# Supplementary material for: Microbial community structure and function on sinking particles in the North Pacific Subtropical Gyre
Source: Front Microbiol. 2015 May 19;6:469. doi: 10.3389/fmicb.2015.00469 (PMC4436931; doi:10.3389/fmicb.2015.00469)
Supplement: Supplementary file 2 [file DataSheet2.XLSX]

## Sheet: Sheet1
Notes: Results of DESeq2 significance test for 2151 RefSeq-classified OTUs. Only significant results (false discovery rate (FDR) < 1%) are enumerated. All zero values indicate that the resulting value had a FDR > 1% and thus was not significant. Blank cells in taxonomy columns indicate that a taxonomic description at that level was unavailable for the given OTU.
	Log2 fold enrichment
OTU	Live (+) vs Seawater (-)	Poisoned (+) vs Seawater (-)	Live (+) vs Poisoned (-)	Domain	Phylum	Class	Order	Family	Genus
OTU1206	10.2706	0	8.97108	Bacteria	Proteobacteria	Gammaproteobacteria	Alteromonadales	Alteromonadaceae	Alteromonas
OTU1203	8.26049	2.741	5.51948	Bacteria	Proteobacteria	Gammaproteobacteria	Alteromonadales	Alteromonadaceae	Unclassified Alteromonadaceae
OTU1297	6.77978	0	7.71472	Bacteria	Proteobacteria	Gammaproteobacteria	Oceanospirillales	Alcanivoracaceae	Alcanivorax
OTU1338	6.23265	0	7.66976	Bacteria	Proteobacteria	Gammaproteobacteria	Thiotrichales	Piscirickettsiaceae	Methylophaga
OTU1144	7.42926	0	5.78331	Bacteria	Proteobacteria	Gammaproteobacteria			Unclassified Gammaproteobacteria
OTU505	-7.35769	-6.7038	0	Bacteria	Chloroflexi				Chloroflexi bacterium SCGC AB-629-P13
OTU506	-7.33364	-7.28903	0	Bacteria	Chloroflexi				SAR22 cluster bacterium SCGC AAA24-N13
OTU1198	7.2939	0	6.26668	Bacteria	Proteobacteria	Gammaproteobacteria	Alteromonadales		Unclassified Alteromonadales
OTU1220	7.24022	0	5.37149	Bacteria	Proteobacteria	Gammaproteobacteria	Alteromonadales	Pseudoalteromonadaceae	Pseudoalteromonas
OTU1199	6.96716	0	5.845	Bacteria	Proteobacteria	Gammaproteobacteria	Alteromonadales		Alteromonadales bacterium TW-7
OTU1210	6.59504	0	6.96296	Bacteria	Proteobacteria	Gammaproteobacteria	Alteromonadales	Alteromonadaceae	Marinobacter
OTU1214	6.87485	0	5.99722	Bacteria	Proteobacteria	Gammaproteobacteria	Alteromonadales	Alteromonadaceae	Salinimonas
OTU127	-6.39421	-6.84597	0	Archaea	Thaumarchaeota		Marine Group I		Marine Group I thaumarchaeote SCGC AB-629-A13
OTU128	-6.72195	-6.33529	0	Archaea	Thaumarchaeota		Marine Group I		Marine Group I thaumarchaeote SCGC AB-629-I23
OTU1352	3.25197	5.98766	0	Bacteria	Proteobacteria	Gammaproteobacteria	Vibrionales	Vibrionaceae	Vibrio
OTU454	5.94398	0	5.62011	Bacteria	Bacteroidetes	Flavobacteriia	Flavobacteriales	Flavobacteriaceae	Lacinutrix
OTU1037	4.18446	0	5.89134	Bacteria	Proteobacteria	Betaproteobacteria	Burkholderiales	Comamonadaceae	Limnohabitans
OTU1134	0	5.72033	-5.49545	Bacteria	Proteobacteria	Epsilonproteobacteria	Campylobacterales	Campylobacteraceae	Arcobacter
OTU126	-5.67411	-5.45128	0	Archaea	Thaumarchaeota		Cenarchaeales	Cenarchaeaceae	Cenarchaeum
OTU1310	5.61034	0	4.88484	Bacteria	Proteobacteria	Gammaproteobacteria	Oceanospirillales	Oceanospirillaceae	Thalassolituus
OTU1643	3.13781	5.59414	-2.45633	Eukaryota	Arthropoda	Insecta	Phthiraptera	Pediculidae	Pediculus
OTU1345	5.5941	3.37939	0	Bacteria	Proteobacteria	Gammaproteobacteria	Vibrionales		Vibrionales bacterium SWAT-3
OTU514	-5.5156	-5.0068	0	Bacteria	Chloroflexi	Dehalococcoidia	Dehalococcoidales	Dehalococcoidaceae	Dehalococcoides
OTU1209	5.49016	0	5.01813	Bacteria	Proteobacteria	Gammaproteobacteria	Alteromonadales	Alteromonadaceae	Glaciecola
OTU1671	2.80448	5.42554	-2.62106	Eukaryota	Arthropoda	Maxillopoda	Calanoida	Calanidae	Calanus
OTU513	-4.61573	-5.33979	0	Bacteria	Chloroflexi	Dehalococcoidia			Dehalogenimonas
OTU1569	2.74491	5.20425	-2.45935	Eukaryota	Arthropoda	Insecta	Coleoptera	Tenebrionidae	Tribolium
OTU1574	2.77927	5.20421	-2.42493	Eukaryota	Arthropoda	Insecta	Diptera	Culicidae	Aedes
OTU130	-5.20265	-5.09232	0	Archaea	Thaumarchaeota		Nitrosopumilales	Nitrosopumilaceae	Candidatus Nitrosoarchaeum
OTU808	-5.19814	-4.54203	0	Bacteria	Poribacteria				Candidatus Poribacteria sp. WGA-4E
OTU917	5.18854	0	3.51971	Bacteria	Proteobacteria	Alphaproteobacteria	Rhodobacterales	Rhodobacteraceae	Unclassified Rhodobacteraceae
OTU1608	2.61556	5.1508	-2.53524	Eukaryota	Arthropoda	Insecta	Hymenoptera	Megachilidae	Megachile
OTU51	-5.071	-4.49624	0	Archaea	Euryarchaeota		Marine Group III		Marine Group III euryarchaeote SCGC AAA288-E19
OTU1218	5.07033	0	4.20946	Bacteria	Proteobacteria	Gammaproteobacteria	Alteromonadales	Moritellaceae	Moritella
OTU446	5.04502	0	4.50325	Bacteria	Bacteroidetes	Flavobacteriia	Flavobacteriales	Flavobacteriaceae	Formosa
OTU1609	2.54989	5.02158	-2.47169	Eukaryota	Arthropoda	Insecta	Hymenoptera	Pteromalidae	Nasonia
OTU927	4.96803	0	4.17205	Bacteria	Proteobacteria	Alphaproteobacteria	Rhodobacterales	Rhodobacteraceae	Oceanibulbus
OTU1576	2.71244	4.96019	-2.24775	Eukaryota	Arthropoda	Insecta	Diptera	Culicidae	Culex
OTU1589	2.65515	4.95892	-2.30377	Eukaryota	Arthropoda	Insecta	Hemiptera	Aphididae	Acyrthosiphon
OTU1207	4.92781	0	4.42071	Bacteria	Proteobacteria	Gammaproteobacteria	Alteromonadales	Alteromonadaceae	Catenovulum
OTU1602	2.56856	4.91352	-2.34496	Eukaryota	Arthropoda	Insecta	Hymenoptera	Apidae	Apis
OTU1527	2.68566	4.87343	-2.18777	Eukaryota	Arthropoda	Arachnida	Ixodida	Ixodidae	Ixodes
OTU437	4.85032	0	4.0467	Bacteria	Bacteroidetes	Flavobacteriia	Flavobacteriales	Flavobacteriaceae	Bizionia
OTU1349	2.30968	4.84407	-2.53439	Bacteria	Proteobacteria	Gammaproteobacteria	Vibrionales	Vibrionaceae	Enterovibrio
OTU1612	2.4023	4.8043	-2.402	Eukaryota	Arthropoda	Insecta	Lepidoptera	Bombycidae	Bombyx
OTU50	-4.80374	-4.35234	0	Archaea	Euryarchaeota		Marine Group III		Marine Group III euryarchaeote SCGC AAA7-O11
OTU1575	2.35956	4.77535	-2.41579	Eukaryota	Arthropoda	Insecta	Diptera	Culicidae	Anopheles
OTU1603	2.39497	4.76428	-2.36931	Eukaryota	Arthropoda	Insecta	Hymenoptera	Apidae	Bombus
OTU429	4.73466	0	3.29768	Bacteria	Bacteroidetes	Flavobacteriia	Flavobacteriales		Flavobacteriales bacterium ALC-1
OTU1171	-4.67598	-4.31435	0	Bacteria	Proteobacteria	Gammaproteobacteria			gamma proteobacterium SCGC AAA7-O2
OTU132	-4.63904	-4.42404	0	Archaea	Thaumarchaeota		Nitrososphaerales	Nitrososphaeraceae	Nitrososphaera
OTU1229	4.61212	0	4.06138	Bacteria	Proteobacteria	Gammaproteobacteria	Chromatiales	Chromatiaceae	Rheinheimera
OTU1184	-4.48282	-4.5982	0	Bacteria	Proteobacteria	Gammaproteobacteria			gamma proteobacterium SCGC AB-629-K2
OTU517	-4.57461	-4.05782	0	Bacteria	Chloroflexi	Thermomicrobia	Sphaerobacterales	Sphaerobacteraceae	Sphaerobacter
OTU1208	4.57236	0	3.72318	Bacteria	Proteobacteria	Gammaproteobacteria	Alteromonadales	Alteromonadaceae	Gayadomonas
OTU525	3.06588	4.55536	0	Bacteria	Cyanobacteria		Chroococcales		Crocosphaera
OTU129	-4.49262	-4.18326	0	Archaea	Thaumarchaeota		Nitrosopumilales	Nitrosopumilaceae	Unclassified Nitrosopumilaceae
OTU518	-4.49094	-4.24376	0	Bacteria	Chloroflexi	Thermomicrobia	Thermomicrobiales	Thermomicrobiaceae	Thermomicrobium
OTU48	-4.48707	-4.12539	0	Archaea	Euryarchaeota		Marine Group II		Marine group II euryarchaeote SCGC AAA288-C18
OTU914	4.21514	0	4.47722	Bacteria	Proteobacteria	Alphaproteobacteria	Rhodobacterales	Hyphomonadaceae	Maricaulis
OTU910	4.4419	0	0	Bacteria	Proteobacteria	Alphaproteobacteria	Rhodobacterales		Rhodobacterales bacterium Y4I
OTU1577	2.00981	4.43947	-2.42966	Eukaryota	Arthropoda	Insecta	Diptera	Drosophilidae	Drosophila
OTU1185	-4.41774	-4.21697	0	Bacteria	Proteobacteria	Gammaproteobacteria			gamma proteobacterium SCGC AB-629-P17
OTU135	-3.08331	-4.41393	0	Bacteria					Unclassified Bacteria
OTU452	4.38951	0	2.9746	Bacteria	Bacteroidetes	Flavobacteriia	Flavobacteriales	Flavobacteriaceae	Kordia
OTU140	-4.3605	-4.01775	0	Bacteria					SAR46 cluster bacterium SCGC AB-629-J13
OTU469	4.29724	0	3.86148	Bacteria	Bacteroidetes	Flavobacteriia	Flavobacteriales	Flavobacteriaceae	unclassified Flavobacteriaceae
OTU1830	1.87084	4.27518	-2.40434	Eukaryota	Chordata	Actinopterygii	Perciformes	Cichlidae	Oreochromis
OTU2000	2.33351	4.26767	0	Eukaryota	Mollusca	Gastropoda		Aplysiidae	Aplysia
OTU139	-4.26334	-4.06686	0	Bacteria					SAR46 cluster bacterium JGI 59-L3
OTU1217	3.76044	0	4.26127	Bacteria	Proteobacteria	Gammaproteobacteria	Alteromonadales	Idiomarinaceae	Idiomarina
OTU1583	2.05422	4.2217	-2.16749	Eukaryota	Arthropoda	Insecta	Diptera	Tephritidae	Ceratitis
OTU1529	1.89488	4.19939	-2.3045	Eukaryota	Arthropoda	Arachnida	Mesostigmata	Phytoseiidae	Metaseiulus
OTU42	-4.19731	-3.88289	0	Archaea	Euryarchaeota				Aciduliprofundum
OTU131	-4.18815	-3.59234	0	Archaea	Thaumarchaeota		Nitrosopumilales	Nitrosopumilaceae	Nitrosopumilus
OTU1088	-4.18397	-3.92946	0	Bacteria	Proteobacteria	Deltaproteobacteria			SAR324 cluster bacterium SCGC AAA24-J9
OTU455	4.15356	0	3.90437	Bacteria	Bacteroidetes	Flavobacteriia	Flavobacteriales	Flavobacteriaceae	Leeuwenhoekiella
OTU141	-3.46979	-4.14392	0	Bacteria					Thermobaculum
OTU1957	2.27874	4.14255	0	Eukaryota	Echinodermata	Echinoidea	Echinoida	Strongylocentrotidae	Strongylocentrotus
OTU1420	-4.13974	-3.84458	0	Bacteria	Verrucomicrobia				Verrucomicrobia bacterium SCGC AB-629-E9
OTU845	0	-4.12252	2.43181	Bacteria	Proteobacteria	Alphaproteobacteria			alpha proteobacterium SCGC AB-629-G21
OTU1350	2.39457	4.11169	0	Bacteria	Proteobacteria	Gammaproteobacteria	Vibrionales	Vibrionaceae	Grimontia
OTU1139	0	4.06233	-4.10308	Bacteria	Proteobacteria	Epsilonproteobacteria	Campylobacterales	Helicobacteraceae	Sulfurimonas
OTU1949	2.09219	4.09886	0	Eukaryota	Cnidaria	Hydrozoa	Hydroida	Hydridae	Hydra
OTU1428	-4.09165	-3.22176	0	Bacteria	Verrucomicrobia	Verrucomicrobiae	Verrucomicrobiales	Verrucomicrobia subdivision 3	Pedosphaera
OTU1742	0	4.07467	-2.36822	Eukaryota	Bacillariophyta	Mediophyceae	Eupodiscales	Eupodiscaceae	Odontella
OTU1136	0	4.07303	-3.67594	Bacteria	Proteobacteria	Epsilonproteobacteria	Campylobacterales	Campylobacteraceae	Sulfurospirillum
OTU1344	4.06964	0	0	Bacteria	Proteobacteria	Gammaproteobacteria	Vibrionales		Unclassified Vibrionales
OTU1969	0	4.04836	0	Eukaryota	Hemichordata	Enteropneusta		Harrimaniidae	Saccoglossus
OTU919	4.04754	2.64328	0	Bacteria	Proteobacteria	Alphaproteobacteria	Rhodobacterales	Rhodobacteraceae	Celeribacter
OTU1855	0	4.04739	-3.9842	Eukaryota	Chordata	Appendicularia <tunicate class>		Oikopleuridae	Oikopleura
OTU809	-4.02077	-4.04056	0	Bacteria	Poribacteria				Candidatus Poribacteria sp. WGA-4G
OTU207	4.01403	0	0	Bacteria					uncultured bacterium
OTU2150	0	3.99876	0	Eukaryota	Xenacoelomorpha		Acoela	Sagittiferidae	Symsagittifera
OTU516	-3.99406	-3.63271	0	Bacteria	Chloroflexi	Thermomicrobia	Sphaerobacterales	Sphaerobacteraceae	Nitrolancetus
OTU2044	1.88659	3.98404	-2.09746	Eukaryota	Nematoda	Enoplea	Trichocephalida	Trichinellidae	Trichinella
OTU20	-3.97343	-2.94241	0	Archaea	Crenarchaeota				unclassified Crenarchaeota
OTU1141	0	3.58237	-3.97243	Bacteria	Proteobacteria	Epsilonproteobacteria	Campylobacterales	Helicobacteraceae	Wolinella
OTU1215	3.97075	2.17228	1.79847	Bacteria	Proteobacteria	Gammaproteobacteria	Alteromonadales	Colwelliaceae	Colwellia
OTU1170	-3.96237	-3.81547	0	Bacteria	Proteobacteria	Gammaproteobacteria			gamma proteobacterium SCGC AAA1-B15
OTU55	-3.94028	-2.80325	0	Archaea	Euryarchaeota	Halobacteria	Halobacteriales	Halobacteriaceae	Haladaptatus
OTU1132	0	3.9239	-3.56596	Bacteria	Proteobacteria	Epsilonproteobacteria			Sulfurovum
OTU1815	0	3.88087	-2.15148	Eukaryota	Chordata	Actinopterygii	Beloniformes	Adrianichthyidae	Oryzias
OTU43	-3.85999	-3.34304	0	Archaea	Euryarchaeota				Candidatus Methanomethylophilus
OTU92	-3.79827	-3.85094	0	Archaea	Euryarchaeota	Methanomicrobia			Methanomassiliicoccus
OTU1877	0	3.84707	-2.32848	Eukaryota	Chordata	Mammalia		Bovidae	Ovis
OTU1346	0	3.83648	0	Bacteria	Proteobacteria	Gammaproteobacteria	Vibrionales	Vibrionaceae	Unclassified Vibrionaceae
OTU1820	1.94092	3.83645	0	Eukaryota	Chordata	Actinopterygii	Cypriniformes	Cyprinidae	Danio
OTU1308	3.82993	2.64213	0	Bacteria	Proteobacteria	Gammaproteobacteria	Oceanospirillales	Oceanospirillaceae	Marinomonas
OTU745	-3.81593	-2.77838	0	Bacteria	Firmicutes	Clostridia	Thermoanaerobacterales	Thermoanaerobacteraceae	Moorella
OTU1205	3.80336	0	3.49028	Bacteria	Proteobacteria	Gammaproteobacteria	Alteromonadales	Alteromonadaceae	Alishewanella
OTU1087	-3.66866	-3.8014	0	Bacteria	Proteobacteria	Deltaproteobacteria			SAR324 cluster bacterium SCGC AAA1-C1
OTU928	3.79295	0	0	Bacteria	Proteobacteria	Alphaproteobacteria	Rhodobacterales	Rhodobacteraceae	Oceanicola
OTU793	-3.79197	-3.75791	0	Bacteria	Nitrospinae	Nitrospinia	Nitrospinales	Nitrospinaceae	Nitrospina
OTU458	3.58756	0	3.7786	Bacteria	Bacteroidetes	Flavobacteriia	Flavobacteriales	Flavobacteriaceae	Muricauda
OTU1848	2.11212	3.77441	0	Eukaryota	Chordata	Amphibia	Anura	Pipidae	Xenopus
OTU1415	-3.77403	-2.57814	-1.19589	Bacteria	Verrucomicrobia				Verrucomicrobia bacterium SCGC AAA164-N2
OTU114	-3.77341	-3.3841	0	Archaea	Euryarchaeota	Thermoplasmata	Thermoplasmatales		Thermoplasmatales archaeon BRNA1
OTU1829	1.56558	3.76371	-2.19813	Eukaryota	Chordata	Actinopterygii	Perciformes	Cichlidae	Maylandia
OTU934	3.7568	0	0	Bacteria	Proteobacteria	Alphaproteobacteria	Rhodobacterales	Rhodobacteraceae	Phaeobacter
OTU104	-3.74355	-2.43106	0	Archaea	Euryarchaeota	Methanomicrobia	Methanosarcinales	Methanosarcinaceae	Methanohalobium
OTU170	-3.70274	-2.76548	0	Bacteria					candidate division OP3 bacterium SCGC AAA11-A5
OTU1917	0	3.69581	-2.53571	Eukaryota	Chordata	Mammalia	Rodentia	Cricetidae	Cricetulus
OTU939	3.68326	2.48746	0	Bacteria	Proteobacteria	Alphaproteobacteria	Rhodobacterales	Rhodobacteraceae	Roseobacter
OTU908	3.68117	2.73197	0	Bacteria	Proteobacteria	Alphaproteobacteria	Rhodobacterales		Unclassified Rhodobacterales
OTU507	-3.67796	-3.19326	0	Bacteria	Chloroflexi	Anaerolineae	Anaerolineales	Anaerolineaceae	Anaerolinea
OTU121	-3.65262	-3.51203	0	Archaea	Euryarchaeota	Thermoplasmata	Thermoplasmatales	Thermoplasmataceae	Thermoplasma
OTU1837	2.06177	3.64785	0	Eukaryota	Chordata	Actinopterygii	Salmoniformes	Salmonidae	Oncorhynchus
OTU1089	-3.64593	-3.62396	0	Bacteria	Proteobacteria	Deltaproteobacteria			SAR324 cluster bacterium SCGC AB-629-J17
OTU1412	-3.61558	-2.40203	0	Bacteria	Verrucomicrobia				Verrucomicrobia bacterium SCGC AAA164-E4
OTU1307	3.57945	0	2.86148	Bacteria	Proteobacteria	Gammaproteobacteria	Oceanospirillales	Oceanospirillaceae	Bermanella
OTU1133	0	3.05443	-3.56357	Bacteria	Proteobacteria	Epsilonproteobacteria	Campylobacterales		Nitratifractor
OTU2037	0	3.55587	-2.37329	Eukaryota	Nematoda	Chromadorea	Rhabditida	Rhabditidae	Caenorhabditis
OTU1222	3.53381	1.21161	2.32221	Bacteria	Proteobacteria	Gammaproteobacteria	Alteromonadales	Shewanellaceae	Shewanella
OTU1204	3.53368	1.18904	2.34464	Bacteria	Proteobacteria	Gammaproteobacteria	Alteromonadales	Alteromonadaceae	Agarivorans
OTU941	3.53334	2.86698	0	Bacteria	Proteobacteria	Alphaproteobacteria	Rhodobacterales	Rhodobacteraceae	Ruegeria
OTU943	3.53006	2.35386	0	Bacteria	Proteobacteria	Alphaproteobacteria	Rhodobacterales	Rhodobacteraceae	Salipiger
OTU1861	0	3.52824	-1.9281	Eukaryota	Chordata	Aves	Anseriformes	Anatidae	Anas
OTU846	0	-3.50879	0	Bacteria	Proteobacteria	Alphaproteobacteria			unclassified Alphaproteobacteria
OTU52	-2.84324	-3.50851	0	Archaea	Euryarchaeota	Archaeoglobi	Archaeoglobales	Archaeoglobaceae	Archaeoglobus
OTU1810	0	3.50416	-2.35984	Eukaryota	Chordata		Testudines	Emydidae	Chrysemys
OTU1347	3.09879	3.49955	0	Bacteria	Proteobacteria	Gammaproteobacteria	Vibrionales	Vibrionaceae	Aliivibrio
OTU747	-3.49212	-2.45395	0	Bacteria	Firmicutes	Clostridia	Thermoanaerobacterales	Thermoanaerobacteraceae	Thermacetogenium
OTU1269	3.48832	0	2.56385	Bacteria	Proteobacteria	Gammaproteobacteria	Enterobacteriales	Enterobacteriaceae	Providencia
OTU447	3.48146	0	3.25492	Bacteria	Bacteroidetes	Flavobacteriia	Flavobacteriales	Flavobacteriaceae	Galbibacter
OTU1883	0	3.45668	-2.24154	Eukaryota	Chordata	Mammalia	Carnivora	Mustelidae	Mustela
OTU1903	1.83883	3.44649	-1.60766	Eukaryota	Chordata	Mammalia	Primates	Cercopithecidae	Papio
OTU451	3.44617	0	2.6461	Bacteria	Bacteroidetes	Flavobacteriia	Flavobacteriales	Flavobacteriaceae	Joostella
OTU1901	1.84539	3.44579	0	Eukaryota	Chordata	Mammalia	Primates	Cebidae	Saimiri
OTU1887	0	3.43799	-1.96088	Eukaryota	Chordata	Mammalia	Cetacea	Delphinidae	Tursiops
OTU1161	3.07661	0	3.43243	Bacteria	Proteobacteria	Gammaproteobacteria			gamma proteobacterium BDW918
OTU1174	-2.57043	-3.43186	0	Bacteria	Proteobacteria	Gammaproteobacteria			gamma proteobacterium SCGC AAA76-E13
OTU113	-3.42954	-2.77912	0	Archaea	Euryarchaeota	Thermococci	Thermococcales	Thermococcaceae	Thermococcus
OTU1090	-2.89513	-3.42726	0	Bacteria	Proteobacteria	Deltaproteobacteria			SAR324 cluster bacterium SCGC AB-629-O5
OTU85	-3.42419	-2.73967	0	Archaea	Euryarchaeota	Methanobacteria	Methanobacteriales	Methanobacteriaceae	Methanothermobacter
OTU1843	0	3.42382	-2.20764	Eukaryota	Chordata	Actinopterygii	Tetraodontiformes	Tetraodontidae	Takifugu
OTU1857	0	3.42191	-2.39236	Eukaryota	Chordata	Ascidiacea	Enterogona	Cionidae	Ciona
OTU193	-3.4158	-3.35799	0	Bacteria					candidate division WS3 bacterium JGI 59-A1
OTU1915	0	3.41187	-2.07333	Eukaryota	Chordata	Mammalia	Rodentia	Caviidae	Cavia
OTU1876	0	3.40714	0	Eukaryota	Chordata	Mammalia		Bovidae	Bos
OTU933	3.40507	0	0	Bacteria	Proteobacteria	Alphaproteobacteria	Rhodobacterales	Rhodobacteraceae	Pelagibaca
OTU913	3.40482	0	3.08146	Bacteria	Proteobacteria	Alphaproteobacteria	Rhodobacterales	Hyphomonadaceae	Hyphomonas
OTU1351	3.3907	3.2862	0	Bacteria	Proteobacteria	Gammaproteobacteria	Vibrionales	Vibrionaceae	Photobacterium
OTU779	2.2972	0	3.38148	Bacteria	Firmicutes	Negativicutes	Selenomonadales	Veillonellaceae	Pelosinus
OTU63	-3.37844	-3.28915	0	Archaea	Euryarchaeota	Halobacteria	Halobacteriales	Halobacteriaceae	Halogeometricum
OTU1672	2.46764	3.37724	0	Eukaryota	Arthropoda	Maxillopoda	Cyclopoida	Cyclopettidae	Paracyclopina
OTU1920	2.23235	3.37492	0	Eukaryota	Chordata	Mammalia	Rodentia	Dipodidae	Jaculus
OTU940	3.3743	0	0	Bacteria	Proteobacteria	Alphaproteobacteria	Rhodobacterales	Rhodobacteraceae	Roseovarius
OTU1175	-2.70026	-3.37315	0	Bacteria	Proteobacteria	Gammaproteobacteria			gamma proteobacterium SCGC AAA76-F14
OTU942	3.3713	2.48143	0	Bacteria	Proteobacteria	Alphaproteobacteria	Rhodobacterales	Rhodobacteraceae	Sagittula
OTU441	3.369	0	2.67938	Bacteria	Bacteroidetes	Flavobacteriia	Flavobacteriales	Flavobacteriaceae	Croceibacter
OTU1138	0	3.25357	-3.35799	Bacteria	Proteobacteria	Epsilonproteobacteria	Campylobacterales	Helicobacteraceae	Sulfuricurvum
OTU1564	0	3.35417	0	Eukaryota	Arthropoda	Insecta	Coleoptera	Hydrophilidae	Tropisternus
OTU921	3.34982	0	0	Bacteria	Proteobacteria	Alphaproteobacteria	Rhodobacterales	Rhodobacteraceae	Dinoroseobacter
OTU744	-3.34799	-3.08072	0	Bacteria	Firmicutes	Clostridia	Thermoanaerobacterales	Thermoanaerobacteraceae	Carboxydothermus
OTU439	3.33475	0	2.91445	Bacteria	Bacteroidetes	Flavobacteriia	Flavobacteriales	Flavobacteriaceae	Cellulophaga
OTU1862	0	3.3346	-2.3907	Eukaryota	Chordata	Aves	Falconiformes	Falconidae	Falco
OTU93	-3.33137	-2.98795	0	Archaea	Euryarchaeota	Methanomicrobia	Methanocellales	Methanocellaceae	Methanocella
OTU1337	2.26116	-1.06015	3.32131	Bacteria	Proteobacteria	Gammaproteobacteria	Thiotrichales	Piscirickettsiaceae	Cycloclasticus
OTU1902	1.59558	3.31994	-1.72436	Eukaryota	Chordata	Mammalia	Primates	Cercopithecidae	Macaca
OTU53	-3.24115	-3.31114	0	Archaea	Euryarchaeota	Archaeoglobi	Archaeoglobales	Archaeoglobaceae	Ferroglobus
OTU751	-3.30452	-2.95087	0	Bacteria	Firmicutes	Clostridia	Thermoanaerobacterales	Thermoanaerobacterales Family III. Incertae Sedis	Thermosediminibacter
OTU1807	0	3.30151	0	Eukaryota	Chordata		Squamata	Iguanidae	Anolis
OTU912	3.22152	0	3.29894	Bacteria	Proteobacteria	Alphaproteobacteria	Rhodobacterales	Hyphomonadaceae	Hirschia
OTU1914	0	3.2945	0	Eukaryota	Chordata	Mammalia	Rodentia	Bathyergidae	Heterocephalus
OTU1838	1.69292	3.2847	-1.59177	Eukaryota	Chordata	Actinopterygii	Salmoniformes	Salmonidae	Salmo
OTU134	0	-3.28353	0	Archaea	candidate division DUSEL4				candidate division DUSEL4 archaeon SCGC AAA11-L22
OTU115	-3.06976	-3.28337	0	Archaea	Euryarchaeota	Thermoplasmata	Thermoplasmatales		Thermoplasmatales archaeon SCGC AB-539-C6
OTU920	3.27452	0	0	Bacteria	Proteobacteria	Alphaproteobacteria	Rhodobacterales	Rhodobacteraceae	Citreicella
OTU435	3.27219	0	2.43512	Bacteria	Bacteroidetes	Flavobacteriia	Flavobacteriales	Flavobacteriaceae	Aquimarina
OTU468	3.27197	0	2.77636	Bacteria	Bacteroidetes	Flavobacteriia	Flavobacteriales	Flavobacteriaceae	Zunongwangia
OTU714	-3.27027	-2.10962	0	Bacteria	Firmicutes	Clostridia	Clostridiales	Peptococcaceae	Pelotomaculum
OTU844	0	-3.2666	0	Bacteria	Proteobacteria	Alphaproteobacteria			alpha proteobacterium SCGC AB-629-F11
OTU1261	3.26511	0	2.11379	Bacteria	Proteobacteria	Gammaproteobacteria	Enterobacteriales	Enterobacteriaceae	Klebsiella
OTU742	-3.2639	-2.36779	0	Bacteria	Firmicutes	Clostridia	Thermoanaerobacterales	Thermoanaerobacteraceae	Ammonifex
OTU1333	1.68354	-1.57829	3.26183	Bacteria	Proteobacteria	Gammaproteobacteria	Salinisphaerales	Salinisphaeraceae	Salinisphaera
OTU2009	0	3.25883	0	Eukaryota	Mollusca	Gastropoda		Hydrobiidae	Potamopyrgus
OTU1259	3.24592	1.74263	1.50329	Bacteria	Proteobacteria	Gammaproteobacteria	Enterobacteriales	Enterobacteriaceae	Escherichia
OTU2061	0	3.24059	0	Eukaryota	Platyhelminthes	Trematoda	Strigeidida	Schistosomatidae	Schistosoma
OTU1869	0	3.24042	-1.78977	Eukaryota	Chordata	Aves	Passeriformes	Muscicapidae	Ficedula
OTU1891	0	3.23992	-2.14675	Eukaryota	Chordata	Mammalia	Didelphimorphia	Didelphidae	Monodelphis
OTU146	-3.15053	-3.23786	0	Bacteria					candidate division EM 19 bacterium SCGC AAA471-D6
OTU181	-3.22364	-2.45696	0	Bacteria					candidate division OP8 bacterium SCGC AAA252-O11
OTU422	3.22113	0	2.72643	Bacteria	Bacteroidetes	Flavobacteriia			Flavobacteria bacterium BBFL7
OTU56	-3.07736	-3.21986	0	Archaea	Euryarchaeota	Halobacteria	Halobacteriales	Halobacteriaceae	Halalkalicoccus
OTU86	-3.11111	-3.21761	0	Archaea	Euryarchaeota	Methanobacteria	Methanobacteriales	Methanothermaceae	Methanothermus
OTU1878	0	3.21148	-2.14804	Eukaryota	Chordata	Mammalia		Suidae	Sus
OTU1935	0	3.2067	-1.8925	Eukaryota	Cnidaria	Anthozoa	Actiniaria	Edwardsiidae	Nematostella
OTU112	-2.89509	-3.20298	0	Archaea	Euryarchaeota	Thermococci	Thermococcales	Thermococcaceae	Pyrococcus
OTU365	-3.20221	-2.34521	0	Bacteria	Armatimonadetes	Chthonomonadetes	Chthonomonadales	Chthonomonadaceae	Chthonomonas
OTU1909	1.89042	3.20088	0	Eukaryota	Chordata	Mammalia	Primates	Hylobatidae	Nomascus
OTU1897	0	3.20076	0	Eukaryota	Chordata	Mammalia	Perissodactyla	Equidae	Equus
OTU233	-3.19411	-2.50105	0	Bacteria	Actinobacteria	Actinobacteria	Acidimicrobiales	Acidimicrobiaceae	Acidimicrobium
OTU1866	0	3.18787	-2.06667	Eukaryota	Chordata	Aves	Passeriformes	Estrildidae	Taeniopygia
OTU1796	0	3.18694	0	Eukaryota	Chlorophyta	Trebouxiophyceae	Ctenocladales	Ctenocladaceae	Leptosira
OTU1924	0	3.18431	0	Eukaryota	Chordata	Mammalia	Rodentia	Muridae	Rattus
OTU125	-3.17964	-2.66001	0	Archaea	Thaumarchaeota				Thaumarchaeota archaeon SCGC AB-539-E9
OTU1893	0	3.17818	-2.0636	Eukaryota	Chordata	Mammalia	Insectivora	Talpidae	Condylura
OTU1439	0	3.17308	0	Eukaryota				Hartmannellidae	Vermamoeba
OTU136	-3.1729	-2.758	0	Bacteria					Caldithrix
OTU462	3.16958	0	2.2747	Bacteria	Bacteroidetes	Flavobacteriia	Flavobacteriales	Flavobacteriaceae	Polaribacter
OTU1304	2.78524	0	3.16908	Bacteria	Proteobacteria	Gammaproteobacteria	Oceanospirillales	Halomonadaceae	Halomonas
OTU1890	0	3.16493	-2.13309	Eukaryota	Chordata	Mammalia	Dasyuromorphia	Dasyuridae	Sarcophilus
OTU2039	0	3.1645	-2.50017	Eukaryota	Nematoda	Chromadorea	Spirurida	Onchocercidae	Brugia
OTU1131	0	2.69132	-3.16128	Bacteria	Proteobacteria	Epsilonproteobacteria			Nitratiruptor
OTU925	3.15285	2.60355	0	Bacteria	Proteobacteria	Alphaproteobacteria	Rhodobacterales	Rhodobacteraceae	Loktanella
OTU1581	0	3.14646	0	Eukaryota	Arthropoda	Insecta	Diptera	Tachinidae	Elodia
OTU76	-3.14503	-2.92254	0	Archaea	Euryarchaeota	Halobacteria	Halobacteriales	Halobacteriaceae	Natronobacterium
OTU510	-3.08035	-3.14456	0	Bacteria	Chloroflexi	Chloroflexi	Chloroflexales	Chloroflexaceae	Roseiflexus
OTU945	3.1443	2.94865	0	Bacteria	Proteobacteria	Alphaproteobacteria	Rhodobacterales	Rhodobacteraceae	Thalassobium
OTU2	-1.89275	-3.13622	0	Archaea					halophilic archaeon DL31
OTU2040	0	3.13334	-2.14632	Eukaryota	Nematoda	Chromadorea	Spirurida	Onchocercidae	Loa
OTU428	3.12797	0	2.65484	Bacteria	Bacteroidetes	Flavobacteriia	Flavobacteriales		Flavobacteria bacterium BAL38
OTU1923	0	3.12667	0	Eukaryota	Chordata	Mammalia	Rodentia	Muridae	Mus
OTU1885	0	3.12076	0	Eukaryota	Chordata	Mammalia	Carnivora	Ursidae	Ailuropoda
OTU74	-2.07316	-3.11244	0	Archaea	Euryarchaeota	Halobacteria	Halobacteriales	Halobacteriaceae	Natrialba
OTU149	-3.10409	-1.95709	0	Bacteria					candidate division KSB1 bacterium SCGC AAA252-M8
OTU508	-3.09813	-2.81565	0	Bacteria	Chloroflexi	Caldilineae	Caldilineales	Caldilineaceae	Caldilinea
OTU453	3.09543	0	2.71158	Bacteria	Bacteroidetes	Flavobacteriia	Flavobacteriales	Flavobacteriaceae	Krokinobacter
OTU1841	1.55532	3.09368	-1.53836	Eukaryota	Chordata	Actinopterygii	Siluriformes	Ictaluridae	Ictalurus
OTU926	3.09342	0	0	Bacteria	Proteobacteria	Alphaproteobacteria	Rhodobacterales	Rhodobacteraceae	Maritimibacter
OTU218	-3.09308	-2.40885	0	Bacteria	Actinobacteria	Actinobacteria			Candidatus Microthrix
OTU1799	0	3.08472	0	Eukaryota	Chordata			Branchiostomidae	Branchiostoma
OTU1863	0	3.07945	-2.08128	Eukaryota	Chordata	Aves	Galliformes	Phasianidae	Gallus
OTU1900	0	3.07535	0	Eukaryota	Chordata	Mammalia	Primates	Cebidae	Callithrix
OTU1305	2.46052	0	3.07352	Bacteria	Proteobacteria	Gammaproteobacteria	Oceanospirillales	Halomonadaceae	Kushneria
OTU1487	0	2.86377	-3.07301	Eukaryota		Oligohymenophorea	Hymenostomatida		Ichthyophthirius
OTU434	3.07287	0	2.68602	Bacteria	Bacteroidetes	Flavobacteriia	Flavobacteriales	Flavobacteriaceae	Aequorivita
OTU87	-3.06724	-2.52864	0	Archaea	Euryarchaeota	Methanococci	Methanococcales	Methanocaldococcaceae	Methanocaldococcus
OTU67	-3.06544	-1.67267	0	Archaea	Euryarchaeota	Halobacteria	Halobacteriales	Halobacteriaceae	Haloquadratum
OTU79	-3.06313	-2.09413	0	Archaea	Euryarchaeota	Halobacteria	Halobacteriales	Halobacteriaceae	Natronomonas
OTU790	-2.92852	-3.0579	0	Bacteria	Ignavibacteriae	Ignavibacteria	Ignavibacteriales	Ignavibacteriaceae	Ignavibacterium
OTU117	-3.05204	-2.96983	0	Archaea	Euryarchaeota	Thermoplasmata	Thermoplasmatales		Thermoplasmatales archaeon SCGC AB-54-F2
OTU1093	0	0	-3.04748	Bacteria	Proteobacteria	Deltaproteobacteria	Bdellovibrionales	Bacteriovoracaceae	Bacteriovorax
OTU1904	0	3.04724	-1.76497	Eukaryota	Chordata	Mammalia	Primates	Galagidae	Otolemur
OTU1906	0	3.04595	-1.86166	Eukaryota	Chordata	Mammalia	Primates	Hominidae	Homo
OTU1673	0	3.0439	0	Eukaryota	Arthropoda	Maxillopoda	Harpacticoida	Harpacticidae	Tigriopus
OTU41	-3.04107	-2.14975	0	Archaea	Crenarchaeota	Thermoprotei	Thermoproteales	Thermoproteaceae	Vulcanisaeta
OTU68	-2.55806	-3.04082	0	Archaea	Euryarchaeota	Halobacteria	Halobacteriales	Halobacteriaceae	Halorhabdus
OTU586	-1.65213	-3.03631	1.38418	Bacteria	Dictyoglomi	Dictyoglomia	Dictyoglomales	Dictyoglomaceae	Dictyoglomus
OTU1488	0	2.64041	-3.02645	Eukaryota		Oligohymenophorea	Hymenostomatida	Tetrahymenidae	Tetrahymena
OTU1908	0	3.02391	0	Eukaryota	Chordata	Mammalia	Primates	Hominidae	Pongo
OTU99	-2.2675	-3.02278	0	Archaea	Euryarchaeota	Methanomicrobia	Methanomicrobiales	Methanoregulaceae	Methanoregula
OTU781	-3.02111	-2.82922	0	Bacteria	Firmicutes	Negativicutes	Selenomonadales	Veillonellaceae	Thermosinus
OTU1794	2.6408	3.02002	0	Eukaryota	Chlorophyta	Trebouxiophyceae	Chlorellales	Chlorellaceae	Chlorella
OTU1772	2.91657	3.01298	0	Eukaryota	Chlorophyta				Oltmannsiellopsis
OTU1905	0	3.00901	0	Eukaryota	Chordata	Mammalia	Primates	Hominidae	Gorilla
OTU1557	2.21779	3.00401	0	Eukaryota	Arthropoda	Insecta	Coleoptera	Carabidae	Calosoma
OTU944	3.0012	0	0	Bacteria	Proteobacteria	Alphaproteobacteria	Rhodobacterales	Rhodobacteraceae	Sulfitobacter
OTU810	-2.99983	-2.92783	0	Bacteria	Poribacteria				Candidatus Poribacteria sp. WGA-A3
OTU947	2.996	2.71567	0	Bacteria	Proteobacteria	Alphaproteobacteria	Rhodobacterales	Rhodobacteraceae	unclassified Rhodobacteraceae
OTU515	-2.99166	-2.93712	0	Bacteria	Chloroflexi	Ktedonobacteria	Ktedonobacterales	Ktedonobacteraceae	Ktedonobacter
OTU353	-2.65744	-2.98572	0	Bacteria	Actinobacteria	Actinobacteria	Rubrobacterales	Rubrobacteraceae	Rubrobacter
OTU1566	0	2.97911	0	Eukaryota	Arthropoda	Insecta	Coleoptera	Silphidae	Necrophila
OTU1889	0	2.96912	-1.97239	Eukaryota	Chordata	Mammalia	Cingulata	Dasypodidae	Dasypus
OTU789	-2.68032	-2.96887	0	Bacteria	Gemmatimonadetes	Gemmatimonadetes	Gemmatimonadales	Gemmatimonadaceae	Gemmatimonas
OTU433	2.44753	0	0	Bacteria	Bacteroidetes	Flavobacteriia	Flavobacteriales	Flavobacteriaceae	Unclassified Flavobacteriaceae
OTU1738	0	2.96487	0	Eukaryota	Bacillariophyta	Bacillariophyceae	Naviculales	Naviculaceae	Fistulifera
OTU1026	2.96225	0	0	Bacteria	Proteobacteria	Betaproteobacteria	Burkholderiales	Comamonadaceae	Unclassified Comamonadaceae
OTU150	-1.33625	-2.95597	0	Bacteria					candidate division KSB1 bacterium SCGC AAA252-N5
OTU1892	0	2.95344	0	Eukaryota	Chordata	Mammalia	Insectivora	Soricidae	Sorex
OTU1151	2.95218	0	2.60313	Bacteria	Proteobacteria	Gammaproteobacteria			Gallaecimonas
OTU37	-2.94998	-2.49654	0	Archaea	Crenarchaeota	Thermoprotei	Thermoproteales	Thermofilaceae	Thermofilum
OTU102	-2.93056	-2.94549	0	Archaea	Euryarchaeota	Methanomicrobia	Methanosarcinales	Methanosaetaceae	Methanosaeta
OTU81	-2.93861	-2.31147	0	Archaea	Euryarchaeota	Halobacteria	Halobacteriales	Halobacteriaceae	Salinarchaeum
OTU450	2.93721	0	2.80348	Bacteria	Bacteroidetes	Flavobacteriia	Flavobacteriales	Flavobacteriaceae	Imtechella
OTU1928	0	2.93457	-2.12535	Eukaryota	Chordata	Mammalia	Sirenia	Trichechidae	Trichechus
OTU1806	0	2.92508	0	Eukaryota	Chordata		Squamata	Colubridae	Oocatochus
OTU69	-2.92303	-2.58907	0	Archaea	Euryarchaeota	Halobacteria	Halobacteriales	Halobacteriaceae	Halorubrum
OTU1912	0	2.91903	-2.00564	Eukaryota	Chordata	Mammalia	Proboscidea <mammal>	Elephantidae	Loxodonta
OTU59	-2.78288	-2.90384	0	Archaea	Euryarchaeota	Halobacteria	Halobacteriales	Halobacteriaceae	Halobacterium
OTU2018	0	2.90297	0	Eukaryota	Mollusca	Gastropoda		Pomatiopsidae	Oncomelania
OTU27	-2.89881	-2.84149	0	Archaea	Crenarchaeota	Thermoprotei	Desulfurococcales	Desulfurococcaceae	Staphylothermus
OTU1864	0	2.89783	-2.07888	Eukaryota	Chordata	Aves	Galliformes	Phasianidae	Meleagris
OTU733	-2.89499	-2.72703	0	Bacteria	Firmicutes	Clostridia	Clostridiales	Syntrophomonadaceae	Dethiobacter
OTU1881	0	2.89224	0	Eukaryota	Chordata	Mammalia	Carnivora	Felidae	Felis
OTU511	-2.89149	-2.81523	0	Bacteria	Chloroflexi	Chloroflexi	Chloroflexales	Oscillochloridaceae	Oscillochloris
OTU1678	0	2.89123	0	Eukaryota	Arthropoda	Ostracoda	Myodocopida	Cypridinidae	Vargula
OTU924	2.88978	0	0	Bacteria	Proteobacteria	Alphaproteobacteria	Rhodobacterales	Rhodobacteraceae	Labrenzia
OTU1298	2.05852	0	2.88924	Bacteria	Proteobacteria	Gammaproteobacteria	Oceanospirillales	Alcanivoracaceae	Kangiella
OTU1244	2.88857	0	0	Bacteria	Proteobacteria	Gammaproteobacteria	Enterobacteriales	Enterobacteriaceae	Unclassified Enterobacteriaceae
OTU1521	0	2.88396	0	Eukaryota	Arthropoda	Arachnida	Amblypygi	Phrynidae	Phrynus
OTU1272	2.88339	1.67272	0	Bacteria	Proteobacteria	Gammaproteobacteria	Enterobacteriales	Enterobacteriaceae	Salmonella
OTU32	-2.88218	-2.20843	0	Archaea	Crenarchaeota	Thermoprotei	Fervidicoccales	Fervidicoccaceae	Fervidicoccus
OTU1896	0	2.87941	0	Eukaryota	Chordata	Mammalia	Monotremata	Ornithorhynchidae	Ornithorhynchus
OTU1898	0	2.87694	0	Eukaryota	Chordata	Mammalia	Perissodactyla	Rhinocerotidae	Ceratotherium
OTU39	-2.87603	-2.55162	0	Archaea	Crenarchaeota	Thermoprotei	Thermoproteales	Thermoproteaceae	Pyrobaculum
OTU708	-2.45998	-2.87465	0	Bacteria	Firmicutes	Clostridia	Clostridiales	Peptococcaceae	Candidatus Desulforudis
OTU1916	0	2.87362	-1.93832	Eukaryota	Chordata	Mammalia	Rodentia	Chinchillidae	Chinchilla
OTU1421	-2.87116	-2.22127	0	Bacteria	Verrucomicrobia				unclassified Verrucomicrobia
OTU735	-2.86887	-1.53965	0	Bacteria	Firmicutes	Clostridia	Clostridiales	Syntrophomonadaceae	Syntrophothermus
OTU791	-2.83951	-2.86486	0	Bacteria	Ignavibacteriae	Ignavibacteria	Ignavibacteriales	Melioribacteraceae	Melioribacter
OTU103	-2.86458	-2.68433	0	Archaea	Euryarchaeota	Methanomicrobia	Methanosarcinales	Methanosarcinaceae	Methanococcoides
OTU1300	2.86262	0	2.4652	Bacteria	Proteobacteria	Gammaproteobacteria	Oceanospirillales	Hahellaceae	Hahella
OTU1476	0	2.85647	0	Eukaryota		Dinophyceae	Peridiniales	Peridiniaceae	Kryptoperidinium
OTU1306	2.85645	0	2.42764	Bacteria	Proteobacteria	Gammaproteobacteria	Oceanospirillales	Oceanospirillaceae	Amphritea
OTU1505	2.2105	2.84941	0	Eukaryota	Annelida	Polychaeta	Terebellida	Terebellidae	Pista
OTU1173	-2.84911	0	0	Bacteria	Proteobacteria	Gammaproteobacteria			gamma proteobacterium SCGC AAA76-D13
OTU91	-2.84497	-2.7023	0	Archaea	Euryarchaeota	Methanococci	Methanococcales	Methanococcaceae	Methanothermococcus
OTU110	-2.8395	-2.74166	0	Archaea	Euryarchaeota	Methanopyri	Methanopyrales	Methanopyraceae	Methanopyrus
OTU911	2.83618	0	2.73192	Bacteria	Proteobacteria	Alphaproteobacteria	Rhodobacterales	Hyphomonadaceae	Henriciella
OTU457	2.83601	0	2.11328	Bacteria	Bacteroidetes	Flavobacteriia	Flavobacteriales	Flavobacteriaceae	Mesoflavibacter
OTU1489	0	2.56862	-2.82988	Eukaryota		Oligohymenophorea	Peniculida	Parameciidae	Paramecium
OTU1059	1.7345	0	2.82884	Bacteria	Proteobacteria	Betaproteobacteria	Methylophilales	Methylophilaceae	Methylophilus
OTU119	-2.82877	-2.45667	0	Archaea	Euryarchaeota	Thermoplasmata	Thermoplasmatales	Ferroplasmaceae	Ferroplasma
OTU1519	0	2.82863	0	Eukaryota	Arthropoda		Symphyla	Scutigerellidae	Scutigerella
OTU1777	0	2.82863	0	Eukaryota	Chlorophyta	Chlorophyceae	Chlamydomonadales	Dunaliellaceae	Dunaliella
OTU936	2.82459	0	0	Bacteria	Proteobacteria	Alphaproteobacteria	Rhodobacterales	Rhodobacteraceae	Rhodobacter
OTU1201	2.81004	0	2.82317	Bacteria	Proteobacteria	Gammaproteobacteria	Alteromonadales		Teredinibacter
OTU204	-2.82186	-2.58225	0	Bacteria					unclassified Bacteria
OTU31	-2.82055	-2.36317	0	Archaea	Crenarchaeota	Thermoprotei	Desulfurococcales	Pyrodictiaceae	Pyrolobus
OTU57	-2.6867	-2.81776	0	Archaea	Euryarchaeota	Halobacteria	Halobacteriales	Halobacteriaceae	Halarchaeum
OTU88	-2.20982	-2.81741	0	Archaea	Euryarchaeota	Methanococci	Methanococcales	Methanocaldococcaceae	Methanotorris
OTU1388	-2.81622	-2.48519	0	Bacteria	Synergistetes	Synergistia	Synergistales	Synergistaceae	Anaerobaculum
OTU1895	0	2.81532	-1.77598	Eukaryota	Chordata	Mammalia	Lagomorpha	Ochotonidae	Ochotona
OTU189	-2.81127	-1.40078	0	Bacteria					candidate division OP9 bacterium OP9-cSCG
OTU120	-2.61195	-2.80925	0	Archaea	Euryarchaeota	Thermoplasmata	Thermoplasmatales	Picrophilaceae	Picrophilus
OTU97	-2.24767	-2.80834	0	Archaea	Euryarchaeota	Methanomicrobia	Methanomicrobiales	Methanomicrobiaceae	Methanoplanus
OTU715	-2.79996	-1.33797	0	Bacteria	Firmicutes	Clostridia	Clostridiales	Peptococcaceae	Syntrophobotulus
OTU1221	2.7981	1.82108	0	Bacteria	Proteobacteria	Gammaproteobacteria	Alteromonadales	Psychromonadaceae	Psychromonas
OTU96	-2.78882	-2.26191	0	Archaea	Euryarchaeota	Methanomicrobia	Methanomicrobiales	Methanomicrobiaceae	Methanofollis
OTU448	2.78738	0	2.43619	Bacteria	Bacteroidetes	Flavobacteriia	Flavobacteriales	Flavobacteriaceae	Gillisia
OTU122	-1.87884	-2.78455	0	Archaea	Korarchaeota				Candidatus Korarchaeum
OTU6	-2.7825	-2.57216	0	Archaea	Crenarchaeota				candidate division pSL4 archaeon JGI 1-A7
OTU467	2.77942	0	2.5969	Bacteria	Bacteroidetes	Flavobacteriia	Flavobacteriales	Flavobacteriaceae	Zobellia
OTU1782	0	2.77385	0	Eukaryota	Chlorophyta	Chlorophyceae	Sphaeropleales	Scenedesmaceae	Acutodesmus
OTU600	-2.76751	-2.42694	0	Bacteria	Firmicutes	Bacilli	Bacillales	Alicyclobacillaceae	Kyrpidia
OTU1255	2.76476	0	2.10314	Bacteria	Proteobacteria	Gammaproteobacteria	Enterobacteriales	Enterobacteriaceae	Dickeya
OTU1784	-2.75664	0	0	Eukaryota	Chlorophyta	Mamiellophyceae	Mamiellales		Ostreococcus
OTU71	-2.75357	-2.42862	0	Archaea	Euryarchaeota	Halobacteria	Halobacteriales	Halobacteriaceae	Halosimplex
OTU1450	0	2.753	0	Eukaryota			Dictyosteliida		Polysphondylium
OTU684	-2.67212	-2.74261	0	Bacteria	Firmicutes	Clostridia	Clostridiales	Clostridiales Family XVII. Incertae Sedis	Thermaerobacter
OTU77	-2.74117	-2.6626	0	Archaea	Euryarchaeota	Halobacteria	Halobacteriales	Halobacteriaceae	Natronococcus
OTU1219	2.73956	1.2362	1.50336	Bacteria	Proteobacteria	Gammaproteobacteria	Alteromonadales	Pseudoalteromonadaceae	Algicola
OTU1886	0	2.73859	-2.27408	Eukaryota	Chordata	Mammalia	Cetacea	Delphinidae	Orcinus
OTU709	-2.73858	-2.21812	0	Bacteria	Firmicutes	Clostridia	Clostridiales	Peptococcaceae	Dehalobacter
OTU1744	0	2.73466	0	Eukaryota	Basidiomycota		Pucciniales	Phakopsoraceae	Phakopsora
OTU1561	0	2.73339	0	Eukaryota	Arthropoda	Insecta	Coleoptera	Curculionidae	Sphenophorus
OTU36	-2.31189	-2.72995	0	Archaea	Crenarchaeota	Thermoprotei	Sulfolobales	Sulfolobaceae	Sulfolobus
OTU62	-2.71065	-2.72965	0	Archaea	Euryarchaeota	Halobacteria	Halobacteriales	Halobacteriaceae	Haloferax
OTU1870	0	2.72912	-2.12063	Eukaryota	Chordata	Aves	Psittaciformes	Psittacidae	Melopsittacus
OTU116	-2.59629	-2.7255	0	Archaea	Euryarchaeota	Thermoplasmata	Thermoplasmatales		Thermoplasmatales archaeon SCGC AB-539-N5
OTU485	-2.71558	-2.03739	0	Bacteria	Caldiserica	Caldisericia	Caldisericales	Caldisericaceae	Caldisericum
OTU1623	0	2.71508	0	Eukaryota	Arthropoda	Insecta	Lepidoptera	Pieridae	Aporia
OTU1763	0	2.71268	0	Eukaryota	Brachiopoda				Phoronopsis
OTU1925	0	2.71259	-1.94062	Eukaryota	Chordata	Mammalia	Rodentia	Octodontidae	Octodon
OTU1907	0	2.71224	-1.98873	Eukaryota	Chordata	Mammalia	Primates	Hominidae	Pan
OTU264	1.36972	0	2.71219	Bacteria	Actinobacteria	Actinobacteria	Actinomycetales	Intrasporangiaceae	Janibacter
OTU857	2.70955	0	0	Bacteria	Proteobacteria	Alphaproteobacteria	Rhizobiales		Unclassified Rhizobiales
OTU1606	0	2.70641	0	Eukaryota	Arthropoda	Insecta	Hymenoptera	Evaniidae	Evania
OTU1411	1.30714	2.70596	-1.39882	Bacteria	Verrucomicrobia				Verrucomicrobia bacterium SCGC AAA164-B23
OTU1542	0	2.70307	0	Eukaryota	Arthropoda	Cephalocarida	Brachypoda	Hutchinsoniellidae	Hutchinsoniella
OTU1452	0	2.69259	0	Eukaryota			Harpellales	Legeriomycetaceae	Zancudomyces
OTU2020	0	2.69259	0	Eukaryota	Mollusca	Gastropoda		Ranellidae	Cymatium
OTU1919	0	2.69176	-2.08742	Eukaryota	Chordata	Mammalia	Rodentia	Cricetidae	Microtus
OTU460	2.68792	0	1.8341	Bacteria	Bacteroidetes	Flavobacteriia	Flavobacteriales	Flavobacteriaceae	Nonlabens
OTU712	-2.68611	-2.47012	0	Bacteria	Firmicutes	Clostridia	Clostridiales	Peptococcaceae	Desulfotomaculum
OTU2003	0	2.68548	0	Eukaryota	Mollusca	Gastropoda		Conidae	Conus
OTU98	-2.68454	-1.95216	0	Archaea	Euryarchaeota	Methanomicrobia	Methanomicrobiales	Methanoregulaceae	Methanolinea
OTU966	-1.76483	-2.67766	0.912833	Bacteria	Proteobacteria	Alphaproteobacteria	Rhodospirillales	Rhodospirillaceae	Oceanibaculum
OTU752	-2.67741	-2.63273	0	Bacteria	Firmicutes	Clostridia	Thermoanaerobacterales	Thermoanaerobacterales Family IV. Incertae Sedis	Mahella
OTU1699	0	0	-2.6766	Eukaryota	Ascomycota	Leotiomycetes	Helotiales	Sclerotiniaceae	Sclerotinia
OTU1894	0	2.67623	-2.08523	Eukaryota	Chordata	Mammalia	Lagomorpha	Leporidae	Oryctolagus
OTU1309	2.67599	0	1.99509	Bacteria	Proteobacteria	Gammaproteobacteria	Oceanospirillales	Oceanospirillaceae	Neptuniibacter
OTU1127	-2.67563	-2.09376	0	Bacteria	Proteobacteria	Deltaproteobacteria	Syntrophobacterales	Syntrophaceae	Desulfobacca
OTU1968	0	2.67404	0	Eukaryota	Glomeromycota	Glomeromycetes	Glomerales	Glomeraceae	Rhizophagus
OTU3	-2.6691	-1.74573	0	Archaea	Crenarchaeota				candidate division YNPFFA archaeon SCGC AAA471-B5
OTU46	-2.63781	-2.66485	0	Archaea	Euryarchaeota				unclassified Euryarchaeota
OTU691	-2.65477	-1.18092	-1.47385	Bacteria	Firmicutes	Clostridia	Clostridiales	Heliobacteriaceae	Heliobacterium
OTU1274	2.65283	0	0	Bacteria	Proteobacteria	Gammaproteobacteria	Enterobacteriales	Enterobacteriaceae	Shigella
OTU1410	-2.10178	-2.6527	0	Bacteria	Thermotogae	Thermotogae	Thermotogales	Thermotogaceae	Thermotoga
OTU819	-2.05521	-2.64674	0	Bacteria	Proteobacteria	Alphaproteobacteria			alpha proteobacterium BAL199
OTU581	-1.96462	-2.6408	0	Bacteria	Deinococcus-Thermus	Deinococci	Deinococcales	Trueperaceae	Truepera
OTU930	2.633	2.41822	0	Bacteria	Proteobacteria	Alphaproteobacteria	Rhodobacterales	Rhodobacteraceae	Octadecabacter
OTU713	-2.63124	-2.34116	0	Bacteria	Firmicutes	Clostridia	Clostridiales	Peptococcaceae	Desulfurispora
OTU1165	2.34221	0	2.62947	Bacteria	Proteobacteria	Gammaproteobacteria			gamma proteobacterium HTCC515
OTU2050	0	2.62891	0	Eukaryota	Phaeophyceae		Desmarestiales	Desmarestiaceae	Desmarestia
OTU22	-2.62882	-2.41458	0	Archaea	Crenarchaeota	Thermoprotei	Acidilobales	Caldisphaeraceae	Caldisphaera
OTU683	-2.62589	-2.3156	0	Bacteria	Firmicutes	Clostridia	Clostridiales	Clostridiales Family XVII. Incertae Sedis	Sulfobacillus
OTU767	-2.10474	-2.62493	0	Bacteria	Firmicutes	Negativicutes	Selenomonadales	Acidaminococcaceae	Acidaminococcus
OTU1273	2.62306	0	1.47431	Bacteria	Proteobacteria	Gammaproteobacteria	Enterobacteriales	Enterobacteriaceae	Serratia
OTU929	2.61907	0	0	Bacteria	Proteobacteria	Alphaproteobacteria	Rhodobacterales	Rhodobacteraceae	Oceaniovalibus
OTU1172	0	-2.6149	0	Bacteria	Proteobacteria	Gammaproteobacteria			gamma proteobacterium SCGC AAA76-D2
OTU343	-2.61242	-1.81047	0	Bacteria	Actinobacteria	Actinobacteria	Coriobacteriales	Coriobacteriaceae	Atopobium
OTU82	-2.61116	-2.56824	0	Archaea	Euryarchaeota	Methanobacteria	Methanobacteriales	Methanobacteriaceae	Methanobacterium
OTU26	-2.60939	-1.97728	0	Archaea	Crenarchaeota	Thermoprotei	Desulfurococcales	Desulfurococcaceae	Ignisphaera
OTU23	-2.60299	-2.33146	0	Archaea	Crenarchaeota	Thermoprotei	Desulfurococcales	Desulfurococcaceae	Aeropyrum
OTU1884	0	2.6026	-1.85247	Eukaryota	Chordata	Mammalia	Carnivora	Odobenidae	Odobenus
OTU922	2.60176	2.14731	0	Bacteria	Proteobacteria	Alphaproteobacteria	Rhodobacterales	Rhodobacteraceae	Jannaschia
OTU425	2.59883	0	0	Bacteria	Bacteroidetes	Flavobacteriia	Flavobacteriales		Unclassified Flavobacteriales
OTU2063	0	2.59427	0	Eukaryota	Porifera	Demospongiae	Dendroceratida	Dictyodendrillidae	Igernella
OTU1278	2.58541	2.45738	0	Bacteria	Proteobacteria	Gammaproteobacteria	Enterobacteriales	Enterobacteriaceae	Xenorhabdus
OTU172	-2.57841	-2.32108	0	Bacteria					candidate division OP3 bacterium SCGC AAA252-B19
OTU754	-2.57677	-1.30568	0	Bacteria	Firmicutes	Clostridia	Thermoanaerobacterales	Thermodesulfobiaceae	Thermodesulfobium
OTU1254	2.57576	0	1.62743	Bacteria	Proteobacteria	Gammaproteobacteria	Enterobacteriales	Enterobacteriaceae	Cronobacter
OTU216	-2.5747	-2.28095	0	Bacteria	Acidobacteria	Solibacteres	Solibacterales	Solibacteraceae	Candidatus Solibacter
OTU738	-2.57335	-2.00695	0	Bacteria	Firmicutes	Clostridia	Halanaerobiales	Halobacteroidaceae	Acetohalobium
OTU1128	-2.57254	-2.28498	0	Bacteria	Proteobacteria	Deltaproteobacteria	Syntrophobacterales	Syntrophaceae	Desulfomonile
OTU932	2.56975	0	0	Bacteria	Proteobacteria	Alphaproteobacteria	Rhodobacterales	Rhodobacteraceae	Paracoccus
OTU1212	2.35308	0	2.56673	Bacteria	Proteobacteria	Gammaproteobacteria	Alteromonadales	Alteromonadaceae	Microbulbifer
OTU61	-1.82499	-2.56594	0	Archaea	Euryarchaeota	Halobacteria	Halobacteriales	Halobacteriaceae	Halococcus
OTU1588	0	2.56551	0	Eukaryota	Arthropoda	Insecta	Hemiptera	Anthocoridae	Orius
OTU105	-2.06662	-2.56427	0	Archaea	Euryarchaeota	Methanomicrobia	Methanosarcinales	Methanosarcinaceae	Methanohalophilus
OTU1981	0	2.55667	0	Eukaryota	Mollusca	Bivalvia	Pterioida	Pteriidae	Pinctada
OTU1502	2.55649	2.38025	0	Eukaryota	Annelida	Polychaeta	Phyllodocida	Nephtyidae	Nephtys
OTU1368	-1.602	-2.55431	0	Bacteria	Proteobacteria	Zetaproteobacteria			zeta proteobacterium SCGC AB-133-G6
OTU946	2.55426	0	0	Bacteria	Proteobacteria	Alphaproteobacteria	Rhodobacterales	Rhodobacteraceae	Wenxinia
OTU1539	0	2.55368	0	Eukaryota	Arthropoda	Branchiopoda	Anostraca	Artemiidae	Artemia
OTU2012	0	2.55368	0	Eukaryota	Mollusca	Gastropoda		Muricidae	Concholepas
OTU370	-2.2242	-2.55294	0	Bacteria	Bacteroidetes		Bacteroidetes Order II. Incertae sedis	Rhodothermaceae	Rhodothermus
OTU605	-2.55277	-2.03354	0	Bacteria	Firmicutes	Bacilli	Bacillales	Bacillaceae	Caldalkalibacillus
OTU360	-1.87279	-2.55207	0	Bacteria	Aquificae	Aquificae	Aquificales	Aquificaceae	Thermocrinis
OTU2095	0	2.55012	0	Eukaryota	Streptophyta		Magnoliales	Magnoliaceae	Liriodendron
OTU1641	0	2.54504	0	Eukaryota	Arthropoda	Insecta	Phasmatodea	Phasmatidae	Phraortes
OTU2032	0	2.54392	0	Eukaryota	Monoblepharidomycota	Monoblepharidomycetes	Monoblepharidales		Hyaloraphidium
OTU65	-1.96063	-2.54309	0	Archaea	Euryarchaeota	Halobacteria	Halobacteriales	Halobacteriaceae	Halomicrobium
OTU75	-2.28984	-2.54059	0	Archaea	Euryarchaeota	Halobacteria	Halobacteriales	Halobacteriaceae	Natrinema
OTU13	-2.53225	-2.10567	0	Archaea	Crenarchaeota				crenarchaeote SCGC AAA261-C22
OTU2087	0	2.35394	-2.53175	Eukaryota	Streptophyta		Fabales	Fabaceae	Medicago
OTU814	0	0	2.53027	Bacteria	Proteobacteria	Alphaproteobacteria			Candidatus Pelagibacter
OTU1568	0	2.52656	0	Eukaryota	Arthropoda	Insecta	Coleoptera	Tenebrionidae	Adelium
OTU1645	0	2.52656	0	Eukaryota	Arthropoda	Insecta	Plecoptera	Pteronarcyidae	Pteronarcys
OTU1882	0	2.52656	0	Eukaryota	Chordata	Mammalia	Carnivora	Hyaenidae	Crocuta
OTU2007	0	2.52656	0	Eukaryota	Mollusca	Gastropoda		Haliotidae	Haliotis
OTU1792	1.86231	2.52387	0	Eukaryota	Chlorophyta	Trebouxiophyceae		Coccomyxaceae	Coccomyxa
OTU509	-2.39316	-2.52225	0	Bacteria	Chloroflexi	Chloroflexi	Chloroflexales	Chloroflexaceae	Chloroflexus
OTU1933	0	2.51953	0	Eukaryota	Chytridiomycota	Chytridiomycetes	Spizellomycetales	Spizellomycetaceae	Spizellomyces
OTU1559	2.27095	2.5163	0	Eukaryota	Arthropoda	Insecta	Coleoptera	Cucujidae	Cucujus
OTU1501	0	2.51214	0	Eukaryota	Annelida	Polychaeta	Phascolosomatiformes	Phascolosomatidae	Phascolosoma
OTU850	1.36788	-1.14391	2.51179	Bacteria	Proteobacteria	Alphaproteobacteria	Caulobacterales	Caulobacteraceae	Caulobacter
OTU831	0	-2.18752	2.51178	Bacteria	Proteobacteria	Alphaproteobacteria			alpha proteobacterium SCGC AAA27-J1
OTU821	0	0	2.51158	Bacteria	Proteobacteria	Alphaproteobacteria			alpha proteobacterium HIMB5
OTU1560	0	2.51081	0	Eukaryota	Arthropoda	Insecta	Coleoptera	Curculionidae	Naupactus
OTU807	-2.50896	-2.08412	0	Bacteria	Planctomycetes	Planctomycetia	Planctomycetales	Planctomycetaceae	unclassified Planctomycetaceae
OTU1797	0	2.50834	0	Eukaryota	Chlorophyta	Ulvophyceae	Bryopsidales	Bryopsidaceae	Bryopsis
OTU24	-2.38313	-2.50832	0	Archaea	Crenarchaeota	Thermoprotei	Desulfurococcales	Desulfurococcaceae	Desulfurococcus
OTU73	-2.50717	-2.46922	0	Archaea	Euryarchaeota	Halobacteria	Halobacteriales	Halobacteriaceae	Halovivax
OTU192	-2.50592	-1.74333	0	Bacteria					candidate division WS1 bacterium JGI 59-K21
OTU1918	0	2.50571	0	Eukaryota	Chordata	Mammalia	Rodentia	Cricetidae	Mesocricetus
OTU854	0	0	2.50519	Bacteria	Proteobacteria	Alphaproteobacteria	Kordiimonadales	Kordiimonadaceae	Kordiimonas
OTU1965	2.42493	2.49898	0	Eukaryota	Euglenida		Eutreptiales <Euglenida>		Eutreptiella
OTU2114	0	2.49859	0	Eukaryota	Streptophyta	Charophyceae	Charales	Characeae	Nitella
OTU100	-2.49839	-2.42489	0	Archaea	Euryarchaeota	Methanomicrobia	Methanomicrobiales	Methanoregulaceae	Methanosphaerula
OTU636	-2.498	-2.18578	0	Bacteria	Firmicutes	Bacilli	Bacillales	Thermoactinomycetaceae	Desmospora
OTU583	-2.49699	-2.00083	0	Bacteria	Deinococcus-Thermus	Deinococci	Thermales	Thermaceae	Meiothermus
OTU718	-2.49254	-1.41381	0	Bacteria	Firmicutes	Clostridia	Clostridiales	Peptostreptococcaceae	Peptostreptococcus
OTU1639	2.23024	2.49143	0	Eukaryota	Arthropoda	Insecta	Orthoptera	Tridactylidae	Ellipes
OTU948	-1.88676	-2.4889	0	Bacteria	Proteobacteria	Alphaproteobacteria	Rhodospirillales		Elioraea
OTU1334	2.39218	2.48878	0	Bacteria	Proteobacteria	Gammaproteobacteria	Thiotrichales		Caedibacter taeniospiralis
OTU1241	0	-1.58221	2.48839	Bacteria	Proteobacteria	Gammaproteobacteria	Chromatiales	Ectothiorhodospiraceae	Thioalkalivibrio
OTU1149	2.4793	0	2.19639	Bacteria	Proteobacteria	Gammaproteobacteria			Congregibacter
OTU1192	2.47853	0	1.48607	Bacteria	Proteobacteria	Gammaproteobacteria	Aeromonadales	Aeromonadaceae	Aeromonas
OTU1386	-2.40114	-2.47649	0	Bacteria	Synergistetes	Synergistia	Synergistales	Synergistaceae	Aminobacterium
OTU107	-2.47627	-2.05728	0	Archaea	Euryarchaeota	Methanomicrobia	Methanosarcinales	Methanosarcinaceae	Methanomethylovorans
OTU1508	0	1.38415	-2.47309	Eukaryota	Apicomplexa	Aconoidasida		Babesiidae	Babesia
OTU1253	2.47162	0	1.78616	Bacteria	Proteobacteria	Gammaproteobacteria	Enterobacteriales	Enterobacteriaceae	Citrobacter
OTU95	-2.40593	-2.46982	0	Archaea	Euryarchaeota	Methanomicrobia	Methanomicrobiales	Methanomicrobiaceae	Methanoculleus
OTU1717	0	1.3898	-2.46914	Eukaryota	Ascomycota	Saccharomycetes	Saccharomycetales	Saccharomycetaceae	Komagataella
OTU1879	0	2.46763	-2.26255	Eukaryota	Chordata	Mammalia		Tenrecidae	Echinops
OTU1499	2.46382	2.42535	0	Eukaryota	Annelida	Polychaeta		Orbiniidae	Orbinia
OTU58	-2.46367	-2.38458	0	Archaea	Euryarchaeota	Halobacteria	Halobacteriales	Halobacteriaceae	Haloarcula
OTU2045	2.46216	0	0	Eukaryota	Nemertea	Anopla	Heteronemertea	Lineidae	Lineus
OTU1514	0	1.56344	-2.462	Eukaryota	Apicomplexa	Coccidia	Eucoccidiorida	Cryptosporidiidae	Cryptosporidium
OTU1793	2.46051	2.40459	0	Eukaryota	Chlorophyta	Trebouxiophyceae	Chlorellales		Parachlorella
OTU1006	0	-1.68339	2.4547	Bacteria	Proteobacteria	Betaproteobacteria	Burkholderiales		Methylibium
OTU1330	1.39967	0	2.447	Bacteria	Proteobacteria	Gammaproteobacteria	Pseudomonadales	Pseudomonadaceae	Azotobacter
OTU80	-2.44371	-2.04205	0	Archaea	Euryarchaeota	Halobacteria	Halobacteriales	Halobacteriaceae	Natronorubrum
OTU862	2.44207	0	2.23907	Bacteria	Proteobacteria	Alphaproteobacteria	Rhizobiales	Aurantimonadaceae	Martelella
OTU2058	1.43019	2.44004	0	Eukaryota	Placozoa				Trichoplax
OTU190	-2.40537	-2.43769	0	Bacteria					candidate division OP9 bacterium SCGC AAA252-M2
OTU1401	-2.43669	-1.12069	0	Bacteria	Thermodesulfobacteria	Thermodesulfobacteria	Thermodesulfobacteriales	Thermodesulfobacteriaceae	Thermodesulfatator
OTU716	-2.43507	-1.69408	0	Bacteria	Firmicutes	Clostridia	Clostridiales	Peptococcaceae	Thermincola
OTU1325	2.43439	0	1.79261	Bacteria	Proteobacteria	Gammaproteobacteria	Pseudomonadales	Moraxellaceae	Acinetobacter
OTU1503	2.43254	2.28375	0	Eukaryota	Annelida	Polychaeta	Phyllodocida	Nereididae	Perinereis
OTU739	-1.79129	-2.42943	0	Bacteria	Firmicutes	Clostridia	Halanaerobiales	Halobacteroidaceae	Halobacteroides
OTU829	0	0	2.42478	Bacteria	Proteobacteria	Alphaproteobacteria			alpha proteobacterium SCGC AAA24-N17
OTU44	-2.38445	-2.42005	0	Archaea	Euryarchaeota				euryarchaeote SCGC AAA261-E4
OTU106	-2.39618	-2.41753	0	Archaea	Euryarchaeota	Methanomicrobia	Methanosarcinales	Methanosarcinaceae	Methanolobus
OTU354	-2.41596	-2.28155	0	Bacteria	Actinobacteria	Actinobacteria	Solirubrobacterales	Conexibacteraceae	Conexibacter
OTU512	-2.4159	-2.35978	0	Bacteria	Chloroflexi	Chloroflexi	Herpetosiphonales	Herpetosiphonaceae	Herpetosiphon
OTU596	-2.41519	-2.18987	0	Bacteria	Firmicutes	Bacilli	Bacillales		Bhargavaea
OTU1984	2.41403	0	0	Eukaryota	Mollusca	Bivalvia	Unionoida	Unionidae	Utterbackia
OTU35	-2.09435	-2.4132	0	Archaea	Crenarchaeota	Thermoprotei	Sulfolobales	Sulfolobaceae	Metallosphaera
OTU741	-2.04712	-2.41041	0	Bacteria	Firmicutes	Clostridia	Natranaerobiales	Natranaerobiaceae	Natranaerobius
OTU449	2.17951	0	2.40942	Bacteria	Bacteroidetes	Flavobacteriia	Flavobacteriales	Flavobacteriaceae	Gramella
OTU2131	-1.61287	0	-2.40782	Eukaryota	Streptophyta	Liliopsida	Poales	Poaceae	Brachypodium
OTU1509	0	1.22813	-2.40775	Eukaryota	Apicomplexa	Aconoidasida		Theileriidae	Theileria
OTU1507	2.40751	2.21883	0	Eukaryota	Annelida	Polychaeta	Xenopneusta	Urechidae	Urechis
OTU804	-2.40686	-1.33386	0	Bacteria	Planctomycetes	Planctomycetia	Planctomycetales	Planctomycetaceae	Schlesneria
OTU1880	0	2.40665	-1.63778	Eukaryota	Chordata	Mammalia	Carnivora	Canidae	Canis
OTU1236	0	-1.74215	2.40176	Bacteria	Proteobacteria	Gammaproteobacteria	Chromatiales	Ectothiorhodospiraceae	Arhodomonas
OTU1798	2.4006	2.30056	0	Eukaryota	Chlorophyta	Ulvophyceae	Ulvales		Pseudendoclonium
OTU109	-2.18959	-2.39532	0	Archaea	Euryarchaeota	Methanomicrobia	Methanosarcinales	Methanosarcinaceae	Methanosarcina
OTU301	-2.39505	-2.21483	0	Bacteria	Actinobacteria	Actinobacteria	Actinomycetales	Nocardioidaceae	Actinopolymorpha
OTU1335	0	2.39092	-1.688	Bacteria	Proteobacteria	Gammaproteobacteria	Thiotrichales		Fangia
OTU1265	2.39046	0	1.81528	Bacteria	Proteobacteria	Gammaproteobacteria	Enterobacteriales	Enterobacteriaceae	Pectobacterium
OTU1303	1.82474	0	2.38899	Bacteria	Proteobacteria	Gammaproteobacteria	Oceanospirillales	Halomonadaceae	Chromohalobacter
OTU30	-2.38753	-1.98836	0	Archaea	Crenarchaeota	Thermoprotei	Desulfurococcales	Pyrodictiaceae	Hyperthermus
OTU210	-2.38471	-2.09802	0	Bacteria	Acidobacteria				Candidatus Koribacter
OTU622	-1.75733	-2.38432	0	Bacteria	Firmicutes	Bacilli	Bacillales	Paenibacillaceae	Cohnella
OTU10	-2.38388	-2.17276	0	Archaea	Crenarchaeota				candidate division pSL4 archaeon SCGC AAA471-G5
OTU1722	0	1.83989	-2.38374	Eukaryota	Ascomycota	Saccharomycetes	Saccharomycetales	Saccharomycetaceae	Tetrapisispora
OTU737	-1.21485	-2.38354	0	Bacteria	Firmicutes	Clostridia	Halanaerobiales	Halanaerobiaceae	Halothermothrix
OTU1194	2.04646	0	2.38042	Bacteria	Proteobacteria	Gammaproteobacteria	Aeromonadales	Aeromonadaceae	Tolumonas
OTU182	-2.37956	-2.31925	0	Bacteria					candidate division OP8 bacterium SCGC AAA255-E1
OTU28	-2.37941	-1.68995	0	Archaea	Crenarchaeota	Thermoprotei	Desulfurococcales	Desulfurococcaceae	Thermogladius
OTU690	-1.77384	-2.37849	0	Bacteria	Firmicutes	Clostridia	Clostridiales	Eubacteriaceae	unclassified Eubacteriaceae
OTU2084	0	1.50836	-2.37438	Eukaryota	Streptophyta		Fabales	Fabaceae	Cicer
OTU830	0	-2.04731	2.37333	Bacteria	Proteobacteria	Alphaproteobacteria			alpha proteobacterium SCGC AAA27-C6
OTU826	2.37261	0	1.96277	Bacteria	Proteobacteria	Alphaproteobacteria			alpha proteobacterium LLX12A
OTU138	-2.23287	-2.37169	0	Bacteria					Candidatus Methylomirabilis
OTU768	-2.3689	-1.77309	0	Bacteria	Firmicutes	Negativicutes	Selenomonadales	Acidaminococcaceae	Phascolarctobacterium
OTU1258	2.3681	0	1.93956	Bacteria	Proteobacteria	Gammaproteobacteria	Enterobacteriales	Enterobacteriaceae	Erwinia
OTU685	-2.36807	-2.08023	0	Bacteria	Firmicutes	Clostridia	Clostridiales	Clostridiales Family XVIII. Incertae Sedis	Symbiobacterium
OTU1787	0	2.36806	0	Eukaryota	Chlorophyta	Prasinophyceae		Monomasticaceae	Monomastix
OTU137	-1.98028	-2.36685	0	Bacteria					Candidatus Cloacamonas
OTU772	-2.3651	-1.63957	0	Bacteria	Firmicutes	Negativicutes	Selenomonadales	Veillonellaceae	Anaeroglobus
OTU1600	0	2.36392	0	Eukaryota	Arthropoda	Insecta	Hemiptera	Reduviidae	Valentia
OTU832	0	-1.80863	2.36164	Bacteria	Proteobacteria	Alphaproteobacteria			alpha proteobacterium SCGC AAA27-L15
OTU1948	0	2.36115	0	Eukaryota	Cnidaria	Hydrozoa	Hydroida	Campanulariidae	Laomedea
OTU743	-2.35867	-1.55488	0	Bacteria	Firmicutes	Clostridia	Thermoanaerobacterales	Thermoanaerobacteraceae	Caldanaerobacter
OTU2060	0	2.35781	0	Eukaryota	Platyhelminthes	Monogenea		Gyrodactylidae	Gyrodactylus
OTU1279	2.35239	0	1.8321	Bacteria	Proteobacteria	Gammaproteobacteria	Enterobacteriales	Enterobacteriaceae	Yersinia
OTU209	-2.34853	-1.88795	0	Bacteria	Acidobacteria				Candidatus Chloracidobacterium
OTU188	-2.34776	-1.80576	0	Bacteria					candidate division OP9 bacterium OP9-77CS
OTU108	-2.34658	-2.26548	0	Archaea	Euryarchaeota	Methanomicrobia	Methanosarcinales	Methanosarcinaceae	Methanosalsum
OTU1628	0	2.34656	0	Eukaryota	Arthropoda	Insecta	Mantophasmatodea	Mantophasmatidae	Sclerophasma
OTU1631	0	2.34656	0	Eukaryota	Arthropoda	Insecta	Neuroptera	Osmylidae	Thyridosmylus
OTU1670	0	2.34656	0	Eukaryota	Arthropoda	Malacostraca	Isopoda	Phreatoicidae	Eophreatoicus
OTU1753	0	2.34656	0	Eukaryota	Basidiomycota	Agaricomycetes	Cantharellales	Ceratobasidiaceae	Rhizoctonia
OTU1858	0	2.34656	0	Eukaryota	Chordata	Ascidiacea	Enterogona	Clavelinidae	Clavelina
OTU2006	0	2.34656	0	Eukaryota	Mollusca	Gastropoda		Fissurellidae	Fissurella
OTU1536	0	2.34598	0	Eukaryota	Arthropoda	Arachnida	Solifugae	Ammotrechidae	Nothopuga
OTU1626	0	2.34598	0	Eukaryota	Arthropoda	Insecta	Lepidoptera	Saturniidae	Actias
OTU1629	0	2.34598	0	Eukaryota	Arthropoda	Insecta	Megaloptera	Corydalidae	Protohermes
OTU1664	0	2.34598	0	Eukaryota	Arthropoda	Malacostraca	Decapoda	Sergestidae	Acetes
OTU1811	0	2.34598	0	Eukaryota	Chordata		Testudines	Emydidae	Trachemys
OTU1823	0	2.34598	0	Eukaryota	Chordata	Actinopterygii	Gonorynchiformes	Phractolaemidae	Phractolaemus
OTU1849	0	2.34598	0	Eukaryota	Chordata	Amphibia	Anura	Rhinophrynidae	Rhinophrynus
OTU1852	0	2.34598	0	Eukaryota	Chordata	Amphibia	Caudata	Hynobiidae	Liua
OTU1910	0	2.34598	0	Eukaryota	Chordata	Mammalia	Primates	Lemuridae	Varecia
OTU1911	0	2.34598	0	Eukaryota	Chordata	Mammalia	Primates	Lorisidae	Nycticebus
OTU1961	0	2.34598	0	Eukaryota	Entoprocta			Loxosomatidae	Loxocorone
OTU1989	0	2.34598	0	Eukaryota	Mollusca	Bivalvia	Veneroida	Solecurtidae	Sinonovacula
OTU194	-2.26684	-2.34401	0	Bacteria					candidate division WS3 bacterium SCGC AAA252-D1
OTU1402	-2.1631	-2.33957	0	Bacteria	Thermodesulfobacteria	Thermodesulfobacteria	Thermodesulfobacteriales	Thermodesulfobacteriaceae	Thermodesulfobacterium
OTU1932	0	2.33885	0	Eukaryota	Chytridiomycota	Chytridiomycetes	Rhizophydiales	Rhizophydiaceae	Rhizophydium
OTU2011	0	2.33885	0	Eukaryota	Mollusca	Gastropoda		Muricidae	Bolinus
OTU2075	0	2.33885	0	Eukaryota	Porifera	Hexactinellida	Hexactinosida	Aphrocallistidae	Aphrocallistes
OTU94	-2.33394	-1.66648	0	Archaea	Euryarchaeota	Methanomicrobia	Methanomicrobiales	Methanocorpusculaceae	Methanocorpusculum
OTU2019	0	2.33292	0	Eukaryota	Mollusca	Gastropoda		Pomatiopsidae	Tricula
OTU2077	0	2.33292	0	Eukaryota	Rotifera	Monogononta	Ploimida	Brachionidae	Brachionus
OTU1709	0	0	-2.3321	Eukaryota	Ascomycota	Saccharomycetes	Saccharomycetales	Debaryomycetaceae	Scheffersomyces
OTU70	-2.33118	-2.32456	0	Archaea	Euryarchaeota	Halobacteria	Halobacteriales	Halobacteriaceae	Halosarcina
OTU1394	-2.32909	-1.44221	0	Bacteria	Synergistetes	Synergistia	Synergistales	Synergistaceae	Thermovirga
OTU753	-2.07462	-2.32824	0	Bacteria	Firmicutes	Clostridia	Thermoanaerobacterales	Thermodesulfobiaceae	Coprothermobacter
OTU1778	0	2.32743	0	Eukaryota	Chlorophyta	Chlorophyceae	Chlamydomonadales	Volvocaceae	Gonium
OTU1485	-1.47026	0	-2.32705	Eukaryota		Heterolobosea	Schizopyrenida	Vahlkampfiidae	Naegleria
OTU1572	0	2.32655	0	Eukaryota	Arthropoda	Insecta	Diptera	Ceratopogonidae	Culicoides
OTU214	-2.32606	-2.09363	0	Bacteria	Acidobacteria	Acidobacteriia	Acidobacteriales	Acidobacteriaceae	unclassified Acidobacteriaceae
OTU1649	0	2.32441	0	Eukaryota	Arthropoda	Malacostraca	Amphipoda	Caprellidae	Caprella
OTU1653	0	2.32441	0	Eukaryota	Arthropoda	Malacostraca	Decapoda		Neopetrolisthes
OTU1752	0	2.32441	0	Eukaryota	Basidiomycota	Agaricomycetes	Cantharellales	Cantharellaceae	Cantharellus
OTU1929	0	2.32441	0	Eukaryota	Chordata	Thaliacea	Doliolida	Doliolidae	Doliolum
OTU1979	0	2.32441	0	Eukaryota	Mollusca	Bivalvia	Ostreoida	Ostreidae	Saccostrea
OTU2123	0	2.32441	0	Eukaryota	Streptophyta	Gnetopsida	Welwitschiales	Welwitschiaceae	Welwitschia
OTU717	-2.32414	-1.19128	0	Bacteria	Firmicutes	Clostridia	Clostridiales	Peptostreptococcaceae	Filifactor
OTU748	-2.32182	-2.04128	0	Bacteria	Firmicutes	Clostridia	Thermoanaerobacterales	Thermoanaerobacteraceae	Thermoanaerobacter
OTU1065	1.5576	0	2.32144	Bacteria	Proteobacteria	Betaproteobacteria	Neisseriales	Neisseriaceae	Eikenella
OTU465	1.82281	0	2.31958	Bacteria	Bacteroidetes	Flavobacteriia	Flavobacteriales	Flavobacteriaceae	Robiginitalea
OTU800	-2.31922	-1.05993	-1.2593	Bacteria	Planctomycetes	Planctomycetia	Planctomycetales	Planctomycetaceae	Isosphaera
OTU982	2.31914	0	0	Bacteria	Proteobacteria	Alphaproteobacteria	Sphingomonadales	Erythrobacteraceae	Erythrobacter
OTU1228	0	-1.80074	2.31891	Bacteria	Proteobacteria	Gammaproteobacteria	Chromatiales	Chromatiaceae	Nitrosococcus
OTU658	-2.31415	0	0	Bacteria	Firmicutes	Clostridia	Clostridiales		Clostridiales bacterium 1_7_47FAA
OTU1553	2.31275	0	0	Eukaryota	Arthropoda	Insecta		Lepismatidae	Thermobia
OTU1556	2.31275	0	0	Eukaryota	Arthropoda	Insecta	Coleoptera	Buprestidae	Chrysochroa
OTU1619	0	2.3127	0	Eukaryota	Arthropoda	Insecta	Lepidoptera	Noctuidae	Agrotis
OTU1426	-2.30824	-1.76018	0	Bacteria	Verrucomicrobia	Spartobacteria			Chthoniobacter
OTU2099	0	0	-2.30786	Eukaryota	Streptophyta		Malpighiales	Salicaceae	Populus
OTU1773	0	2.30546	0	Eukaryota	Chlorophyta	Chlorophyceae	Chaetopeltidales	Chaetopeltidaceae	Floydiella
OTU1980	0	2.3039	0	Eukaryota	Mollusca	Bivalvia	Pterioida	Pinnidae	Atrina
OTU1598	0	2.30385	0	Eukaryota	Arthropoda	Insecta	Hemiptera	Pyrrhocoridae	Dysdercus
OTU1954	0	2.30055	0	Eukaryota	Ctenophora <comb jellyfish phylum>		Lobata	Bolinopsidae	Mnemiopsis
OTU672	-2.29961	-2.21863	0	Bacteria	Firmicutes	Clostridia	Clostridiales	Clostridiaceae	Caloramator
OTU25	-2.03075	-2.29514	0	Archaea	Crenarchaeota	Thermoprotei	Desulfurococcales	Desulfurococcaceae	Ignicoccus
OTU1563	0	2.29509	0	Eukaryota	Arthropoda	Insecta	Coleoptera	Histeridae	Euspilotus
OTU820	0	0	2.29335	Bacteria	Proteobacteria	Alphaproteobacteria			alpha proteobacterium HIMB114
OTU1460	0	0	0	Eukaryota			Phaeocystales	Phaeocystaceae	Phaeocystis
OTU1211	2.28953	0	2.14779	Bacteria	Proteobacteria	Gammaproteobacteria	Alteromonadales	Alteromonadaceae	Marinobacterium
OTU732	-2.28757	-1.37325	0	Bacteria	Firmicutes	Clostridia	Clostridiales	Ruminococcaceae	unclassified Ruminococcaceae
OTU1324	1.84206	0	2.28607	Bacteria	Proteobacteria	Gammaproteobacteria	Pseudomonadales		Dasania
OTU1988	0	2.28271	0	Eukaryota	Mollusca	Bivalvia	Veneroida	Psammobiidae	Soletellina
OTU1143	0	2.2819	0	Bacteria	Proteobacteria	Epsilonproteobacteria	Nautiliales	Nautiliaceae	Nautilia
OTU1506	2.23366	2.28179	0	Eukaryota	Annelida	Polychaeta	Terebellida	Trichobranchidae	Terebellides
OTU592	-2.27842	0	0	Bacteria	Firmicutes				Firmicutes bacterium CAG:13
OTU839	0	0	2.27814	Bacteria	Proteobacteria	Alphaproteobacteria			alpha proteobacterium SCGC AAA28-P2
OTU1266	2.11073	2.27796	0	Bacteria	Proteobacteria	Gammaproteobacteria	Enterobacteriales	Enterobacteriaceae	Photorhabdus
OTU949	2.27762	0	0	Bacteria	Proteobacteria	Alphaproteobacteria	Rhodospirillales	Acetobacteraceae	Unclassified Acetobacteraceae
OTU805	-2.27749	-1.41794	0	Bacteria	Planctomycetes	Planctomycetia	Planctomycetales	Planctomycetaceae	Singulisphaera
OTU38	-2.277	-1.79563	0	Archaea	Crenarchaeota	Thermoprotei	Thermoproteales	Thermoproteaceae	Caldivirga
OTU838	0	0	0	Bacteria	Proteobacteria	Alphaproteobacteria			alpha proteobacterium SCGC AAA28-B11
OTU319	-2.27499	-2.11489	0	Bacteria	Actinobacteria	Actinobacteria	Actinomycetales	Pseudonocardiaceae	Pseudonocardia
OTU1367	2.27478	0	1.85751	Bacteria	Proteobacteria	Zetaproteobacteria			zeta proteobacterium SCGC AB-133-C4
OTU796	-2.27351	-1.90467	0	Bacteria	Nitrospirae	Nitrospira	Nitrospirales	Nitrospiraceae	Thermodesulfovibrio
OTU734	-2.10396	-2.27228	0	Bacteria	Firmicutes	Clostridia	Clostridiales	Syntrophomonadaceae	Syntrophomonas
OTU40	-2.2697	-1.72857	0	Archaea	Crenarchaeota	Thermoprotei	Thermoproteales	Thermoproteaceae	Thermoproteus
OTU1331	2.26732	0	2.23375	Bacteria	Proteobacteria	Gammaproteobacteria	Pseudomonadales	Pseudomonadaceae	Cellvibrio
OTU1676	0	2.26696	0	Eukaryota	Arthropoda	Maxillopoda	Siphonostomatoida	Caligidae	Lepeophtheirus
OTU799	-2.26606	-1.40135	-0.86471	Bacteria	Planctomycetes	Planctomycetia	Planctomycetales	Planctomycetaceae	Gemmata
OTU234	-2.26541	-1.23408	0	Bacteria	Actinobacteria	Actinobacteria	Acidimicrobiales	Acidimicrobiaceae	Ilumatobacter
OTU1474	0	2.26157	0	Eukaryota		Cryptophyta	Pyrenomonadales	Pyrenomonadaceae	Rhodomonas
OTU675	-2.26049	-1.39069	0	Bacteria	Firmicutes	Clostridia	Clostridiales	Clostridiaceae	unclassified Clostridiaceae
OTU710	-2.25982	-1.82949	0	Bacteria	Firmicutes	Clostridia	Clostridiales	Peptococcaceae	Desulfitobacterium
OTU687	-1.10589	-2.25961	0	Bacteria	Firmicutes	Clostridia	Clostridiales	Eubacteriaceae	Anaerofustis
OTU1216	2.25819	0	2.19447	Bacteria	Proteobacteria	Gammaproteobacteria	Alteromonadales	Ferrimonadaceae	Ferrimonas
OTU795	-2.25775	-2.1003	0	Bacteria	Nitrospirae	Nitrospira	Nitrospirales	Nitrospiraceae	Nitrospira
OTU45	-2.25764	-1.63632	0	Archaea	Euryarchaeota				euryarchaeote SCGC AAA261-G15
OTU64	-2.16835	-2.25709	0	Archaea	Euryarchaeota	Halobacteria	Halobacteriales	Halobacteriaceae	Halogranum
OTU746	-2.25702	-1.97915	0	Bacteria	Firmicutes	Clostridia	Thermoanaerobacterales	Thermoanaerobacteraceae	Tepidanaerobacter
OTU1496	2.25679	0	0	Eukaryota	Annelida		Haplotaxida	Lumbricidae	Lumbricus
OTU983	2.25644	0	0	Bacteria	Proteobacteria	Alphaproteobacteria	Sphingomonadales	Erythrobacteraceae	Porphyrobacter
OTU471	0	0	2.2556	Bacteria	Bacteroidetes	Sphingobacteriia	Sphingobacteriales		Chitinophaga
OTU1140	0	2.24808	0	Bacteria	Proteobacteria	Epsilonproteobacteria	Campylobacterales	Helicobacteraceae	Thiovulum
OTU670	-2.21841	-2.25138	0	Bacteria	Firmicutes	Clostridia	Clostridiales	Clostridiaceae	Alkaliphilus
OTU898	1.46388	0	2.25073	Bacteria	Proteobacteria	Alphaproteobacteria	Rhizobiales	Rhizobiaceae	Rhizobium/Agrobacterium group
OTU473	0	-2.25068	1.89458	Bacteria	Bacteroidetes	Sphingobacteriia	Sphingobacteriales		Gracilimonas
OTU154	-2.24365	-2.08156	0	Bacteria					candidate division NC1 bacterium UW 659-1-D11
OTU1720	0	2.24147	-2.11217	Eukaryota	Ascomycota	Saccharomycetes	Saccharomycetales	Saccharomycetaceae	Naumovozyma
OTU178	-1.68684	-2.23629	0	Bacteria					candidate division OP8 bacterium SCGC AAA252-N7
OTU1750	0	1.33427	-2.23024	Eukaryota	Basidiomycota	Agaricomycetes	Agaricales	Schizophyllaceae	Schizophyllum
OTU1972	0	2.22666	-2.21077	Eukaryota	Microsporidia			Nosematidae	Nosema
OTU1701	0	2.22603	0	Eukaryota	Ascomycota	Pneumocystidomycetes	Pneumocystidales	Pneumocystidaceae	Pneumocystis
OTU1449	-1.56693	0	-2.22446	Eukaryota			Dictyosteliida		Dictyostelium
OTU1723	0	2.22366	0	Eukaryota	Ascomycota	Saccharomycetes	Saccharomycetales	Saccharomycetaceae	Torulaspora
OTU362	-2.22079	0	-1.83571	Bacteria	Aquificae	Aquificae	Aquificales	Desulfurobacteriaceae	Thermovibrio
OTU155	-2.22052	-1.73536	0	Bacteria					candidate division NKB19 bacterium JGI 39-J1
OTU1513	0	0	-2.21851	Eukaryota	Apicomplexa	Aconoidasida	Haemosporida		Plasmodium
OTU731	-1.98297	-2.21612	0	Bacteria	Firmicutes	Clostridia	Clostridiales	Ruminococcaceae	Subdoligranulum
OTU822	2.20958	0	0	Bacteria	Proteobacteria	Alphaproteobacteria			alpha proteobacterium HIMB59
OTU750	-1.92599	-2.20765	0	Bacteria	Firmicutes	Clostridia	Thermoanaerobacterales	Thermoanaerobacterales Family III. Incertae Sedis	Thermoanaerobacterium
OTU693	-1.36859	-2.20393	0	Bacteria	Firmicutes	Clostridia	Clostridiales	Lachnospiraceae	Anaerostipes
OTU1135	0	1.96347	-2.20355	Bacteria	Proteobacteria	Epsilonproteobacteria	Campylobacterales	Campylobacteraceae	Campylobacter
OTU143	-2.20253	-1.32585	0	Bacteria					candidate division BRC1 bacterium SCGC AAA252-M9
OTU1142	0	2.19995	0	Bacteria	Proteobacteria	Epsilonproteobacteria	Nautiliales	Nautiliaceae	Caminibacter
OTU316	-1.82649	-2.19921	0	Bacteria	Actinobacteria	Actinobacteria	Actinomycetales	Pseudonocardiaceae	Actinomycetospora
OTU1267	2.19882	0	0	Bacteria	Proteobacteria	Gammaproteobacteria	Enterobacteriales	Enterobacteriaceae	Plesiomonas
OTU711	-1.76218	-2.19833	0	Bacteria	Firmicutes	Clostridia	Clostridiales	Peptococcaceae	Desulfosporosinus
OTU1193	2.19576	0	1.70226	Bacteria	Proteobacteria	Gammaproteobacteria	Aeromonadales	Aeromonadaceae	Oceanimonas
OTU591	-2.19576	-1.39801	0	Bacteria	Firmicutes				Firmicutes bacterium CAG:12
OTU90	-2.19479	-1.80916	0	Archaea	Euryarchaeota	Methanococci	Methanococcales	Methanococcaceae	Methanococcus
OTU34	0	-2.19411	0	Archaea	Crenarchaeota	Thermoprotei	Sulfolobales	Sulfolobaceae	Acidianus
OTU1725	0	0	-2.19026	Eukaryota	Ascomycota	Saccharomycetes	Saccharomycetales	Saccharomycetaceae	Zygosaccharomyces
OTU72	-2.18844	-2.14585	0	Archaea	Euryarchaeota	Halobacteria	Halobacteriales	Halobacteriaceae	Haloterrigena
OTU1662	0	2.18512	0	Eukaryota	Arthropoda	Malacostraca	Decapoda	Palinuridae	Panulirus
OTU1235	0	-2.18414	2.15286	Bacteria	Proteobacteria	Gammaproteobacteria	Chromatiales	Ectothiorhodospiraceae	Alkalilimnicola
OTU1060	0	0	2.17924	Bacteria	Proteobacteria	Betaproteobacteria	Methylophilales	Methylophilaceae	Methylotenera
OTU502	-2.17914	-1.76112	0	Bacteria	Chlorobi	Chlorobia	Chlorobiales	Chlorobiaceae	Chloroherpeton
OTU1056	0	-1.64213	2.17805	Bacteria	Proteobacteria	Betaproteobacteria	Hydrogenophilales	Hydrogenophilaceae	Thiobacillus
OTU1703	0	1.0995	-2.17606	Eukaryota	Ascomycota	Saccharomycetes	Saccharomycetales		Candida
OTU1741	0	2.17599	0	Eukaryota	Bacillariophyta	Fragilariophyceae	Fragilariales	Fragilariaceae	Synedra
OTU1166	1.35531	0	2.17222	Bacteria	Proteobacteria	Gammaproteobacteria			gamma proteobacterium HdN1
OTU802	-2.17107	-1.32437	0	Bacteria	Planctomycetes	Planctomycetia	Planctomycetales	Planctomycetaceae	Planctomyces
OTU915	0	0	0	Bacteria	Proteobacteria	Alphaproteobacteria	Rhodobacterales	Hyphomonadaceae	Oceanicaulis
OTU33	-2.17053	-1.94581	0	Archaea	Crenarchaeota	Thermoprotei	Sulfolobales		Sulfolobales archaeon Acd1
OTU1614	0	2.16827	0	Eukaryota	Arthropoda	Insecta	Lepidoptera	Crambidae	Conogethes
OTU1978	0	0	0	Eukaryota	Mollusca	Bivalvia	Ostreoida	Ostreidae	Crassostrea
OTU1517	-1.62535	0	-2.1654	Eukaryota	Apicomplexa	Coccidia	Eucoccidiorida	Sarcocystidae	Toxoplasma
OTU964	-1.32605	-2.16443	0.838378	Bacteria	Proteobacteria	Alphaproteobacteria	Rhodospirillales	Rhodospirillaceae	Magnetospirillum
OTU1729	0	0	-2.16004	Eukaryota	Ascomycota	Sordariomycetes	Magnaporthales	Magnaporthaceae	Magnaporthe
OTU371	-2.15161	-1.76254	0	Bacteria	Bacteroidetes		Bacteroidetes Order II. Incertae sedis	Rhodothermaceae	Salinibacter
OTU101	-2.15128	-2.09791	0	Archaea	Euryarchaeota	Methanomicrobia	Methanomicrobiales	Methanospirillaceae	Methanospirillum
OTU12	-2.15105	0	0	Archaea	Crenarchaeota				candidate division pSL4 archaeon SCGC AAA471-J8
OTU707	-2.15073	-1.21278	0	Bacteria	Firmicutes	Clostridia	Clostridiales	Oscillospiraceae	Oscillibacter
OTU1332	2.08863	0	2.14887	Bacteria	Proteobacteria	Gammaproteobacteria	Pseudomonadales	Pseudomonadaceae	Pseudomonas
OTU1436	0	1.31208	-2.14494	Eukaryota					Entamoeba
OTU1483	0	2.14356	0	Eukaryota		Glaucocystophyceae		Cyanophoraceae	Cyanophora
OTU1082	1.34569	0	2.1387	Bacteria	Proteobacteria	Betaproteobacteria	Rhodocyclales	Rhodocyclaceae	Thauera
OTU599	-2.13813	-1.88084	0	Bacteria	Firmicutes	Bacilli	Bacillales	Alicyclobacillaceae	Alicyclobacillus
OTU1025	0	0	2.13427	Bacteria	Proteobacteria	Betaproteobacteria	Burkholderiales	Burkholderiaceae	Ralstonia
OTU1715	0	1.77835	-2.13359	Eukaryota	Ascomycota	Saccharomycetes	Saccharomycetales	Saccharomycetaceae	Kazachstania
OTU1486	0	0	-2.13322	Eukaryota		Ichthyosporea			Capsaspora
OTU1404	-1.68831	-2.12676	0	Bacteria	Thermotogae	Thermotogae	Thermotogales	Thermotogaceae	Fervidobacterium
OTU196	-2.12035	0	0	Bacteria					candidate division WWE1 bacterium JGI 39-G13
OTU901	0	-2.11861	1.92477	Bacteria	Proteobacteria	Alphaproteobacteria	Rhizobiales	Rhodobiaceae	Parvibaculum
OTU962	-0.929755	-2.11842	1.18867	Bacteria	Proteobacteria	Alphaproteobacteria	Rhodospirillales	Rhodospirillaceae	Caenispirillum
OTU1153	2.11602	0	2.09295	Bacteria	Proteobacteria	Gammaproteobacteria			Reinekea
OTU1454	0	1.03741	-2.11484	Eukaryota			Kinetoplastida	Trypanosomatidae	Leishmania
OTU699	-2.11392	0	0	Bacteria	Firmicutes	Clostridia	Clostridiales	Lachnospiraceae	Johnsonella
OTU151	-2.11237	-1.76957	0	Bacteria					candidate division KSB1 bacterium SCGC AAA252-O17
OTU2136	0	0	-2.11173	Eukaryota	Streptophyta	Liliopsida	Poales	Poaceae	Zea
OTU1084	1.42438	0	2.10913	Bacteria	Proteobacteria	Betaproteobacteria	Rhodocyclales	Rhodocyclaceae	unclassified Rhodocyclaceae
OTU987	0	0	2.10731	Bacteria	Proteobacteria	Alphaproteobacteria	Sphingomonadales	Sphingomonadaceae	Novosphingobium
OTU2134	0	2.10472	-2.08564	Eukaryota	Streptophyta	Liliopsida	Poales	Poaceae	Sorghum
OTU1038	0	0	2.10413	Bacteria	Proteobacteria	Betaproteobacteria	Burkholderiales	Comamonadaceae	Polaromonas
OTU1500	0	0	0	Eukaryota	Annelida	Polychaeta	Capitellida	Maldanidae	Clymenella
OTU1554	0	0	0	Eukaryota	Arthropoda	Insecta	Coleoptera	Attelabidae	Byctiscus
OTU1593	0	0	0	Eukaryota	Arthropoda	Insecta	Hemiptera	Malcidae	Malcus
OTU1616	0	0	0	Eukaryota	Arthropoda	Insecta	Lepidoptera	Crambidae	Ostrinia
OTU1680	0	0	0	Eukaryota	Arthropoda	Pycnogonida	Pantopoda	Ammotheidae	Ammothea
OTU1833	0	0	0	Eukaryota	Chordata	Actinopterygii	Perciformes	Sciaenidae	Collichthys
OTU1844	0	0	0	Eukaryota	Chordata	Amphibia	Anura	Bombinatoridae	Bombina
OTU1875	0	0	0	Eukaryota	Chordata	Chondrichthyes	Rajiformes	Rajidae	Raja
OTU1940	0	0	0	Eukaryota	Cnidaria	Anthozoa	Helioporacea	Helioporidae	Heliopora
OTU1983	0	0	0	Eukaryota	Mollusca	Bivalvia	Unionoida	Unionidae	Pyganodon
OTU1997	0	0	0	Eukaryota	Mollusca	Cephalopoda	Teuthida	Bathyteuthidae	Bathyteuthis
OTU2042	0	0	0	Eukaryota	Nematoda	Enoplea	Dorylaimida	Longidoridae	Xiphinema
OTU1447	-1.91433	0	-2.10155	Eukaryota			Choanoflagellida	Codonosigidae	Monosiga
OTU463	2.10102	0	1.58848	Bacteria	Bacteroidetes	Flavobacteriia	Flavobacteriales	Flavobacteriaceae	Psychroflexus
OTU1661	0	0	0	Eukaryota	Arthropoda	Malacostraca	Decapoda	Palaemonidae	Exopalaemon
OTU145	-2.09505	-2.09103	0	Bacteria					candidate division EM 19 bacterium JGI 1-G1
OTU1446	0	0	0	Eukaryota			Bicosoecida	Cafeteriaceae	Cafeteria
OTU1522	0	0	0	Eukaryota	Arthropoda	Arachnida	Araneae	Nemesiidae	Calisoga
OTU1530	0	0	0	Eukaryota	Arthropoda	Arachnida	Mesostigmata	Phytoseiidae	Phytoseiulus
OTU1533	0	0	0	Eukaryota	Arthropoda	Arachnida	Pseudoscorpiones	Pseudogarypidae	Pseudogarypus
OTU1537	0	0	0	Eukaryota	Arthropoda	Arachnida	Solifugae	Eremobatidae	Eremobates
OTU1545	0	0	0	Eukaryota	Arthropoda	Diplopoda	Julida	Nemasomatidae	Antrokoreana
OTU1548	0	0	0	Eukaryota	Arthropoda	Ellipura	Collembola	Isotomidae	Cryptopygus
OTU1552	0	0	0	Eukaryota	Arthropoda	Ellipura	Protura	Sinentomidae	Sinentomon
OTU1578	0	0	0	Eukaryota	Arthropoda	Insecta	Diptera	Fergusoninidae	Fergusonina
OTU1585	0	0	0	Eukaryota	Arthropoda	Insecta	Hemiptera	Aleyrodidae	Aleurochiton
OTU1590	0	0	0	Eukaryota	Arthropoda	Insecta	Hemiptera	Berytidae	Yemmalysus
OTU1596	0	0	0	Eukaryota	Arthropoda	Insecta	Hemiptera	Ochteridae	Ochterus
OTU1599	0	0	0	Eukaryota	Arthropoda	Insecta	Hemiptera	Reduviidae	Sirthenea
OTU1605	0	0	0	Eukaryota	Arthropoda	Insecta	Hymenoptera	Cephidae	Cephus
OTU1620	0	0	0	Eukaryota	Arthropoda	Insecta	Lepidoptera	Noctuidae	Sesamia
OTU1651	0	0	0	Eukaryota	Arthropoda	Malacostraca	Amphipoda	Metacrangonyctidae	Metacrangonyx
OTU1652	0	0	0	Eukaryota	Arthropoda	Malacostraca	Amphipoda	Pontogeneiidae	Gondogeneia
OTU1656	0	0	0	Eukaryota	Arthropoda	Malacostraca	Decapoda	Callianassidae	Corallianassa
OTU1657	0	0	0	Eukaryota	Arthropoda	Malacostraca	Decapoda	Callianassidae	Nihonotrypaea
OTU1658	0	0	0	Eukaryota	Arthropoda	Malacostraca	Decapoda	Cambaridae	Cambaroides
OTU1660	0	0	0	Eukaryota	Arthropoda	Malacostraca	Decapoda	Dotillidae	Ilyoplax
OTU1663	0	0	0	Eukaryota	Arthropoda	Malacostraca	Decapoda	Penaeidae	Marsupenaeus
OTU1667	0	0	0	Eukaryota	Arthropoda	Malacostraca	Decapoda	Upogebiidae	Upogebia
OTU1677	0	0	0	Eukaryota	Arthropoda	Merostomata	Xiphosura	Limulidae	Tachypleus
OTU1713	0	0	0	Eukaryota	Ascomycota	Saccharomycetes	Saccharomycetales	Phaffomycetaceae	Wickerhamomyces
OTU1764	0	0	0	Eukaryota	Brachiopoda	Rhynchonellata	Terebratulida	Laqueidae	Laqueus
OTU1768	0	0	0	Eukaryota	Bryozoa	Gymnolaemata	Cheilostomatida	Membraniporidae	Membranipora
OTU1801	0	0	0	Eukaryota	Chordata		Petromyzontiformes	Petromyzontidae	Lampetra
OTU1808	0	0	0	Eukaryota	Chordata		Squamata	Iguanidae	Polychrus
OTU1819	0	0	0	Eukaryota	Chordata	Actinopterygii	Cypriniformes	Cyprinidae	Cyprinidae hybrid sp.
OTU1821	0	0	0	Eukaryota	Chordata	Actinopterygii	Cypriniformes	Cyprinidae	Esomus
OTU1839	0	0	0	Eukaryota	Chordata	Actinopterygii	Scorpaeniformes	Cottidae	Enophrys
OTU1845	0	0	0	Eukaryota	Chordata	Amphibia	Anura	Dicroglossidae	Euphlyctis
OTU1846	0	0	0	Eukaryota	Chordata	Amphibia	Anura	Dicroglossidae	Occidozyga
OTU1847	0	0	0	Eukaryota	Chordata	Amphibia	Anura	Megophryidae	Atympanophrys
OTU1856	0	0	0	Eukaryota	Chordata	Ascidiacea	Enterogona	Ascidiidae	Phallusia
OTU1868	0	0	0	Eukaryota	Chordata	Aves	Passeriformes	Fringillidae	Emberiza
OTU1913	0	0	0	Eukaryota	Chordata	Mammalia	Rodentia	Anomaluridae	Anomalurus
OTU1937	0	0	0	Eukaryota	Cnidaria	Anthozoa	Antipatharia	Antipathidae	Stichopathes
OTU1977	0	0	0	Eukaryota	Mollusca	Bivalvia	Mytiloida	Mytilidae	Perna
OTU1998	0	0	0	Eukaryota	Mollusca	Cephalopoda	Teuthida	Loliginidae	Doryteuthis
OTU2016	0	0	0	Eukaryota	Mollusca	Gastropoda		Onchidiidae	Peronia
OTU2017	0	0	0	Eukaryota	Mollusca	Gastropoda		Onchidiidae	Platevindex
OTU2030	0	0	0	Eukaryota	Mollusca	Gastropoda	Nudibranchia	Polyceridae	Notodoris
OTU2038	0	0	0	Eukaryota	Nematoda	Chromadorea	Rhabditida	Strongylidae	Cylicocyclus
OTU2043	0	0	0	Eukaryota	Nematoda	Enoplea	Mermithida	Mermithidae	Hexamermis
OTU2047	0	0	0	Eukaryota	Nemertea	Enopla	Monostilifera		Nectonemertes
OTU2079	0	0	0	Eukaryota	Streptophyta		Brassicales	Brassicaceae	Brassica
OTU995	0	0	0	Bacteria	Proteobacteria	Betaproteobacteria			Candidatus Nasuia
OTU1746	0	0	0	Eukaryota	Basidiomycota	Agaricomycetes	Agaricales	Marasmiaceae	Lentinula
OTU1986	0	0	0	Eukaryota	Mollusca	Bivalvia	Veneroida	Cardiidae	Fulvia
OTU1543	0	0	0	Eukaryota	Arthropoda	Chilopoda	Lithobiomorpha	Ethopolyidae	Bothropolys
OTU1546	0	0	0	Eukaryota	Arthropoda	Diplura <entrophs>		Campodeidae	Campodea
OTU1840	0	0	0	Eukaryota	Chordata	Actinopterygii	Semionotiformes	Lepisosteidae	Lepisosteus
OTU986	1.60574	0	2.08653	Bacteria	Proteobacteria	Alphaproteobacteria	Sphingomonadales	Sphingomonadaceae	Citromicrobium
OTU1516	0	0	-2.08612	Eukaryota	Apicomplexa	Coccidia	Eucoccidiorida	Sarcocystidae	Neospora
OTU1495	0	0	0	Eukaryota	Acanthocephala	Archiacanthocephala	Oligacanthorhynchida	Oligacanthorhynchidae	Oncicola
OTU1571	0	0	0	Eukaryota	Arthropoda	Insecta	Diptera	Cecidomyiidae	Rhopalomyia
OTU1601	0	0	0	Eukaryota	Arthropoda	Insecta	Hemiptera	Ricaniidae	Ricania
OTU1669	0	0	0	Eukaryota	Arthropoda	Malacostraca	Euphausiacea	Euphausiidae	Euphausia
OTU1756	0	0	0	Eukaryota	Basidiomycota	Agaricomycetes	Polyporales	Ganodermataceae	Ganoderma
OTU1812	0	0	0	Eukaryota	Chordata		Testudines	Geoemydidae	Notochelys
OTU1814	0	0	0	Eukaryota	Chordata	Actinopterygii	Aulopiformes	Synodontidae	Harpadon
OTU1825	0	0	0	Eukaryota	Chordata	Actinopterygii	Myctophiformes	Myctophidae	Myctophum
OTU1826	0	0	0	Eukaryota	Chordata	Actinopterygii	Ophidiiformes	Ophidiidae	Sirembo
OTU1860	0	0	0	Eukaryota	Chordata	Ascidiacea	Stolidobranchia	Styelidae	Styela
OTU1899	0	0	0	Eukaryota	Chordata	Mammalia	Primates	Aotidae	Aotus
OTU1991	0	0	0	Eukaryota	Mollusca	Bivalvia	Veneroida	Solenidae	Solen
OTU2001	0	0	0	Eukaryota	Mollusca	Gastropoda		Cancellariidae	Cancellaria
OTU2015	0	0	0	Eukaryota	Mollusca	Gastropoda		Olividae	Amalda
OTU2024	0	0	0	Eukaryota	Mollusca	Gastropoda		Turridae	Fusiturris
OTU1062	0	0	0	Bacteria	Proteobacteria	Betaproteobacteria	Neisseriales	Neisseriaceae	Unclassified Neisseriaceae
OTU1573	0	0	0	Eukaryota	Arthropoda	Insecta	Diptera	Chironomidae	Chironomus
OTU842	1.89492	2.08157	0	Bacteria	Proteobacteria	Alphaproteobacteria			alpha proteobacterium SCGC AAA3-J4
OTU1497	0	0	0	Eukaryota	Annelida		Haplotaxida	Megascolecidae	Perionyx
OTU1973	0	1.39779	-2.08084	Eukaryota	Microsporidia			Unikaryonidae	Encephalitozoon
OTU1518	0	0	0	Eukaryota	Arthropoda		Pauropoda	Pauropodidae	Pauropus
OTU1520	0	0	0	Eukaryota	Arthropoda	Arachnida		Tetranychidae	Tetranychus
OTU1525	0	0	0	Eukaryota	Arthropoda	Arachnida	Ixodida	Argasidae	Carios
OTU1526	0	0	0	Eukaryota	Arthropoda	Arachnida	Ixodida	Ixodidae	Amblyomma
OTU1534	0	0	0	Eukaryota	Arthropoda	Arachnida	Scorpiones	Buthidae	Centruroides
OTU1538	0	0	0	Eukaryota	Arthropoda	Arachnida	Uropygi	Thelyphonidae	Mastigoproctus
OTU1558	0	0	0	Eukaryota	Arthropoda	Insecta	Coleoptera	Cerambycidae	Psacothea
OTU1567	0	0	0	Eukaryota	Arthropoda	Insecta	Coleoptera	Sphaeriusidae	Sphaerius
OTU1595	0	0	0	Eukaryota	Arthropoda	Insecta	Hemiptera	Nepidae	Laccotrephes
OTU1597	0	0	0	Eukaryota	Arthropoda	Insecta	Hemiptera	Pentatomidae	Nezara
OTU1607	0	0	0	Eukaryota	Arthropoda	Insecta	Hymenoptera	Formicidae	Solenopsis
OTU1610	0	0	0	Eukaryota	Arthropoda	Insecta	Isoptera	Termitidae	Macrognathotermes
OTU1611	0	0	0	Eukaryota	Arthropoda	Insecta	Isoptera	Termopsidae	Zootermopsis
OTU1617	0	0	0	Eukaryota	Arthropoda	Insecta	Lepidoptera	Geometridae	Phthonandria
OTU1621	0	0	0	Eukaryota	Arthropoda	Insecta	Lepidoptera	Nymphalidae	Hipparchia
OTU1624	0	0	0	Eukaryota	Arthropoda	Insecta	Lepidoptera	Pieridae	Delias
OTU1625	0	0	0	Eukaryota	Arthropoda	Insecta	Lepidoptera	Riodinidae	Abisara
OTU1630	0	0	0	Eukaryota	Arthropoda	Insecta	Neuroptera	Ascalaphidae	Ascaloptynx
OTU1633	0	0	0	Eukaryota	Arthropoda	Insecta	Orthoptera	Chorotypidae	Erianthus
OTU1634	0	0	0	Eukaryota	Arthropoda	Insecta	Orthoptera	Gryllotalpidae	Gryllotalpa
OTU1635	0	0	0	Eukaryota	Arthropoda	Insecta	Orthoptera	Pneumoridae	Physemacris
OTU1648	0	0	0	Eukaryota	Arthropoda	Malacostraca	Amphipoda	Allocrangonyctidae	Pseudoniphargus
OTU1654	0	0	0	Eukaryota	Arthropoda	Malacostraca	Decapoda	Alvinocarididae	Nautilocaris
OTU1666	0	0	0	Eukaryota	Arthropoda	Malacostraca	Decapoda	Strahlaxiidae	Neaxius
OTU1668	0	0	0	Eukaryota	Arthropoda	Malacostraca	Decapoda	Xenograpsidae	Xenograpsus
OTU1696	0	0	0	Eukaryota	Ascomycota	Lecanoromycetes	Peltigerales	Peltigeraceae	Peltigera
OTU1730	0	0	0	Eukaryota	Ascomycota	Sordariomycetes	Microascales	Ceratocystidaceae	Ceratocystis
OTU1765	0	0	0	Eukaryota	Brachiopoda	Rhynchonellata	Terebratulida	Laqueidae	Terebratalia
OTU1766	0	0	0	Eukaryota	Bryozoa	Gymnolaemata	Cheilostomatida	Flustridae	Flustra
OTU1767	0	0	0	Eukaryota	Bryozoa	Gymnolaemata	Cheilostomatida	Hippothoidae	Celleporella
OTU1774	0	0	0	Eukaryota	Chlorophyta	Chlorophyceae	Chaetophorales		Stigeoclonium
OTU1805	0	0	0	Eukaryota	Chordata		Squamata	Colubridae	Enhydris
OTU1809	0	0	0	Eukaryota	Chordata		Squamata	Viperidae	Crotalus
OTU1813	0	0	0	Eukaryota	Chordata		Testudines	Trionychidae	Trionyx
OTU1818	0	0	0	Eukaryota	Chordata	Actinopterygii	Clupeiformes	Clupeidae	Sardina
OTU1824	0	0	0	Eukaryota	Chordata	Actinopterygii	Lophiiformes	Chaunacidae	Chaunax
OTU1832	0	0	0	Eukaryota	Chordata	Actinopterygii	Perciformes	Rachycentridae	Rachycentron
OTU1834	0	0	0	Eukaryota	Chordata	Actinopterygii	Perciformes	Stromateidae	Pampus
OTU1835	0	0	0	Eukaryota	Chordata	Actinopterygii	Pleuronectiformes	Cynoglossidae	Cynoglossus
OTU1854	0	0	0	Eukaryota	Chordata	Amphibia	Gymnophiona	Scolecomorphidae	Scolecomorphus
OTU1859	0	0	0	Eukaryota	Chordata	Ascidiacea	Stolidobranchia	Pyuridae	Halocynthia
OTU1865	0	0	0	Eukaryota	Chordata	Aves	Gruiformes	Gruidae	Grus
OTU1867	0	0	0	Eukaryota	Chordata	Aves	Passeriformes	Estrildidae	Vidua
OTU1874	0	0	0	Eukaryota	Chordata	Chondrichthyes	Orectolobiformes	Orectolobidae	Orectolobus
OTU1888	0	0	0	Eukaryota	Chordata	Mammalia	Chiroptera	Pteropodidae	Rousettus
OTU1922	0	0	0	Eukaryota	Chordata	Mammalia	Rodentia	Muridae	Apodemus
OTU1927	0	0	0	Eukaryota	Chordata	Mammalia	Scandentia	Tupaiidae	Tupaia
OTU1958	0	0	0	Eukaryota	Echinodermata	Holothuroidea	Dendrochirotida	Cucumariidae	Cucumaria
OTU1959	0	0	0	Eukaryota	Echinodermata	Ophiuroidea	Euryalida	Gorgonocephalidae	Astrospartus
OTU1962	0	0	0	Eukaryota	Entoprocta			Loxosomatidae	Loxosomella
OTU1970	0	0	0	Eukaryota	Hemichordata	Pterobranchia	Rhabdopleurida	Rhabdopleuridae	Rhabdopleura
OTU1974	0	0	0	Eukaryota	Mollusca	Aplacophora	Chaetodermatida	Chaetodermatidae	Chaetoderma <mollusk>
OTU1976	0	0	0	Eukaryota	Mollusca	Bivalvia	Mytiloida	Mytilidae	Mytilus
OTU1985	0	0	0	Eukaryota	Mollusca	Bivalvia	Unionoida	Unionidae	Venustaconcha
OTU1990	0	0	0	Eukaryota	Mollusca	Bivalvia	Veneroida	Solecurtidae	Solecurtus
OTU1996	0	0	0	Eukaryota	Mollusca	Cephalopoda	Sepiida	Sepiidae	Sepiella
OTU2002	0	0	0	Eukaryota	Mollusca	Gastropoda		Clausiliidae	Albinaria
OTU2005	0	0	0	Eukaryota	Mollusca	Gastropoda		Ellobiidae	Ovatella
OTU2013	0	0	0	Eukaryota	Mollusca	Gastropoda		Nassariidae	Ilyanassa
OTU2014	0	0	0	Eukaryota	Mollusca	Gastropoda		Nassariidae	Nassarius
OTU2021	0	0	0	Eukaryota	Mollusca	Gastropoda		Siphonariidae	Siphonaria <pulmonate snail>
OTU2022	0	0	0	Eukaryota	Mollusca	Gastropoda		Terebridae	Terebra
OTU2025	0	0	0	Eukaryota	Mollusca	Gastropoda		Turridae	Lophiotoma
OTU2029	0	0	0	Eukaryota	Mollusca	Gastropoda		Veronicellidae	Rhopalocaulis
OTU2035	0	0	0	Eukaryota	Nematoda	Chromadorea	Ascaridida	Cucullanidae	Cucullanus
OTU2048	0	0	0	Eukaryota	Nemertea	Enopla	Monostilifera	Emplectonematidae	Emplectonema
OTU2049	0	0	0	Eukaryota	Onychophora			Peripatopsidae	Opisthopatus
OTU2066	0	0	0	Eukaryota	Porifera	Demospongiae	Halichondrida	Axinellidae	Ptilocaulis
OTU1329	0	0	0	Bacteria	Proteobacteria	Gammaproteobacteria	Pseudomonadales	Pseudomonadaceae	Unclassified Pseudomonadaceae
OTU625	-2.07906	-1.82169	0	Bacteria	Firmicutes	Bacilli	Bacillales	Paenibacillaceae	Thermobacillus
OTU1655	0	0	0	Eukaryota	Arthropoda	Malacostraca	Decapoda	Alvinocarididae	Rimicaris
OTU1802	0	0	0	Eukaryota	Chordata		Squamata	Agamidae	Acanthosaura
OTU2026	0	0	0	Eukaryota	Mollusca	Gastropoda		Vermetidae	Dendropoma
OTU2027	0	0	0	Eukaryota	Mollusca	Gastropoda		Vermetidae	Eualetes
OTU725	0	0	0	Bacteria	Firmicutes	Clostridia	Clostridiales	Ruminococcaceae	Unclassified Ruminococcaceae
OTU1775	0	0	0	Eukaryota	Chlorophyta	Chlorophyceae	Chaetophorales	Schizomeridaceae	Schizomeris
OTU1157	1.78738	0	2.07558	Bacteria	Proteobacteria	Gammaproteobacteria			Simiduia
OTU2146	0	2.07505	0	Eukaryota	Streptophyta	Polypodiopsida	Schizaeales	Lygodiaceae	Lygodium
OTU1547	0	0	0	Eukaryota	Arthropoda	Ellipura	Collembola	Entomobryidae	Orchesella
OTU1647	0	0	0	Eukaryota	Arthropoda	Insecta	Thysanoptera	Thripidae	Frankliniella
OTU1570	0	0	0	Eukaryota	Arthropoda	Insecta	Dermaptera	Pygidicranidae	Challia
OTU1642	0	0	0	Eukaryota	Arthropoda	Insecta	Phasmatodea	Phasmatidae	Ramulus
OTU1675	0	0	0	Eukaryota	Arthropoda	Maxillopoda	Sessilia	Balanidae	Megabalanus
OTU2068	0	0	0	Eukaryota	Porifera	Demospongiae	Haplosclerida	Lubomirskiidae	Baikalospongia
OTU1779	0	0	0	Eukaryota	Chlorophyta	Chlorophyceae	Chlamydomonadales	Volvocaceae	Pleodorina
OTU165	-1.89525	-2.07147	0	Bacteria					candidate division OP11 bacterium SCGC AAA11-E14
OTU357	-2.07086	0	0	Bacteria	Aquificae	Aquificae	Aquificales	Aquificaceae	Hydrogenivirga
OTU1200	2.04481	0	2.07072	Bacteria	Proteobacteria	Gammaproteobacteria	Alteromonadales		Gilvimarinus
OTU355	-2.07033	-1.95805	0	Bacteria	Actinobacteria	Actinobacteria	Solirubrobacterales	Patulibacteraceae	Patulibacter
OTU771	-2.06984	-1.75438	0	Bacteria	Firmicutes	Negativicutes	Selenomonadales	Veillonellaceae	Acetonema
OTU680	-1.89711	-2.06972	0	Bacteria	Firmicutes	Clostridia	Clostridiales	Clostridiales Family XI. Incertae Sedis	Peptoniphilus
OTU1459	-2.06798	0	-1.70859	Eukaryota			Peronosporales		Phytophthora
OTU1445	0	0	0	Eukaryota				Nucleariidae	Nuclearia
OTU1659	0	0	0	Eukaryota	Arthropoda	Malacostraca	Decapoda	Cambaridae	Procambarus
OTU2100	0	0	0	Eukaryota	Streptophyta		Malvales	Malvaceae	Gossypium
OTU1213	2.06551	0	1.95606	Bacteria	Proteobacteria	Gammaproteobacteria	Alteromonadales	Alteromonadaceae	Saccharophagus
OTU1453	0	0	0	Eukaryota			Isochrysidales	Noelaerhabdaceae	Emiliania
OTU818	0	0	2.0647	Bacteria	Proteobacteria	Alphaproteobacteria			SAR11 cluster
OTU1582	0	0	0	Eukaryota	Arthropoda	Insecta	Diptera	Tephritidae	Bactrocera
OTU1853	0	0	0	Eukaryota	Chordata	Amphibia	Gymnophiona	Chikilidae	Chikila fulleri
OTU1482	0	0	0	Eukaryota		Florideophyceae	Plocamiales	Plocamiaceae	Plocamiocolax
OTU356	-1.76931	-2.06221	0	Bacteria	Aquificae	Aquificae	Aquificales	Aquificaceae	Aquifex
OTU777	-2.062	-1.61184	0	Bacteria	Firmicutes	Negativicutes	Selenomonadales	Veillonellaceae	Megasphaera
OTU205	0	0	0	Bacteria					uncultured bacterium HH117
OTU522	0	0	0	Bacteria	Cyanobacteria		Chroococcales		Unclassified Chroococcales
OTU1931	0	0	0	Eukaryota	Chromerida				Chromerida sp. RM11
OTU2051	0	0	0	Eukaryota	Phaeophyceae		Dictyotales	Dictyotaceae	Dictyota
OTU1781	0	0	0	Eukaryota	Chlorophyta	Chlorophyceae	Oedogoniales		Oedogonium
OTU2031	0	0	0	Eukaryota	Mollusca	Polyplacophora	Neoloricata	Mopaliidae	Katharina
OTU2135	0	0	0	Eukaryota	Streptophyta	Liliopsida	Poales	Poaceae	Triticum
OTU1532	0	0	0	Eukaryota	Arthropoda	Arachnida	Opiliones	Phalangiidae	Opilio
OTU1615	0	0	0	Eukaryota	Arthropoda	Insecta	Lepidoptera	Crambidae	Elophila
OTU1646	0	0	0	Eukaryota	Arthropoda	Insecta	Psocoptera	Psocidae	Psococerastis
OTU1679	0	0	0	Eukaryota	Arthropoda	Pycnogonida	Pantopoda	Ammotheidae	Achelia
OTU1423	-2.05866	-1.65783	0	Bacteria	Verrucomicrobia	Opitutae		Opitutaceae	Opitutus
OTU1448	-1.49898	0	-2.05862	Eukaryota			Choanoflagellida	Salpingoecidae	Salpingoeca
OTU1953	0	0	0	Eukaryota	Ctenophora <comb jellyfish phylum>		Cydippida	Pleurobrachiidae	Pleurobrachia
OTU1665	0	0	0	Eukaryota	Arthropoda	Malacostraca	Decapoda	Stenopodidae	Stenopus
OTU327	-2.04672	-1.5451	0	Bacteria	Actinobacteria	Actinobacteria	Actinomycetales	Sporichthyaceae	Sporichthya
OTU1786	1.92701	2.04643	0	Eukaryota	Chlorophyta	Pedinophyceae	Pedinomonadales	Pedinomonadaceae	Pedinomonas
OTU1971	0	2.04638	0	Eukaryota	Microsporidia			Enterocytozoonidae	Enterocytozoon
OTU916	1.27139	0	2.04546	Bacteria	Proteobacteria	Alphaproteobacteria	Rhodobacterales	Hyphomonadaceae	Robiginitomaculum
OTU1789	0	2.04466	0	Eukaryota	Chlorophyta	Prasinophyceae	Pyramimonadales		Pyramimonas
OTU2132	0	1.36396	-2.04215	Eukaryota	Streptophyta	Liliopsida	Poales	Poaceae	Oryza
OTU938	0	2.04137	0	Bacteria	Proteobacteria	Alphaproteobacteria	Rhodobacterales	Rhodobacteraceae	Roseibium
OTU1490	0	0	0	Eukaryota		Pelagophyceae			Aureococcus
OTU2112	0	0	0	Eukaryota	Streptophyta	Bryopsida <Bryidae>	Pottiales	Pottiaceae	Syntrichia
OTU697	-1.89991	-2.03662	0	Bacteria	Firmicutes	Clostridia	Clostridiales	Lachnospiraceae	Coprococcus
OTU208	-2.03637	-1.01234	0	Bacteria			Haloplasmatales	Haloplasmataceae	Haloplasma
OTU1389	-2.03508	-1.8285	0	Bacteria	Synergistetes	Synergistia	Synergistales	Synergistaceae	Dethiosulfovibrio
OTU644	-2.03213	0	0	Bacteria	Firmicutes	Bacilli	Lactobacillales	Carnobacteriaceae	Granulicatella
OTU1328	2.02591	0	1.60406	Bacteria	Proteobacteria	Gammaproteobacteria	Pseudomonadales	Moraxellaceae	Psychrobacter
OTU2069	0	1.65113	-2.02554	Eukaryota	Porifera	Demospongiae	Haplosclerida	Niphatidae	Amphimedon
OTU1465	0	1.15492	-2.02246	Eukaryota			Trichomonadida	Trichomonadidae	Trichomonas
OTU1458	-1.40665	0	-2.02202	Eukaryota			Perkinsida	Perkinsidae	Perkinsus
OTU1437	0	0	0	Eukaryota					Ministeria
OTU612	-2.02062	-1.88566	0	Bacteria	Firmicutes	Bacilli	Bacillales	Bacillaceae	Oceanobacillus
OTU331	-2.01699	-1.59553	0	Bacteria	Actinobacteria	Actinobacteria	Actinomycetales	Streptosporangiaceae	Nonomuraea
OTU1479	0	0	0	Eukaryota		Florideophyceae	Gracilariales	Gracilariaceae	Gracilaria
OTU459	2.0157	0	1.34784	Bacteria	Bacteroidetes	Flavobacteriia	Flavobacteriales	Flavobacteriaceae	Myroides
OTU806	-2.01529	-1.52523	0	Bacteria	Planctomycetes	Planctomycetia	Planctomycetales	Planctomycetaceae	Zavarzinella
OTU1745	0	1.95634	-2.01439	Eukaryota	Basidiomycota		Pucciniales	Pucciniaceae	Puccinia
OTU2078	-1.20309	0	-2.01406	Eukaryota	Streptophyta		Brassicales	Brassicaceae	Arabidopsis
OTU237	-2.01353	-1.28672	0	Bacteria	Actinobacteria	Actinobacteria	Actinomycetales	Acidothermaceae	Acidothermus
OTU801	-2.01016	0	-1.48506	Bacteria	Planctomycetes	Planctomycetia	Planctomycetales	Planctomycetaceae	Pirellula
OTU78	-1.98216	-2.0082	0	Archaea	Euryarchaeota	Halobacteria	Halobacteriales	Halobacteriaceae	Natronolimnobius
OTU338	-1.58519	0	-2.00627	Bacteria	Actinobacteria	Actinobacteria	Bifidobacteriales	Bifidobacteriaceae	Gardnerella
OTU610	-1.89357	-2.00471	0	Bacteria	Firmicutes	Bacilli	Bacillales	Bacillaceae	Lentibacillus
OTU1280	1.99311	0	2.00204	Bacteria	Proteobacteria	Gammaproteobacteria	Enterobacteriales	Enterobacteriaceae	Yokenella
OTU1414	-2.00178	0	0	Bacteria	Verrucomicrobia				Verrucomicrobia bacterium SCGC AAA164-M4
OTU1020	0	-1.73641	2.00136	Bacteria	Proteobacteria	Betaproteobacteria	Burkholderiales	Burkholderiaceae	Cupriavidus
OTU1418	-2.00086	0	0	Bacteria	Verrucomicrobia				Verrucomicrobia bacterium SCGC AAA3-N18
OTU118	-1.8206	-1.99626	0	Archaea	Euryarchaeota	Thermoplasmata	Thermoplasmatales		unclassified Thermoplasmatales
OTU749	-1.97411	-1.99476	0	Bacteria	Firmicutes	Clostridia	Thermoanaerobacterales	Thermoanaerobacterales Family III. Incertae Sedis	Caldicellulosiruptor
OTU727	-1.9936	-1.5213	0	Bacteria	Firmicutes	Clostridia	Clostridiales	Ruminococcaceae	Anaerotruncus
OTU1963	0	0	0	Eukaryota	Euglenida		Euglenales		Monomorphina
OTU775	-1.98923	-1.43593	0	Bacteria	Firmicutes	Negativicutes	Selenomonadales	Veillonellaceae	Dialister
OTU1960	0	0	0	Eukaryota	Echinodermata	Ophiuroidea	Ophiurida	Ophiactidae	Ophiopholis
OTU333	-1.98106	-1.72374	0	Bacteria	Actinobacteria	Actinobacteria	Actinomycetales	Thermomonosporaceae	Actinomadura
OTU21	-1.98052	0	0	Archaea	Crenarchaeota	Thermoprotei	Acidilobales	Acidilobaceae	Acidilobus
OTU1731	0	0	0	Eukaryota	Ascomycota	Sordariomycetes	Sordariales		Madurella
OTU83	-1.97935	-1.69657	0	Archaea	Euryarchaeota	Methanobacteria	Methanobacteriales	Methanobacteriaceae	Methanobrevibacter
OTU852	1.97799	0	0	Bacteria	Proteobacteria	Alphaproteobacteria	Caulobacterales	Caulobacteraceae	Woodsholea
OTU1964	0	0	0	Eukaryota	Euglenida		Euglenales	Euglenaceae	Euglena
OTU187	-1.97472	0	0	Bacteria					candidate division OP9 bacterium JGI 59-I14
OTU607	-1.77573	-1.97195	0	Bacteria	Firmicutes	Bacilli	Bacillales	Bacillaceae	Geobacillus
OTU1018	0	0	1.97126	Bacteria	Proteobacteria	Betaproteobacteria	Burkholderiales	Burkholderiaceae	Burkholderia
OTU1147	0	1.96833	0	Bacteria	Proteobacteria	Gammaproteobacteria			Candidatus Carsonella
OTU1186	1.96829	0	0	Bacteria	Proteobacteria	Gammaproteobacteria			gamma proteobacterium WG36
OTU1749	0	1.35208	-1.9661	Eukaryota	Basidiomycota	Agaricomycetes	Agaricales	Psathyrellaceae	Coprinopsis
OTU1747	0	1.96073	0	Eukaryota	Basidiomycota	Agaricomycetes	Agaricales	Marasmiaceae	Moniliophthora
OTU537	0	1.95914	-1.80118	Bacteria	Cyanobacteria		Chroococcales		cyanobacterium UCYN-A
OTU1471	0	1.51872	0	Eukaryota		Cryptophyta	Cryptomonadales	Cryptomonadaceae	Cryptomonas
OTU1382	-1.95582	-1.36077	0	Bacteria	Spirochaetes	Spirochaetia	Spirochaetales	Spirochaetaceae	Sphaerochaeta
OTU1424	-1.95525	-1.58087	0	Bacteria	Verrucomicrobia	Opitutae		Opitutaceae	unclassified Opitutaceae
OTU736	-1.65667	-1.95212	0	Bacteria	Firmicutes	Clostridia	Halanaerobiales	Halanaerobiaceae	Halanaerobium
OTU584	-1.95119	-1.85955	0	Bacteria	Deinococcus-Thermus	Deinococci	Thermales	Thermaceae	Oceanithermus
OTU183	0	-1.95068	0	Bacteria					candidate division OP8 bacterium SCGC AAA255-F6
OTU211	0	-1.94858	1.33177	Bacteria	Acidobacteria	Acidobacteriia	Acidobacteriales	Acidobacteriaceae	Acidobacterium
OTU257	-1.9459	-1.64728	0	Bacteria	Actinobacteria	Actinobacteria	Actinomycetales	Frankiaceae	Frankia
OTU1238	0	-1.94513	1.3372	Bacteria	Proteobacteria	Gammaproteobacteria	Chromatiales	Ectothiorhodospiraceae	Halorhodospira
OTU957	0	-1.94438	1.39307	Bacteria	Proteobacteria	Alphaproteobacteria	Rhodospirillales	Acetobacteraceae	Roseomonas
OTU1406	-1.94358	-1.92012	0	Bacteria	Thermotogae	Thermotogae	Thermotogales	Thermotogaceae	Marinitoga
OTU1422	-1.55821	-1.94333	0	Bacteria	Verrucomicrobia		Methylacidiphilales	Methylacidiphilaceae	Methylacidiphilum
OTU613	0	0	0	Bacteria	Firmicutes	Bacilli	Bacillales	Bacillaceae	Ornithinibacillus
OTU1083	1.01027	0	1.94119	Bacteria	Proteobacteria	Betaproteobacteria	Rhodocyclales	Rhodocyclaceae	Uliginosibacterium
OTU1791	0	0	0	Eukaryota	Chlorophyta	Trebouxiophyceae			Trebouxiophyceae sp. MX-AZ1
OTU263	-1.93716	-1.14489	0	Bacteria	Actinobacteria	Actinobacteria	Actinomycetales	Intrasporangiaceae	Intrasporangium
OTU1951	0	0	0	Eukaryota	Cnidaria	Hydrozoa	Hydroida	Olindiidae	Craspedacusta
OTU401	0	0	0	Bacteria	Bacteroidetes	Cytophagia	Cytophagales	Cytophagaceae	Unclassified Cytophagaceae
OTU1491	0	0	0	Eukaryota		Pelagophyceae			Aureoumbra lagunensis
OTU545	-1.37997	-1.93109	0	Bacteria	Cyanobacteria		Nostocales	Nostocaceae	Raphidiopsis
OTU1239	0	-1.3646	1.93053	Bacteria	Proteobacteria	Gammaproteobacteria	Chromatiales	Ectothiorhodospiraceae	Nitrococcus
OTU782	-1.92945	-1.60861	0	Bacteria	Firmicutes	Negativicutes	Selenomonadales	Veillonellaceae	Veillonella
OTU676	-1.54207	-1.92697	0	Bacteria	Firmicutes	Clostridia	Clostridiales	Clostridiales Family XI. Incertae Sedis	Anaerococcus
OTU1734	0	0	-1.92613	Eukaryota	Ascomycota	Sordariomycetes	Sordariales	Chaetomiaceae	Thielavia
OTU1712	0	0	0	Eukaryota	Ascomycota	Saccharomycetes	Saccharomycetales	Phaffomycetaceae	Cyberlindnera
OTU1842	0	0	0	Eukaryota	Chordata	Actinopterygii	Syngnathiformes	Indostomidae	Indostomus
OTU142	-1.92021	0	0	Bacteria					bacterium UW 659-2-F9
OTU334	-1.91801	-1.34711	0	Bacteria	Actinobacteria	Actinobacteria	Actinomycetales	Thermomonosporaceae	Thermomonospora
OTU1092	-1.91722	-1.78994	0	Bacteria	Proteobacteria	Deltaproteobacteria			delta proteobacterium NaphS2
OTU1541	0	0	0	Eukaryota	Arthropoda	Branchiopoda	Notostraca	Triopsidae	Triops
OTU486	0	0	0	Bacteria	Candidatus Saccharibacteria				Unclassified Candidatus Saccharibacteria
OTU902	0	-1.61559	1.91489	Bacteria	Proteobacteria	Alphaproteobacteria	Rhizobiales	Xanthobacteraceae	Unclassified Xanthobacteraceae
OTU682	-1.91462	0	0	Bacteria	Firmicutes	Clostridia	Clostridiales	Clostridiales Family XIII. Incertae Sedis	[Eubacterium] infirmum
OTU1257	1.91254	0	0	Bacteria	Proteobacteria	Gammaproteobacteria	Enterobacteriales	Enterobacteriaceae	Enterobacter
OTU164	-1.69549	-1.91223	0	Bacteria					candidate division OD1 bacterium SCGC AAA255-P19
OTU585	-1.91	-1.88203	0	Bacteria	Deinococcus-Thermus	Deinococci	Thermales	Thermaceae	Thermus
OTU719	-1.90923	0	-1.782	Bacteria	Firmicutes	Clostridia	Clostridiales	Peptostreptococcaceae	[Clostridium] bartlettii
OTU1934	0	0	0	Eukaryota	Cnidaria	Anthozoa	Actiniaria	Aiptasiidae	Aiptasia
OTU303	-1.70692	-1.90681	0	Bacteria	Actinobacteria	Actinobacteria	Actinomycetales	Nocardioidaceae	Kribbella
OTU1148	-1.90597	-1.81703	0	Bacteria	Proteobacteria	Gammaproteobacteria			Candidatus Ruthia magnifica
OTU1262	1.90351	0	0	Bacteria	Proteobacteria	Gammaproteobacteria	Enterobacteriales	Enterobacteriaceae	Kosakonia
OTU906	0	0	1.90062	Bacteria	Proteobacteria	Alphaproteobacteria	Rhizobiales	Xanthobacteraceae	Xanthobacter
OTU346	-1.70906	-1.89808	0	Bacteria	Actinobacteria	Actinobacteria	Coriobacteriales	Coriobacteriaceae	Cryptobacterium
OTU456	1.59379	0	1.89756	Bacteria	Bacteroidetes	Flavobacteriia	Flavobacteriales	Flavobacteriaceae	Maribacter
OTU1058	0	-1.38487	1.89655	Bacteria	Proteobacteria	Betaproteobacteria	Methylophilales	Methylophilaceae	Methylobacillus
OTU780	-1.87565	-1.89574	0	Bacteria	Firmicutes	Negativicutes	Selenomonadales	Veillonellaceae	Selenomonas
OTU1268	1.89541	0	0	Bacteria	Proteobacteria	Gammaproteobacteria	Enterobacteriales	Enterobacteriaceae	Proteus
OTU769	-1.89278	-1.67837	0	Bacteria	Firmicutes	Negativicutes	Selenomonadales	Acidaminococcaceae	Succinispira
OTU1074	0	-1.2983	1.89176	Bacteria	Proteobacteria	Betaproteobacteria	Nitrosomonadales	Nitrosomonadaceae	Nitrosospira
OTU1392	-1.8901	-1.84877	0	Bacteria	Synergistetes	Synergistia	Synergistales	Synergistaceae	Synergistes
OTU582	-1.40894	-1.89007	0	Bacteria	Deinococcus-Thermus	Deinococci	Thermales	Thermaceae	Marinithermus
OTU1432	-1.80757	0	-1.8885	Eukaryota					Acanthamoeba
OTU1757	0	1.45868	-1.88831	Eukaryota	Basidiomycota	Exobasidiomycetes	Malasseziales	Malasseziaceae	Malassezia
OTU504	0	-1.88035	0	Bacteria	Chlorobi	Chlorobia	Chlorobiales	Chlorobiaceae	Prosthecochloris
OTU1686	0	0	-1.8763	Eukaryota	Ascomycota	Eurotiomycetes	Eurotiales	Aspergillaceae	Emericella
OTU2082	0	1.3809	-1.87609	Eukaryota	Streptophyta		Cucurbitales	Cucurbitaceae	Cucumis
OTU692	-1.87165	0	0	Bacteria	Firmicutes	Clostridia	Clostridiales	Lachnospiraceae	Unclassified Lachnospiraceae
OTU369	0	1.87095	0	Bacteria	Bacteroidetes				Candidatus Cardinium
OTU1076	1.87016	0	0	Bacteria	Proteobacteria	Betaproteobacteria	Rhodocyclales	Rhodocyclaceae	Aromatoleum
OTU1291	-1.0936	-1.8689	0	Bacteria	Proteobacteria	Gammaproteobacteria	Methylococcales	Methylococcaceae	Methylococcus
OTU606	-1.86842	-1.48563	0	Bacteria	Firmicutes	Bacilli	Bacillales	Bacillaceae	Caldibacillus
OTU970	0	-1.86694	1.67894	Bacteria	Proteobacteria	Alphaproteobacteria	Rhodospirillales	Rhodospirillaceae	Tistrella
OTU621	0	0	0	Bacteria	Firmicutes	Bacilli	Bacillales	Paenibacillaceae	Brevibacillus
OTU1762	0	0	0	Eukaryota	Blastocladiomycota	Blastocladiomycetes	Blastocladiales	Blastocladiaceae	Blastocladiella
OTU344	-1.8642	-1.80226	0	Bacteria	Actinobacteria	Actinobacteria	Coriobacteriales	Coriobacteriaceae	Collinsella
OTU968	0	-1.86392	0	Bacteria	Proteobacteria	Alphaproteobacteria	Rhodospirillales	Rhodospirillaceae	Rhodospirillum
OTU615	-1.86284	-1.56644	0	Bacteria	Firmicutes	Bacilli	Bacillales	Bacillaceae	Salsuginibacillus
OTU224	-1.86248	0	0	Bacteria	Actinobacteria	Actinobacteria			actinobacterium SCGC AAA27-J17
OTU967	-1.03906	-1.86248	0	Bacteria	Proteobacteria	Alphaproteobacteria	Rhodospirillales	Rhodospirillaceae	Phaeospirillum
OTU294	-1.48776	-1.86247	0	Bacteria	Actinobacteria	Actinobacteria	Actinomycetales	Micromonosporaceae	Verrucosispora
OTU258	-1.47035	-1.8612	0	Bacteria	Actinobacteria	Actinobacteria	Actinomycetales	Geodermatophilaceae	Blastococcus
OTU679	-1.85915	-1.62531	0	Bacteria	Firmicutes	Clostridia	Clostridiales	Clostridiales Family XI. Incertae Sedis	Parvimonas
OTU1702	0	0	0	Eukaryota	Ascomycota	Saccharomycetes			Starmerella
OTU589	-1.8546	-1.16349	0	Bacteria	Fibrobacteres	Fibrobacteria	Fibrobacterales	Fibrobacteraceae	Fibrobacter
OTU66	-1.77095	-1.85441	0	Archaea	Euryarchaeota	Halobacteria	Halobacteriales	Halobacteriaceae	Halopiger
OTU1549	0	0	0	Eukaryota	Arthropoda	Ellipura	Collembola	Onychiuridae	Tetrodontophora
OTU1580	0	0	0	Eukaryota	Arthropoda	Insecta	Diptera	Syrphidae	Simosyrphus
OTU1591	0	0	0	Eukaryota	Arthropoda	Insecta	Hemiptera	Cercopidae	Abidama
OTU1644	0	0	0	Eukaryota	Arthropoda	Insecta	Phthiraptera	Philopteridae	Campanulotes
OTU1921	0	0	0	Eukaryota	Chordata	Mammalia	Rodentia	Gliridae	Graphiurus
OTU2120	0	0	0	Eukaryota	Streptophyta	Cycadopsida	Cycadales	Cycadaceae	Cycas
OTU1604	0	0	0	Eukaryota	Arthropoda	Insecta	Hymenoptera	Braconidae	Cotesia
OTU1975	0	0	0	Eukaryota	Mollusca	Bivalvia	Mytiloida	Mytilidae	Musculista
OTU470	0	-1.84967	1.45668	Bacteria	Bacteroidetes	Sphingobacteriia	Sphingobacteriales		Balneola
OTU1790	0	0	0	Eukaryota	Chlorophyta	Trebouxiophyceae			Helicosporidium
OTU668	-1.84442	0	0	Bacteria	Firmicutes	Clostridia	Clostridiales		butyrate-producing bacterium SS3/4
OTU1361	1.26677	0	1.84423	Bacteria	Proteobacteria	Gammaproteobacteria	Xanthomonadales	Xanthomonadaceae	Stenotrophomonas
OTU1416	-1.84363	0	-1.0893	Bacteria	Verrucomicrobia				Verrucomicrobia bacterium SCGC AAA164-P11
OTU1950	0	0	0	Eukaryota	Cnidaria	Hydrozoa	Hydroida	Olindiasidae	Cubaia
OTU332	-1.84192	-1.62055	0	Bacteria	Actinobacteria	Actinobacteria	Actinomycetales	Streptosporangiaceae	Streptosporangium
OTU323	-1.8408	-1.77447	0	Bacteria	Actinobacteria	Actinobacteria	Actinomycetales	Pseudonocardiaceae	Sciscionella
OTU1363	1.29744	0	1.83866	Bacteria	Proteobacteria	Gammaproteobacteria	Xanthomonadales	Xanthomonadaceae	Xanthomonas
OTU152	-1.62048	-1.83752	0	Bacteria					candidate division KSB1 bacterium SCGC AAA255-B16
OTU1584	0	0	0	Eukaryota	Arthropoda	Insecta	Ephemeroptera	Siphlonuridae	Siphlonurus
OTU1704	0	0	0	Eukaryota	Ascomycota	Saccharomycetes	Saccharomycetales		Ogataea
OTU2004	0	0	0	Eukaryota	Mollusca	Gastropoda		Ellobiidae	Myosotella
OTU2144	0	0	0	Eukaryota	Streptophyta	Polypodiopsida	Polypodiales	Dennstaedtiaceae	Pteridium
OTU1289	0	0	0	Bacteria	Proteobacteria	Gammaproteobacteria	Methylococcales	Methylococcaceae	Unclassified Methylococcaceae
OTU1504	0	0	0	Eukaryota	Annelida	Polychaeta	Phyllodocida	Nereididae	Platynereis
OTU1531	0	0	0	Eukaryota	Arthropoda	Arachnida	Mesostigmata	Varroidae	Varroa
OTU1565	0	0	0	Eukaryota	Arthropoda	Insecta	Coleoptera	Hydroscaphidae	Hydroscapha
OTU1579	0	0	0	Eukaryota	Arthropoda	Insecta	Diptera	Pachyneuridae	Cramptonomyia
OTU1594	0	0	0	Eukaryota	Arthropoda	Insecta	Hemiptera	Nabidae	Nabis
OTU1640	0	0	0	Eukaryota	Arthropoda	Insecta	Orthoptera	Tristiridae	Tristira <grasshopper>
OTU1650	0	0	0	Eukaryota	Arthropoda	Malacostraca	Amphipoda	Gammaridae	Gammarus
OTU1803	0	0	0	Eukaryota	Chordata		Squamata	Agamidae	Leiolepis
OTU1955	0	0	0	Eukaryota	Echinodermata	Crinoidea	Comatulida	Antedonidae	Antedon
OTU1995	0	0	0	Eukaryota	Mollusca	Cephalopoda	Sepiida	Sepiidae	Sepia
OTU2023	0	0	0	Eukaryota	Mollusca	Gastropoda		Trochidae	Tegula
OTU2028	0	0	0	Eukaryota	Mollusca	Gastropoda		Vermetidae	Thylacodes
OTU2041	0	0	0	Eukaryota	Nematoda	Chromadorea	Tylenchida	Pratylenchidae	Radopholus
OTU2046	0	0	0	Eukaryota	Nemertea	Anopla	Paleonemertea	Cephalothricidae	Cephalothrix
OTU2062	0	0	0	Eukaryota	Porifera	Calcarea	Clathrinida	Clathrinidae	Clathrina
OTU2076	0	0	0	Eukaryota	Priapulida			Priapulidae	Halicryptus
OTU2104	0	0	0	Eukaryota	Streptophyta		Solanales	Convolvulaceae	Cuscuta
OTU2137	0	0	0	Eukaryota	Streptophyta	Liliopsida	Zingiberales	Heliconiaceae	Heliconia
OTU1301	0	0	0	Bacteria	Proteobacteria	Gammaproteobacteria	Oceanospirillales	Halomonadaceae	Unclassified Halomonadaceae
OTU1718	0	1.19951	-1.834	Eukaryota	Ascomycota	Saccharomycetes	Saccharomycetales	Saccharomycetaceae	Lachancea
OTU1464	0	0	0	Eukaryota			Slopalinida	Proteromonadidae	Proteromonas
OTU1535	0	0	0	Eukaryota	Arthropoda	Arachnida	Scorpiones	Buthidae	Mesobuthus
OTU1555	0	0	0	Eukaryota	Arthropoda	Insecta	Coleoptera	Bostrichidae	Apatides
OTU1618	0	0	0	Eukaryota	Arthropoda	Insecta	Lepidoptera	Hesperiidae	Ctenoptilum
OTU1636	0	0	0	Eukaryota	Arthropoda	Insecta	Orthoptera	Pneumoridae	Tanaocerus
OTU1674	0	0	0	Eukaryota	Arthropoda	Maxillopoda	Pedunculata	Pollicipedidae	Pollicipes
OTU1850	0	0	0	Eukaryota	Chordata	Amphibia	Anura	Sooglossidae	Sooglossus
OTU1872	0	0	0	Eukaryota	Chordata	Chondrichthyes	Carcharhiniformes	Carcharhinidae	Galeocerdo
OTU1982	0	0	0	Eukaryota	Mollusca	Bivalvia	Unionoida	Unionidae	Cristaria <bivalve>
OTU1999	0	0	0	Eukaryota	Mollusca	Cephalopoda	Teuthida	Ommastrephidae	Sthenoteuthis
OTU2072	0	0	0	Eukaryota	Porifera	Demospongiae	Homosclerophorida	Plakinidae	Plakinastrella
OTU2109	0	0	0	Eukaryota	Streptophyta	Anthocerotopsida	Anthocerotales	Anthocerotaceae	Anthoceros
OTU2151	0	0	0	Eukaryota	Xenoturbellida				Xenoturbella
OTU421	0	0	0	Bacteria	Bacteroidetes	Flavobacteriia			Unclassified Flavobacteriia
OTU1323	0	0	0	Bacteria	Proteobacteria	Gammaproteobacteria	Pseudomonadales		Unclassified Pseudomonadales
OTU2124	0	0	0	Eukaryota	Streptophyta	Haplomitriopsida	Treubiales	Treubiaceae	Treubia
OTU616	-1.52373	-1.83069	0	Bacteria	Firmicutes	Bacilli	Bacillales	Bacillaceae	Virgibacillus
OTU424	1.60378	0	1.82759	Bacteria	Bacteroidetes	Flavobacteriia			Flavobacteria bacterium MS24-3C
OTU1387	-1.36699	-1.82736	0	Bacteria	Synergistetes	Synergistia	Synergistales	Synergistaceae	Aminomonas
OTU29	-1.82621	-1.76946	0	Archaea	Crenarchaeota	Thermoprotei	Desulfurococcales	Desulfurococcaceae	Thermosphaera
OTU1055	0	-1.82506	1.80276	Bacteria	Proteobacteria	Betaproteobacteria	Hydrogenophilales	Hydrogenophilaceae	Sulfuricella
OTU623	0	0	0	Bacteria	Firmicutes	Bacilli	Bacillales	Paenibacillaceae	Paenibacillus
OTU318	-1.14949	-1.82315	0	Bacteria	Actinobacteria	Actinobacteria	Actinomycetales	Pseudonocardiaceae	Amycolatopsis
OTU1282	1.8218	1.2891	0	Bacteria	Proteobacteria	Gammaproteobacteria	Enterobacteriales	Enterobacteriaceae	unclassified Enterobacteriaceae (miscellaneous)
OTU856	1.67207	0	1.81853	Bacteria	Proteobacteria	Alphaproteobacteria	Parvularculales	Parvularculaceae	Parvularcula
OTU60	-1.09862	-1.81828	0	Archaea	Euryarchaeota	Halobacteria	Halobacteriales	Halobacteriaceae	Halobiforma
OTU864	0	0	1.81608	Bacteria	Proteobacteria	Alphaproteobacteria	Rhizobiales	Beijerinckiaceae	Beijerinckia
OTU813	1.81453	1.6058	0	Bacteria	Proteobacteria	Alphaproteobacteria			Unclassified Alphaproteobacteria
OTU1130	-1.81305	-1.68149	0	Bacteria	Proteobacteria	Deltaproteobacteria	Syntrophobacterales	Syntrophobacteraceae	Syntrophobacter
OTU1081	-1.00435	-1.81129	0	Bacteria	Proteobacteria	Betaproteobacteria	Rhodocyclales	Rhodocyclaceae	Rhodocyclus
OTU1231	0	-1.41463	1.81001	Bacteria	Proteobacteria	Gammaproteobacteria	Chromatiales	Chromatiaceae	Thiocystis
OTU1311	1.80931	1.44183	0	Bacteria	Proteobacteria	Gammaproteobacteria	Oceanospirillales	Oceanospirillaceae	unclassified Oceanospirillaceae
OTU608	-1.13463	-1.8093	0	Bacteria	Firmicutes	Bacilli	Bacillales	Bacillaceae	Gracilibacillus
OTU1739	0	0	0	Eukaryota	Bacillariophyta	Bacillariophyceae	Naviculales	Phaeodactylaceae	Phaeodactylum
OTU534	0	0	0	Bacteria	Cyanobacteria		Chroococcales		Synechococcus
OTU961	-0.706944	-1.80337	1.09642	Bacteria	Proteobacteria	Alphaproteobacteria	Rhodospirillales	Rhodospirillaceae	Azospirillum
OTU1440	0	1.18925	-1.79935	Eukaryota				Hexamitidae	Giardia
OTU1160	0	-1.79892	1.42679	Bacteria	Proteobacteria	Gammaproteobacteria			endosymbiont of Tevnia jerichonana(sulfur-oxidizing symbionts)
OTU1314	1.79792	1.21961	0	Bacteria	Proteobacteria	Gammaproteobacteria	Pasteurellales	Pasteurellaceae	Aggregatibacter
OTU1326	1.79343	0	0	Bacteria	Proteobacteria	Gammaproteobacteria	Pseudomonadales	Moraxellaceae	Enhydrobacter
OTU245	0	-1.78974	0	Bacteria	Actinobacteria	Actinobacteria	Actinomycetales	Catenulisporaceae	Catenulispora
OTU528	1.13701	1.7892	0	Bacteria	Cyanobacteria		Chroococcales		Cyanothece
OTU539	0	0	0	Bacteria	Cyanobacteria		Nostocales	Nostocaceae	Unclassified Nostocaceae
OTU1393	-1.5624	-1.78363	0	Bacteria	Synergistetes	Synergistia	Synergistales	Synergistaceae	Thermanaerovibrio
OTU1264	1.78349	0	1.47478	Bacteria	Proteobacteria	Gammaproteobacteria	Enterobacteriales	Enterobacteriaceae	Pantoea
OTU124	0	0	0	Archaea	Nanoarchaeota				nanoarchaeote Nst1
OTU1783	-1.77934	0	0	Eukaryota	Chlorophyta	Mamiellophyceae	Mamiellales		Micromonas <green alga>
OTU1942	0	0	0	Eukaryota	Cnidaria	Anthozoa	Pennatulacea	Virgulariidae	Stylatula
OTU2145	0	0	0	Eukaryota	Streptophyta	Polypodiopsida	Polypodiales	Pteridaceae	Adiantum
OTU1413	-1.77579	0	0	Bacteria	Verrucomicrobia				Verrucomicrobia bacterium SCGC AAA164-I21
OTU432	0	0	0	Bacteria	Bacteroidetes	Flavobacteriia	Flavobacteriales	Cryomorphaceae	Owenweeksia
OTU324	-1.64932	-1.77476	0	Bacteria	Actinobacteria	Actinobacteria	Actinomycetales	Pseudonocardiaceae	Thermobispora
OTU1728	-1.27557	0	-1.77198	Eukaryota	Ascomycota	Sordariomycetes	Hypocreales	Nectriaceae	Fusarium
OTU1405	-1.67078	-1.77077	0	Bacteria	Thermotogae	Thermotogae	Thermotogales	Thermotogaceae	Kosmotoga
OTU1226	0	-1.77008	1.44642	Bacteria	Proteobacteria	Gammaproteobacteria	Chromatiales	Chromatiaceae	Lamprocystis <Gammaproteobacteria>
OTU358	-1.76916	-1.68734	0	Bacteria	Aquificae	Aquificae	Aquificales	Aquificaceae	Hydrogenobacter
OTU1926	0	1.76904	0	Eukaryota	Chordata	Mammalia	Rodentia	Sciuridae	Ictidomys
OTU2103	0	1.76875	-1.69379	Eukaryota	Streptophyta		Rosales	Rosaceae	Fragaria
OTU1039	0	-1.76784	0	Bacteria	Proteobacteria	Betaproteobacteria	Burkholderiales	Comamonadaceae	Ramlibacter
OTU1322	1.76364	0	1.42218	Bacteria	Proteobacteria	Gammaproteobacteria	Pasteurellales	Pasteurellaceae	Pasteurella
OTU300	0	-1.76334	1.28181	Bacteria	Actinobacteria	Actinobacteria	Actinomycetales	Nocardiaceae	Smaragdicoccus
OTU158	-1.76074	-1.75398	0	Bacteria					candidate division OD1 bacterium SCGC AAA11-A9
OTU171	-1.76003	-1.69402	0	Bacteria					candidate division OP3 bacterium SCGC AAA11-L16
OTU1057	0	-1.7584	0	Bacteria	Proteobacteria	Betaproteobacteria	Methylophilales		Methylophilales bacterium HTCC2181
OTU19	0	0	0	Archaea	Crenarchaeota				crenarchaeote SCGC AAA261-N23
OTU1044	1.17339	0	1.75315	Bacteria	Proteobacteria	Betaproteobacteria	Burkholderiales	Oxalobacteraceae	Duganella
OTU812	0	0	0	Bacteria	Proteobacteria				Pseudomonas sp. ADP
OTU1484	0	0	0	Eukaryota		Glaucocystophyceae	Glaucocystales	Glaucocystaceae	Glaucocystis
OTU787	-1.7454	-1.1096	0	Bacteria	Fusobacteria	Fusobacteriia	Fusobacteriales	Leptotrichiaceae	Sebaldella
OTU1341	0.827563	-0.912843	1.74041	Bacteria	Proteobacteria	Gammaproteobacteria	Thiotrichales	Piscirickettsiaceae	Thiomicrospira
OTU364	-1.74017	-1.13299	0	Bacteria	Aquificae	Aquificae	Aquificales	Hydrogenothermaceae	Sulfurihydrogenibium
OTU1004	0	-1.73852	0	Bacteria	Proteobacteria	Betaproteobacteria	Burkholderiales		Burkholderiales bacterium JOSHI_1
OTU1707	0	1.73767	-1.67314	Eukaryota	Ascomycota	Saccharomycetes	Saccharomycetales	Debaryomycetaceae	Meyerozyma
OTU169	0	1.73635	0	Bacteria					candidate division OP11 bacterium UW 659-4-B7
OTU580	-1.58017	-1.73616	0	Bacteria	Deinococcus-Thermus	Deinococci	Deinococcales	Deinococcaceae	Deinococcus
OTU277	-1.62204	-1.73369	0	Bacteria	Actinobacteria	Actinobacteria	Actinomycetales	Microbacteriaceae	Microbacterium
OTU1759	0	1.32965	-1.72704	Eukaryota	Basidiomycota	Tremellomycetes	Tremellales	Tremellaceae	Filobasidiella
OTU1168	1.32453	0	1.72693	Bacteria	Proteobacteria	Gammaproteobacteria			gamma proteobacterium IMCC388
OTU1022	1.29628	0	1.72634	Bacteria	Proteobacteria	Betaproteobacteria	Burkholderiales	Burkholderiaceae	Limnobacter
OTU1	0	0	-1.72514	Archaea					Unclassified Archaea
OTU2052	0	0	0	Eukaryota	Phaeophyceae		Ectocarpales	Acinetosporaceae	Pylaiella
OTU2128	0	0	0	Eukaryota	Streptophyta	Liliopsida	Alismatales	Hydrocharitaceae	Najas
OTU1733	0	0	-1.72243	Eukaryota	Ascomycota	Sordariomycetes	Sordariales	Chaetomiaceae	Myceliophthora
OTU996	0	0	0	Bacteria	Proteobacteria	Betaproteobacteria			Candidatus Profftella
OTU2085	0	1.15853	-1.71991	Eukaryota	Streptophyta		Fabales	Fabaceae	Glycine
OTU1721	0	1.64335	-1.71721	Eukaryota	Ascomycota	Saccharomycetes	Saccharomycetales	Saccharomycetaceae	Saccharomyces
OTU649	-1.71596	-1.60202	0	Bacteria	Firmicutes	Bacilli	Lactobacillales	Lactobacillaceae	Lactobacillus
OTU1711	0	1.71498	-1.63062	Eukaryota	Ascomycota	Saccharomycetes	Saccharomycetales	Metschnikowiaceae	Clavispora
OTU1046	0	-1.62701	1.71336	Bacteria	Proteobacteria	Betaproteobacteria	Burkholderiales	Oxalobacteraceae	Herminiimonas
OTU918	1.71306	0	0	Bacteria	Proteobacteria	Alphaproteobacteria	Rhodobacterales	Rhodobacteraceae	Ahrensia
OTU1727	0	0	-1.71176	Eukaryota	Ascomycota	Sordariomycetes	Glomerellales	Plectosphaerellaceae	Verticilium <mitosporic Plectosphaerellaceae>
OTU1385	-1.70905	0	0	Bacteria	Synergistetes				Synergistetes bacterium SGP1
OTU445	1.70835	0	1.61754	Bacteria	Bacteroidetes	Flavobacteriia	Flavobacteriales	Flavobacteriaceae	Flavobacterium
OTU774	-1.70745	0	0	Bacteria	Firmicutes	Negativicutes	Selenomonadales	Veillonellaceae	Centipeda <firmicute>
OTU1930	0	0	0	Eukaryota	Chromerida				Chromera
OTU1692	0	1.70409	-1.67383	Eukaryota	Ascomycota	Eurotiomycetes	Onygenales	Ajellomycetaceae	Ajellomyces
OTU688	-1.70209	-1.37074	0	Bacteria	Firmicutes	Clostridia	Clostridiales	Eubacteriaceae	Eubacterium
OTU351	-1.70102	-1.57894	0	Bacteria	Actinobacteria	Actinobacteria	Coriobacteriales	Coriobacteriaceae	Slackia <bacteria>
OTU959	-1.05538	-1.69992	0	Bacteria	Proteobacteria	Alphaproteobacteria	Rhodospirillales	Acetobacteraceae	unclassified Acetobacteraceae
OTU1383	-1.67928	-1.69789	0	Bacteria	Spirochaetes	Spirochaetia	Spirochaetales	Spirochaetaceae	Spirochaeta
OTU773	-1.46498	-1.69688	0	Bacteria	Firmicutes	Negativicutes	Selenomonadales	Veillonellaceae	Anaeromusa
OTU2133	0	1.26172	-1.69546	Eukaryota	Streptophyta	Liliopsida	Poales	Poaceae	Setaria <grass>
OTU631	-1.69459	-1.32803	0	Bacteria	Firmicutes	Bacilli	Bacillales	Planococcaceae	Ureibacillus
OTU1312	0	0	0	Bacteria	Proteobacteria	Gammaproteobacteria	Pasteurellales	Pasteurellaceae	Unclassified Pasteurellaceae
OTU698	-1.52688	-1.68768	0	Bacteria	Firmicutes	Clostridia	Clostridiales	Lachnospiraceae	Dorea
OTU307	-1.68585	-1.38157	0	Bacteria	Actinobacteria	Actinobacteria	Actinomycetales	Nocardiopsaceae	Thermobifida
OTU347	-1.07003	-1.68492	0	Bacteria	Actinobacteria	Actinobacteria	Coriobacteriales	Coriobacteriaceae	Eggerthella
OTU440	1.43366	0	1.68233	Bacteria	Bacteroidetes	Flavobacteriia	Flavobacteriales	Flavobacteriaceae	Chryseobacterium
OTU1510	0	0	0	Eukaryota	Apicomplexa	Aconoidasida	Haemosporida		Haemoproteus
OTU627	-1.68183	-1.4717	0	Bacteria	Firmicutes	Bacilli	Bacillales	Planococcaceae	Paenisporosarcina
OTU366	0	0	0	Bacteria	Bacteroidetes				Unclassified Bacteroidetes
OTU1451	0	0	0	Eukaryota			Euglyphida	Paulinellidae	Paulinella
OTU2059	0	0	0	Eukaryota	Platyhelminthes	Cestoda	Cyclophyllidea	Taeniidae	Taenia
OTU2065	0	0	0	Eukaryota	Porifera	Demospongiae	Hadromerida	Suberitidae	Suberites
OTU1684	0	1.32797	-1.67257	Eukaryota	Ascomycota	Dothideomycetes	Pleosporales	Pleosporaceae	Pyrenophora
OTU1190	0	-1.67247	0	Bacteria	Proteobacteria	Gammaproteobacteria			unclassified Gammaproteobacteria
OTU1726	0	0	-1.67166	Eukaryota	Ascomycota	Schizosaccharomycetes	Schizosaccharomycetales	Schizosaccharomycetaceae	Schizosaccharomyces
OTU1719	0	1.54364	-1.66993	Eukaryota	Ascomycota	Saccharomycetes	Saccharomycetales	Saccharomycetaceae	Nakaseomyces
OTU1475	0	1.66669	0	Eukaryota		Dinophyceae	Peridiniales	Peridiniaceae	Durinskia
OTU213	-1.08086	-1.66623	0	Bacteria	Acidobacteria	Acidobacteriia	Acidobacteriales	Acidobacteriaceae	Terriglobus
OTU588	-1.66606	-1.58347	0	Bacteria	Elusimicrobia	Elusimicrobia	Elusimicrobiales	Elusimicrobiaceae	Elusimicrobium
OTU1366	1.66381	0	0	Bacteria	Proteobacteria	Zetaproteobacteria			unclassified Zetaproteobacteria
OTU587	-1.50837	-1.66355	0	Bacteria	Elusimicrobia				uncultured Termite group 1 bacterium(environmental samples <candidate division Termite group 1>(Elusimicrobia <phylum>))
OTU228	-1.66267	0	0	Bacteria	Actinobacteria	Actinobacteria			actinobacterium SCGC AAA44-N4
OTU609	0	-1.66174	0	Bacteria	Firmicutes	Bacilli	Bacillales	Bacillaceae	Halobacillus
OTU310	-1.66107	-1.52856	0	Bacteria	Actinobacteria	Actinobacteria	Actinomycetales	Promicromonosporaceae	Xylanimonas
OTU1407	-1.65737	-1.58719	0	Bacteria	Thermotogae	Thermotogae	Thermotogales	Thermotogaceae	Mesotoga
OTU1740	0	0	0	Eukaryota	Bacillariophyta	Coscinodiscophyceae		Thalassiosiraceae	Thalassiosira
OTU643	0	-1.65416	0	Bacteria	Firmicutes	Bacilli	Lactobacillales	Carnobacteriaceae	Dolosigranulum
OTU1705	0	1.65396	0	Eukaryota	Ascomycota	Saccharomycetes	Saccharomycetales	Debaryomycetaceae	Debaryomyces
OTU1275	1.65261	0	1.56187	Bacteria	Proteobacteria	Gammaproteobacteria	Enterobacteriales	Enterobacteriaceae	Shimwellia
OTU1034	0	0	1.64988	Bacteria	Proteobacteria	Betaproteobacteria	Burkholderiales	Comamonadaceae	Delftia
OTU870	0	-1.64742	1.1946	Bacteria	Proteobacteria	Alphaproteobacteria	Rhizobiales	Bradyrhizobiaceae	Bradyrhizobium
OTU724	-1.54908	-1.64566	0	Bacteria	Firmicutes	Clostridia	Clostridiales	Peptostreptococcaceae	[Eubacterium] yurii
OTU1710	0	0	-1.6454	Eukaryota	Ascomycota	Saccharomycetes	Saccharomycetales	Dipodascaceae	Yarrowia
OTU1690	0	1.27404	-1.64506	Eukaryota	Ascomycota	Eurotiomycetes	Onygenales		Coccidioides
OTU1419	-1.6435	-1.31938	0	Bacteria	Verrucomicrobia				Verrucomicrobia bacterium SCGC AAA3-O17
OTU2107	0	0	-1.63799	Eukaryota	Streptophyta		Solanales	Solanaceae	Solanum
OTU866	0.935555	0	1.63651	Bacteria	Proteobacteria	Alphaproteobacteria	Rhizobiales	Beijerinckiaceae	Methylocella
OTU16	0	0	0	Archaea	Crenarchaeota				crenarchaeote SCGC AAA261-L14
OTU2034	0	0	0	Eukaryota	Monoblepharidomycota	Monoblepharidomycetes	Monoblepharidales	Monoblepharidaceae	Monoblepharella
OTU260	-1.62752	-1.36571	0	Bacteria	Actinobacteria	Actinobacteria	Actinomycetales	Geodermatophilaceae	Modestobacter
OTU634	-1.34391	-1.62714	0	Bacteria	Firmicutes	Bacilli	Bacillales	Staphylococcaceae	Salinicoccus
OTU285	-1.62598	0	0	Bacteria	Actinobacteria	Actinobacteria	Actinomycetales	Micrococcaceae	Nesterenkonia
OTU2125	-1.51307	0	-1.62558	Eukaryota	Streptophyta	Isoetopsida	Selaginellales	Selaginellaceae	Selaginella
OTU345	0	0	0	Bacteria	Actinobacteria	Actinobacteria	Coriobacteriales	Coriobacteriaceae	Coriobacterium
OTU696	-1.34541	-1.6249	0	Bacteria	Firmicutes	Clostridia	Clostridiales	Lachnospiraceae	Cellulosilyticum
OTU279	0	0	0	Bacteria	Actinobacteria	Actinobacteria	Actinomycetales	Microbacteriaceae	Salinibacterium
OTU1354	0	-1.26107	1.62385	Bacteria	Proteobacteria	Gammaproteobacteria	Xanthomonadales	Sinobacteraceae	Singularimonas
OTU1523	0	0	0	Eukaryota	Arthropoda	Arachnida	Araneae	Pholcidae	Pholcus
OTU1544	0	0	0	Eukaryota	Arthropoda	Chilopoda	Lithobiomorpha	Henicopidae	Cermatobius
OTU1550	0	0	0	Eukaryota	Arthropoda	Ellipura	Collembola	Poduridae	Podura
OTU1592	0	0	0	Eukaryota	Arthropoda	Insecta	Hemiptera	Gelastocoridae	Nerthra
OTU1632	0	0	0	Eukaryota	Arthropoda	Insecta	Odonata	Pseudolestidae	Pseudolestes
OTU1758	0	0	0	Eukaryota	Basidiomycota	Exobasidiomycetes	Tilletiales	Tilletiaceae	Tilletia
OTU1771	0	0	0	Eukaryota	Chaetognatha		Aphragmophora	Sagittidae	Zonosagitta
OTU1804	0	0	0	Eukaryota	Chordata		Squamata	Agamidae	Uromastyx
OTU1816	0	0	0	Eukaryota	Chordata	Actinopterygii	Clupeiformes	Clupeidae	Alosa
OTU1828	0	0	0	Eukaryota	Chordata	Actinopterygii	Perciformes	Ammodytidae	Ammodytes
OTU1836	0	0	0	Eukaryota	Chordata	Actinopterygii	Polypteriformes	Polypteridae	Polypterus
OTU1873	0	0	0	Eukaryota	Chordata	Chondrichthyes	Lamniformes	Megachasmidae	Megachasma
OTU1938	0	0	0	Eukaryota	Cnidaria	Anthozoa	Corallimorpharia	Discosomatidae	Rhodactis
OTU1944	0	0	0	Eukaryota	Cnidaria	Anthozoa	Scleractinia	Agariciidae	Agaricia
OTU1945	0	0	0	Eukaryota	Cnidaria	Anthozoa	Scleractinia	Caryophylliidae	Euphyllia
OTU1956	0	0	0	Eukaryota	Echinodermata	Echinoidea	Arbacoida	Arbaciidae	Arbacia
OTU1992	0	0	0	Eukaryota	Mollusca	Bivalvia	Veneroida	Tellinidae	Moerella
OTU1994	0	0	0	Eukaryota	Mollusca	Cephalopoda	Octopoda	Octopodidae	Octopus
OTU2036	0	0	0	Eukaryota	Nematoda	Chromadorea	Ascaridida	Toxocaridae	Toxocara
OTU2064	0	0	0	Eukaryota	Porifera	Demospongiae	Dictyoceratida	Spongiidae	Hyattella
OTU2067	0	0	0	Eukaryota	Porifera	Demospongiae	Halichondrida	Halichondriidae	Topsentia
OTU2070	0	0	0	Eukaryota	Porifera	Demospongiae	Haplosclerida	Petrosiidae	Xestospongia
OTU2074	0	0	0	Eukaryota	Porifera	Demospongiae	Poecilosclerida	Raspailiidae	Ectyoplasia
OTU2083	0	0	0	Eukaryota	Streptophyta		Ericales	Primulaceae	Ardisia
OTU2086	0	0	0	Eukaryota	Streptophyta		Fabales	Fabaceae	Lathyrus
OTU2094	0	0	0	Eukaryota	Streptophyta		Lamiales	Orobanchaceae	Epifagus
OTU2096	0	0	0	Eukaryota	Streptophyta		Malpighiales	Euphorbiaceae	Jatropha
OTU2097	0	0	0	Eukaryota	Streptophyta		Malpighiales	Euphorbiaceae	Manihot
OTU2105	0	0	0	Eukaryota	Streptophyta		Solanales	Solanaceae	Capsicum
OTU2111	0	0	0	Eukaryota	Streptophyta	Bryopsida <Bryidae>	Hypnales	Anomodontaceae	Anomodon
OTU2122	0	0	0	Eukaryota	Streptophyta	Ginkgoopsida	Ginkgoales	Ginkgoaceae	Ginkgo
OTU2129	0	0	0	Eukaryota	Streptophyta	Liliopsida	Arecales	Arecaceae	Phoenix
OTU2139	0	0	0	Eukaryota	Streptophyta	Marattiopsida	Marattiales	Marattiaceae	Angiopteris
OTU2142	0	0	0	Eukaryota	Streptophyta	Ophioglossopsida	Ophioglossales	Ophioglossaceae	Mankyua
OTU2147	0	0	0	Eukaryota	Streptophyta	Zygnemophyceae	Desmidiales	Desmidiaceae	Staurastrum
OTU217	0	0	0	Bacteria	Actinobacteria	Actinobacteria			Unclassified Actinobacteria
OTU288	0	0	0	Bacteria	Actinobacteria	Actinobacteria	Actinomycetales	Micromonosporaceae	Unclassified Micromonosporaceae
OTU493	0	0	0	Bacteria	Chlamydiae	Chlamydiia	Chlamydiales	Chlamydiaceae	Chlamydia/Chlamydophila group
OTU770	0	0	0	Bacteria	Firmicutes	Negativicutes	Selenomonadales	Veillonellaceae	Unclassified Veillonellaceae
OTU875	0	0	0	Bacteria	Proteobacteria	Alphaproteobacteria	Rhizobiales	Brucellaceae	Unclassified Brucellaceae
OTU893	0	0	0	Bacteria	Proteobacteria	Alphaproteobacteria	Rhizobiales	Rhizobiaceae	Unclassified Rhizobiaceae
OTU54	0	0	0	Archaea	Euryarchaeota	Halobacteria	Halobacteriales	Halobacteriaceae	Unclassified Halobacteriaceae
OTU1293	0.666495	-0.95572	1.62222	Bacteria	Proteobacteria	Gammaproteobacteria	Methylococcales	Methylococcaceae	Methylomonas
OTU1780	0	0	-1.62221	Eukaryota	Chlorophyta	Chlorophyceae	Chlamydomonadales	Volvocaceae	Volvox
OTU824	0	-1.18117	1.62035	Bacteria	Proteobacteria	Alphaproteobacteria			alpha proteobacterium JLT215
OTU817	0	0	1.61941	Bacteria	Proteobacteria	Alphaproteobacteria			Polymorphum gilvum
OTU304	-1.61868	-1.58251	0	Bacteria	Actinobacteria	Actinobacteria	Actinomycetales	Nocardioidaceae	Nocardioides
OTU1027	0	0	1.61857	Bacteria	Proteobacteria	Betaproteobacteria	Burkholderiales	Comamonadaceae	Acidovorax
OTU1391	-1.61784	0	0	Bacteria	Synergistetes	Synergistia	Synergistales	Synergistaceae	Pyramidobacter
OTU320	0	-1.6171	0	Bacteria	Actinobacteria	Actinobacteria	Actinomycetales	Pseudonocardiaceae	Saccharomonospora
OTU985	0	0	1.61668	Bacteria	Proteobacteria	Alphaproteobacteria	Sphingomonadales	Sphingomonadaceae	Blastomonas
OTU689	-1.61612	0	0	Bacteria	Firmicutes	Clostridia	Clostridiales	Eubacteriaceae	Pseudoramibacter
OTU1256	1.61604	0	0	Bacteria	Proteobacteria	Gammaproteobacteria	Enterobacteriales	Enterobacteriaceae	Edwardsiella <enterobacteria>
OTU663	-1.61588	0	0	Bacteria	Firmicutes	Clostridia	Clostridiales		Epulopiscium
OTU503	-1.1335	-1.61448	0	Bacteria	Chlorobi	Chlorobia	Chlorobiales	Chlorobiaceae	Pelodictyon
OTU888	0	0	0	Bacteria	Proteobacteria	Alphaproteobacteria	Rhizobiales	Phyllobacteriaceae	Hoeflea
OTU1048	0	0	1.61257	Bacteria	Proteobacteria	Betaproteobacteria	Burkholderiales	Oxalobacteraceae	Massilia
OTU652	-1.2521	-1.61124	0	Bacteria	Firmicutes	Bacilli	Lactobacillales	Leuconostocaceae	Leuconostoc
OTU1077	0	-1.21299	1.60697	Bacteria	Proteobacteria	Betaproteobacteria	Rhodocyclales	Rhodocyclaceae	Azoarcus
OTU393	1.55594	0	1.60453	Bacteria	Bacteroidetes	Cytophagia	Cytophagales	Cyclobacteriaceae	Belliella
OTU2108	0	1.23037	-1.6036	Eukaryota	Streptophyta		Vitales	Vitaceae	Vitis
OTU694	-1.60334	-1.18481	0	Bacteria	Firmicutes	Clostridia	Clostridiales	Lachnospiraceae	Blautia
OTU1145	0	-1.60314	0	Bacteria	Proteobacteria	Gammaproteobacteria			Calyptogena okutanii thioautotrophic gill symbiont
OTU1689	0	1.29393	-1.60248	Eukaryota	Ascomycota	Eurotiomycetes	Eurotiales	Trichocomaceae	Talaromyces
OTU2053	0	0	0	Eukaryota	Phaeophyceae		Ectocarpales	Ectocarpaceae	Ectocarpus
OTU1943	0	0	0	Eukaryota	Cnidaria	Anthozoa	Scleractinia	Acroporidae	Acropora
OTU173	0	0	0	Bacteria					candidate division OP8 bacterium SCGC AAA252-C8
OTU2110	-1.29362	0	-1.60021	Eukaryota	Streptophyta	Bryopsida <Bryidae>	Funariales	Funariaceae	Physcomitrella
OTU797	-1.59885	0	0	Bacteria	Planctomycetes	Phycisphaerae	Phycisphaerales	Phycisphaeraceae	Phycisphaera
OTU1240	0	-1.59873	1.56121	Bacteria	Proteobacteria	Gammaproteobacteria	Chromatiales	Ectothiorhodospiraceae	Spiribacter
OTU1708	0	0	0	Eukaryota	Ascomycota	Saccharomycetes	Saccharomycetales	Debaryomycetaceae	Millerozyma
OTU235	0	0	0	Bacteria	Actinobacteria	Actinobacteria	Actinomycetales		Corynebacterineae
OTU657	-1.59779	-1.39396	0	Bacteria	Firmicutes	Clostridia	Clostridiales		Unclassified Clostridiales
OTU1463	0	0	0	Eukaryota			Saprolegniales	Saprolegniaceae	Thraustotheca
OTU1947	0	0	0	Eukaryota	Cnidaria	Anthozoa	Scleractinia	Oculinidae	Madrepora
OTU431	1.59734	1.40941	0	Bacteria	Bacteroidetes	Flavobacteriia	Flavobacteriales	Cryomorphaceae	Fluviicola
OTU1237	0	-1.52036	1.59687	Bacteria	Proteobacteria	Gammaproteobacteria	Chromatiales	Ectothiorhodospiraceae	Ectothiorhodospira
OTU1736	0	0	0	Eukaryota	Ascomycota	Sordariomycetes	Sordariales	Sordariaceae	Neurospora
OTU444	1.58128	0	1.59518	Bacteria	Bacteroidetes	Flavobacteriia	Flavobacteriales	Flavobacteriaceae	Eudoraea
OTU376	0	0	0	Bacteria	Bacteroidetes	Bacteroidia	Bacteroidales	Marinilabiliaceae	Unclassified Marinilabiliaceae
OTU1047	1.42854	0	1.59291	Bacteria	Proteobacteria	Betaproteobacteria	Burkholderiales	Oxalobacteraceae	Janthinobacterium
OTU1202	1.59226	0.873667	0	Bacteria	Proteobacteria	Gammaproteobacteria	Alteromonadales		gamma proteobacterium IMCC1989
OTU212	-1.49797	-1.59113	0	Bacteria	Acidobacteria	Acidobacteriia	Acidobacteriales	Acidobacteriaceae	Granulicella
OTU1455	0	0	-1.59098	Eukaryota			Kinetoplastida	Trypanosomatidae	Trypanosoma
OTU954	1.22653	0	1.58946	Bacteria	Proteobacteria	Alphaproteobacteria	Rhodospirillales	Acetobacteraceae	Gluconacetobacter
OTU673	-1.5894	-1.44472	0	Bacteria	Firmicutes	Clostridia	Clostridiales	Clostridiaceae	Candidatus Arthromitus
OTU849	0	0	1.58826	Bacteria	Proteobacteria	Alphaproteobacteria	Caulobacterales	Caulobacteraceae	Brevundimonas
OTU259	-0.968811	-1.58804	0	Bacteria	Actinobacteria	Actinobacteria	Actinomycetales	Geodermatophilaceae	Geodermatophilus
OTU762	-1.58596	0	0	Bacteria	Firmicutes	Erysipelotrichia	Erysipelotrichales	Erysipelotrichaceae	Holdemania
OTU937	0	-1.5854	0	Bacteria	Proteobacteria	Alphaproteobacteria	Rhodobacterales	Rhodobacteraceae	Rhodovulum
OTU851	0	-1.38711	1.58532	Bacteria	Proteobacteria	Alphaproteobacteria	Caulobacterales	Caulobacteraceae	Phenylobacterium
OTU778	-1.58446	-1.45482	0	Bacteria	Firmicutes	Negativicutes	Selenomonadales	Veillonellaceae	Mitsuokella
OTU666	0	-1.58303	0	Bacteria	Firmicutes	Clostridia	Clostridiales		[Bacteroides] pectinophilus
OTU642	-1.58023	0	0	Bacteria	Firmicutes	Bacilli	Lactobacillales	Carnobacteriaceae	Carnobacterium
OTU740	-1.58007	0	0	Bacteria	Firmicutes	Clostridia	Halanaerobiales	Halobacteroidaceae	Orenia
OTU243	-1.38358	-1.57822	0	Bacteria	Actinobacteria	Actinobacteria	Actinomycetales	Beutenbergiaceae	Beutenbergia
OTU1724	0	0	0	Eukaryota	Ascomycota	Saccharomycetes	Saccharomycetales	Saccharomycetaceae	Vanderwaltozyma
OTU1002	0	0	0	Bacteria	Proteobacteria	Betaproteobacteria	Burkholderiales		Unclassified Burkholderiales
OTU198	0	0	0	Bacteria					candidate division WWE1 bacterium JGI 39-I11
OTU1688	0	1.33309	-1.5723	Eukaryota	Ascomycota	Eurotiomycetes	Eurotiales	Aspergillaceae	Penicillium
OTU1129	-1.3003	-1.57115	0	Bacteria	Proteobacteria	Deltaproteobacteria	Syntrophobacterales	Syntrophaceae	Syntrophus
OTU1260	1.57051	0	0	Bacteria	Proteobacteria	Gammaproteobacteria	Enterobacteriales	Enterobacteriaceae	Hafnia
OTU179	0	-1.57024	0	Bacteria					candidate division OP8 bacterium SCGC AAA252-O9
OTU677	-1.5675	-1.45993	0	Bacteria	Firmicutes	Clostridia	Clostridiales	Clostridiales Family XI. Incertae Sedis	Finegoldia
OTU1270	1.56747	0	1.12246	Bacteria	Proteobacteria	Gammaproteobacteria	Enterobacteriales	Enterobacteriaceae	Rahnella
OTU326	-1.56332	-1.32186	0	Bacteria	Actinobacteria	Actinobacteria	Actinomycetales	Segniliparaceae	Segniliparus
OTU798	-1.56317	0	-1.27935	Bacteria	Planctomycetes	Planctomycetia	Planctomycetales	Planctomycetaceae	Blastopirellula
OTU1427	-0.860995	-1.56191	0	Bacteria	Verrucomicrobia	Verrucomicrobiae	Verrucomicrobiales		Verrucomicrobiae bacterium DG1235
OTU1233	0	0	1.56059	Bacteria	Proteobacteria	Gammaproteobacteria	Chromatiales	Chromatiaceae	Thiorhodococcus
OTU907	0	0	0	Bacteria	Proteobacteria	Alphaproteobacteria	Rhizobiales	Xanthobacteraceae	unclassified Xanthobacteraceae
OTU1225	0	-1.55619	1.39975	Bacteria	Proteobacteria	Gammaproteobacteria	Chromatiales	Chromatiaceae	Allochromatium
OTU1409	-1.55174	-1.47316	0	Bacteria	Thermotogae	Thermotogae	Thermotogales	Thermotogaceae	Thermosipho
OTU923	0	0	0	Bacteria	Proteobacteria	Alphaproteobacteria	Rhodobacterales	Rhodobacteraceae	Ketogulonicigenium
OTU579	-1.5506	-1.48704	0	Bacteria	Deferribacteres	Deferribacteres	Deferribacterales	Deferribacteraceae	Flexistipes
OTU1295	1.07095	0	1.54942	Bacteria	Proteobacteria	Gammaproteobacteria	Methylococcales	Methylococcaceae	Methylovulum
OTU869	0	-1.54807	1.00962	Bacteria	Proteobacteria	Alphaproteobacteria	Rhizobiales	Bradyrhizobiaceae	Afipia
OTU1587	0	0	0	Eukaryota	Arthropoda	Insecta	Hemiptera	Alydidae	Riptortus
OTU1498	0	0	0	Eukaryota	Annelida	Hirudinida	Arhynchobdellida	Haemopidae	Whitmania
OTU1540	0	0	0	Eukaryota	Arthropoda	Branchiopoda	Diplostraca	Daphniidae	Daphnia
OTU1562	0	0	0	Eukaryota	Arthropoda	Insecta	Coleoptera	Elateridae	Pyrophorus
OTU1939	0	0	0	Eukaryota	Cnidaria	Anthozoa	Corallimorpharia	Ricordeidae	Ricordea
OTU1987	0	0	0	Eukaryota	Mollusca	Bivalvia	Veneroida	Lucinidae	Loripes
OTU2073	0	0	0	Eukaryota	Porifera	Demospongiae	Homosclerophorida	Plakinidae	Pseudocorticium
OTU2081	0	0	0	Eukaryota	Streptophyta		Caryophyllales	Caryophyllaceae	Silene
OTU2127	0	0	0	Eukaryota	Streptophyta	Jungermanniopsida	Pleuroziales	Pleuroziaceae	Pleurozia
OTU2130	0	0	0	Eukaryota	Streptophyta	Liliopsida	Poales	Poaceae	Anomochloa
OTU620	0	0	0	Bacteria	Firmicutes	Bacilli	Bacillales	Paenibacillaceae	Unclassified Paenibacillaceae
OTU89	0	0	0	Archaea	Euryarchaeota	Methanococci	Methanococcales	Methanococcaceae	Unclassified Methanococcaceae
OTU1586	0	0	0	Eukaryota	Arthropoda	Insecta	Hemiptera	Aleyrodidae	Aleurodicus
OTU1637	0	0	0	Eukaryota	Arthropoda	Insecta	Orthoptera	Prophalangopsidae	Tarragoilus
OTU1638	0	0	0	Eukaryota	Arthropoda	Insecta	Orthoptera	Pyrgomorphidae	Mekongiana
OTU1748	0	0	0	Eukaryota	Basidiomycota	Agaricomycetes	Agaricales	Physalacriaceae	Flammulina
OTU1755	0	0	0	Eukaryota	Basidiomycota	Agaricomycetes	Polyporales	Coriolaceae	Trametes
OTU1769	0	0	0	Eukaryota	Bryozoa	Gymnolaemata	Ctenostomatida	Flustrellidridae	Flustrellidra
OTU1827	0	0	0	Eukaryota	Chordata	Actinopterygii	Osmeriformes	Alepocephalidae	Alepocephalus
OTU1831	0	0	0	Eukaryota	Chordata	Actinopterygii	Perciformes	Gobiidae	Odontamblyopus
OTU1851	0	0	0	Eukaryota	Chordata	Amphibia	Caudata	Hynobiidae	Batrachuperus
OTU1993	0	0	0	Eukaryota	Mollusca	Bivalvia	Veneroida	Veneridae	Meretrix
OTU2008	0	0	0	Eukaryota	Mollusca	Gastropoda		Helicidae	Helix
OTU2010	0	0	0	Eukaryota	Mollusca	Gastropoda		Lottiidae	Lottia
OTU2057	0	0	0	Eukaryota	Placozoa				Placozoan sp. BZ49
OTU2088	0	0	0	Eukaryota	Streptophyta		Fabales	Fabaceae	Millettia
OTU2101	0	0	0	Eukaryota	Streptophyta		Piperales	Piperaceae	Piper
OTU1403	0	0	0	Bacteria	Thermotogae	Thermotogae	Thermotogales	Thermotogaceae	Unclassified Thermotogaceae
OTU361	-1.54414	-1.27577	0	Bacteria	Aquificae	Aquificae	Aquificales	Desulfurobacteriaceae	Desulfurobacterium
OTU1524	0	0	0	Eukaryota	Arthropoda	Arachnida	Astigmata	Pyroglyphidae	Dermatophagoides
OTU1528	0	0	0	Eukaryota	Arthropoda	Arachnida	Ixodida	Ixodidae	Rhipicephalus
OTU1613	0	0	0	Eukaryota	Arthropoda	Insecta	Lepidoptera	Crambidae	Chilo
OTU1800	0	0	0	Eukaryota	Chordata			Branchiostomidae	Epigonichthys
OTU1817	0	0	0	Eukaryota	Chordata	Actinopterygii	Clupeiformes	Clupeidae	Jenkinsia
OTU1822	0	0	0	Eukaryota	Chordata	Actinopterygii	Gasterosteiformes	Gasterosteidae	Gasterosteus
OTU1871	0	0	0	Eukaryota	Chordata	Aves	Sphenisciformes	Spheniscidae	Eudyptula
OTU1967	0	0	0	Eukaryota	Glomeromycota	Glomeromycetes	Diversisporales	Gigasporaceae	Gigaspora
OTU2080	0	0	0	Eukaryota	Streptophyta		Brassicales	Brassicaceae	Nasturtium
OTU2093	0	0	0	Eukaryota	Streptophyta		Lamiales	Oleaceae	Jasminum
OTU330	0	0	0	Bacteria	Actinobacteria	Actinobacteria	Actinomycetales	Streptosporangiaceae	Unclassified Streptosporangiaceae
OTU1009	0	0	0	Bacteria	Proteobacteria	Betaproteobacteria	Burkholderiales	Alcaligenaceae	Unclassified Alcaligenaceae
OTU1751	0	0	-1.54026	Eukaryota	Basidiomycota	Agaricomycetes	Agaricales	Tricholomataceae	Laccaria
OTU359	-1.53982	-1.29723	0	Bacteria	Aquificae	Aquificae	Aquificales	Aquificaceae	Hydrogenobaculum
OTU242	-1.38706	-1.53879	0	Bacteria	Actinobacteria	Actinobacteria	Actinomycetales	Actinopolysporaceae	Actinopolyspora
OTU721	-1.47252	-1.53859	0	Bacteria	Firmicutes	Clostridia	Clostridiales	Peptostreptococcaceae	[Clostridium] glycolicum
OTU626	-1.47856	-1.53823	0	Bacteria	Firmicutes	Bacilli	Bacillales	Planococcaceae	Kurthia
OTU786	-1.53785	0	0	Bacteria	Fusobacteria	Fusobacteriia	Fusobacteriales	Leptotrichiaceae	Leptotrichia
OTU598	-1.53543	0	0	Bacteria	Firmicutes	Bacilli	Bacillales		Gemella
OTU1754	0	0	0	Eukaryota	Basidiomycota	Agaricomycetes	Polyporales	Coriolaceae	Postia
OTU1434	0	0	0	Eukaryota					Bigelowiella
OTU999	0	-1.53402	1.4722	Bacteria	Proteobacteria	Betaproteobacteria			beta proteobacterium CB
OTU1481	0	0	0	Eukaryota		Florideophyceae	Halymeniales	Halymeniaceae	Grateloupia
OTU848	1.48067	0	1.53306	Bacteria	Proteobacteria	Alphaproteobacteria	Caulobacterales	Caulobacteraceae	Asticcacaulis
OTU289	-1.26396	-1.53273	0	Bacteria	Actinobacteria	Actinobacteria	Actinomycetales	Micromonosporaceae	Actinoplanes
OTU1096	-1.53178	-1.07559	0	Bacteria	Proteobacteria	Deltaproteobacteria	Desulfobacterales	Desulfobacteraceae	Desulfatibacillum
OTU905	0	-1.52961	1.37657	Bacteria	Proteobacteria	Alphaproteobacteria	Rhizobiales	Xanthobacteraceae	Starkeya
OTU1182	0	0	0	Bacteria	Proteobacteria	Gammaproteobacteria			gamma proteobacterium SCGC AAA536-J2
OTU1353	0	-1.27941	1.52626	Bacteria	Proteobacteria	Gammaproteobacteria	Xanthomonadales	Sinobacteraceae	Hydrocarboniphaga
OTU1167	0	0	1.52311	Bacteria	Proteobacteria	Gammaproteobacteria			gamma proteobacterium IMCC247
OTU555	0	0	1.52146	Bacteria	Cyanobacteria		Oscillatoriales		Leptolyngbya
OTU363	-1.51755	0	0	Bacteria	Aquificae	Aquificae	Aquificales	Hydrogenothermaceae	Persephonella
OTU1359	0	-1.06646	1.50973	Bacteria	Proteobacteria	Gammaproteobacteria	Xanthomonadales	Xanthomonadaceae	Rhodanobacter
OTU977	0	1.50659	0	Bacteria	Proteobacteria	Alphaproteobacteria	Rickettsiales	Holosporaceae	Holospora
OTU1732	0	1.50642	0	Eukaryota	Ascomycota	Sordariomycetes	Sordariales	Chaetomiaceae	Chaetomium
OTU1714	0	0	0	Eukaryota	Ascomycota	Saccharomycetes	Saccharomycetales	Saccharomycetaceae	Eremothecium
OTU956	0	-1.50311	0	Bacteria	Proteobacteria	Alphaproteobacteria	Rhodospirillales	Acetobacteraceae	Granulibacter
OTU1735	0	0	-1.50271	Eukaryota	Ascomycota	Sordariomycetes	Sordariales	Lasiosphaeriaceae	Podospora
OTU1377	-1.50067	-1.3367	0	Bacteria	Spirochaetes	Spirochaetia	Spirochaetales	Brachyspiraceae	Brachyspira
OTU1700	0	0	-1.50035	Eukaryota	Ascomycota	Pezizomycetes	Pezizales	Tuberaceae	Tuber
OTU2106	0	0	0	Eukaryota	Streptophyta		Solanales	Solanaceae	Nicotiana
OTU255	-1.4998	0	0	Bacteria	Actinobacteria	Actinobacteria	Actinomycetales	Dermatophilaceae	Mobilicoccus
OTU705	0	0	0	Bacteria	Firmicutes	Clostridia	Clostridiales	Lachnospiraceae	Stomatobaculum
OTU309	0	-1.4996	0	Bacteria	Actinobacteria	Actinobacteria	Actinomycetales	Promicromonosporaceae	Promicromonospora
OTU230	0	0	0	Bacteria	Actinobacteria	Actinobacteria			actinobacterium SCGC AAA278-O22
OTU1054	0	-1.49787	0	Bacteria	Proteobacteria	Betaproteobacteria	Gallionellales	Gallionellaceae	Sideroxydans
OTU498	-1.49669	0	0	Bacteria	Chlamydiae	Chlamydiia	Chlamydiales	Waddliaceae	Waddlia
OTU882	0	-1.04069	1.49477	Bacteria	Proteobacteria	Alphaproteobacteria	Rhizobiales	Methylobacteriaceae	Methylobacterium
OTU261	-1.11305	-1.49414	0	Bacteria	Actinobacteria	Actinobacteria	Actinomycetales	Glycomycetaceae	Stackebrandtia
OTU500	-1.24915	-1.49373	0	Bacteria	Chlorobi	Chlorobia	Chlorobiales	Chlorobiaceae	Chlorobium
OTU325	-1.10127	-1.49307	0	Bacteria	Actinobacteria	Actinobacteria	Actinomycetales	Sanguibacteraceae	Sanguibacter
OTU238	-1.49285	0	0	Bacteria	Actinobacteria	Actinobacteria	Actinomycetales	Actinomycetaceae	Actinobaculum
OTU1444	0	0	0	Eukaryota				Malawimonadidae	Malawimonas
OTU935	0	0	0	Bacteria	Proteobacteria	Alphaproteobacteria	Rhodobacterales	Rhodobacteraceae	Pseudovibrio
OTU156	0	0	0	Bacteria					candidate division OD1 bacterium SCGC AAA1-E9
OTU174	0	0	0	Bacteria					candidate division OP8 bacterium SCGC AAA252-G21
OTU1250	0	1.48825	0	Bacteria	Proteobacteria	Gammaproteobacteria	Enterobacteriales	Enterobacteriaceae	Candidatus Regiella
OTU702	-1.48704	-1.27549	0	Bacteria	Firmicutes	Clostridia	Clostridiales	Lachnospiraceae	Oribacterium
OTU281	0	-1.48595	0	Bacteria	Actinobacteria	Actinobacteria	Actinomycetales	Micrococcaceae	Arthrobacter
OTU2116	0	0	0	Eukaryota	Streptophyta	Coleochaetophyceae	Coleochaetales	Chaetosphaeridiaceae	Chaetosphaeridium
OTU314	-1.48463	-1.35426	0	Bacteria	Actinobacteria	Actinobacteria	Actinomycetales	Pseudonocardiaceae	Actinoalloteichus
OTU1480	0	0	0	Eukaryota		Florideophyceae	Gracilariales	Gracilariaceae	Gracilariophila
OTU1946	0	0	0	Eukaryota	Cnidaria	Anthozoa	Scleractinia	Fungiacyathidae	Fungiacyathus
OTU2089	0	0	0	Eukaryota	Streptophyta		Fabales	Fabaceae	Trifolium
OTU2117	0	0	0	Eukaryota	Streptophyta	Coniferopsida	Coniferales	Cupressaceae	Cryptomeria
OTU2126	0	0	0	Eukaryota	Streptophyta	Jungermanniopsida	Pelliales	Pelliaceae	Pellia
OTU2143	0	0	0	Eukaryota	Streptophyta	Ophioglossopsida	Ophioglossales	Ophioglossaceae	Ophioglossum
OTU206	0	0	0	Bacteria					uncultured bacterium HHV35
OTU640	0	0	0	Bacteria	Firmicutes	Bacilli	Lactobacillales	Carnobacteriaceae	Allofustis
OTU1100	-1.23104	-1.47734	0	Bacteria	Proteobacteria	Deltaproteobacteria	Desulfobacterales	Desulfobacteraceae	Desulfococcus
OTU2121	0	0	0	Eukaryota	Streptophyta	Equisetopsida	Equisetales	Equisetaceae	Equisetum
OTU1040	0	-1.39138	1.47598	Bacteria	Proteobacteria	Betaproteobacteria	Burkholderiales	Comamonadaceae	Variovorax
OTU604	0	0	0	Bacteria	Firmicutes	Bacilli	Bacillales	Bacillaceae	Bacillus <bacterium>
OTU244	-1.13727	-1.4746	0	Bacteria	Actinobacteria	Actinobacteria	Actinomycetales	Brevibacteriaceae	Brevibacterium
OTU601	-1.47373	-1.46282	0	Bacteria	Firmicutes	Bacilli	Bacillales	Bacillaceae	Alkalibacillus
OTU1770	0	0	0	Eukaryota	Bryozoa	Stenolaemata	Tubuliporida	Tubuliporidae	Tubulipora
OTU308	-1.47222	-1.16828	0	Bacteria	Actinobacteria	Actinobacteria	Actinomycetales	Promicromonosporaceae	Isoptericola
OTU315	-0.879652	-1.47141	0	Bacteria	Actinobacteria	Actinobacteria	Actinomycetales	Pseudonocardiaceae	Actinokineospora
OTU1162	1.47068	0	0.966379	Bacteria	Proteobacteria	Gammaproteobacteria			gamma proteobacterium HIMB3
OTU637	-1.47053	0	0	Bacteria	Firmicutes	Bacilli	Lactobacillales	Aerococcaceae	Aerococcus
OTU1105	0	-1.46968	0	Bacteria	Proteobacteria	Deltaproteobacteria	Desulfobacterales	Desulfobulbaceae	Desulfurivibrio
OTU1023	0	-1.24618	1.46727	Bacteria	Proteobacteria	Betaproteobacteria	Burkholderiales	Burkholderiaceae	Pandoraea
OTU1159	0	-1.46701	1.08443	Bacteria	Proteobacteria	Gammaproteobacteria			endosymbiont of Riftia pachyptila(sulfur-oxidizing symbionts)
OTU1431	-1.46668	0	0	Bacteria	Verrucomicrobia	Verrucomicrobiae	Verrucomicrobiales	Verrucomicrobiaceae	Verrucomicrobium
OTU1095	-1.4664	-1.41294	0	Bacteria	Proteobacteria	Deltaproteobacteria	Desulfarculales	Desulfarculaceae	Desulfarculus
OTU665	0	-1.46213	0	Bacteria	Firmicutes	Clostridia	Clostridiales		Pseudoflavonifractor
OTU1120	-1.46119	-0.783819	0	Bacteria	Proteobacteria	Deltaproteobacteria	Myxococcales	Kofleriaceae	Haliangium
OTU931	0	0	0	Bacteria	Proteobacteria	Alphaproteobacteria	Rhodobacterales	Rhodobacteraceae	Pannonibacter
OTU887	0	-1.45988	1.39348	Bacteria	Proteobacteria	Alphaproteobacteria	Rhizobiales	Phyllobacteriaceae	Chelativorans
OTU252	0	-1.45947	0	Bacteria	Actinobacteria	Actinobacteria	Actinomycetales	Dermacoccaceae	Kytococcus
OTU1321	1.45942	0	0	Bacteria	Proteobacteria	Gammaproteobacteria	Pasteurellales	Pasteurellaceae	Mannheimia
OTU981	0	0	0	Bacteria	Proteobacteria	Alphaproteobacteria	Sphingomonadales		Unclassified Sphingomonadales
OTU1137	0	0	0	Bacteria	Proteobacteria	Epsilonproteobacteria	Campylobacterales	Helicobacteraceae	Helicobacter
OTU1511	0	0	0	Eukaryota	Apicomplexa	Aconoidasida	Haemosporida		Leucocytozoon
OTU1030	1.45674	0	0	Bacteria	Proteobacteria	Betaproteobacteria	Burkholderiales	Comamonadaceae	Brachymonas
OTU1121	-1.45632	-1.19507	0	Bacteria	Proteobacteria	Deltaproteobacteria	Myxococcales	Myxococcaceae	Anaeromyxobacter
OTU1188	0	-1.45574	0	Bacteria	Proteobacteria	Gammaproteobacteria			marine gamma proteobacterium HTCC2143
OTU1493	0	0	0	Eukaryota		Raphidophyceae	Chattonellales	Chattonellaceae	Heterosigma
OTU499	-1.4525	-1.4287	0	Bacteria	Chlorobi	Chlorobia	Chlorobiales	Chlorobiaceae	Chlorobaculum
OTU1107	0	-1.452	0	Bacteria	Proteobacteria	Deltaproteobacteria	Desulfovibrionales	Desulfohalobiaceae	Desulfonatronospira
OTU1395	0	0	0	Bacteria	Tenericutes	Mollicutes	Acholeplasmatales	Acholeplasmataceae	Acholeplasma
OTU321	-1.10971	-1.44857	0	Bacteria	Actinobacteria	Actinobacteria	Actinomycetales	Pseudonocardiaceae	Saccharopolyspora
OTU686	-1.44834	0	0	Bacteria	Firmicutes	Clostridia	Clostridiales	Eubacteriaceae	Acetobacterium
OTU1292	0	-1.01546	1.44719	Bacteria	Proteobacteria	Gammaproteobacteria	Methylococcales	Methylococcaceae	Methylomicrobium
OTU1683	0	0	0	Eukaryota	Ascomycota	Dothideomycetes	Pleosporales	Phaeosphaeriaceae	Parastagonospora
OTU1457	0	0	0	Eukaryota			Pavlovales	Pavlovaceae	Pavlova
OTU632	0	-1.44222	0	Bacteria	Firmicutes	Bacilli	Bacillales	Sporolactobacillaceae	Sporolactobacillus
OTU825	1.29943	0	0	Bacteria	Proteobacteria	Alphaproteobacteria			alpha proteobacterium L41A
OTU282	-1.26312	-1.44039	0	Bacteria	Actinobacteria	Actinobacteria	Actinomycetales	Micrococcaceae	Citricoccus
OTU628	-1.44001	-1.1283	0	Bacteria	Firmicutes	Bacilli	Bacillales	Planococcaceae	Planococcus <bacterium>
OTU1941	0	0	0	Eukaryota	Cnidaria	Anthozoa	Pennatulacea	Renillidae	Renilla
OTU442	1.26111	0	1.4352	Bacteria	Bacteroidetes	Flavobacteriia	Flavobacteriales	Flavobacteriaceae	Elizabethkingia
OTU1375	-1.4351	-0.949593	0	Bacteria	Proteobacteria	Zetaproteobacteria			zeta proteobacterium SCGC AB-64-O16
OTU723	-1.29	-1.43441	0	Bacteria	Firmicutes	Clostridia	Clostridiales	Peptostreptococcaceae	[Clostridium] sticklandii
OTU840	0	1.43276	0	Bacteria	Proteobacteria	Alphaproteobacteria			alpha proteobacterium SCGC AAA298-K6
OTU603	-1.43159	-1.1848	0	Bacteria	Firmicutes	Bacilli	Bacillales	Bacillaceae	Anoxybacillus
OTU144	0	0	0	Bacteria					candidate division EM 19 bacterium JGI 1-D5
OTU984	0	0	0	Bacteria	Proteobacteria	Alphaproteobacteria	Sphingomonadales	Sphingomonadaceae	Unclassified Sphingomonadaceae
OTU700	0	0	0	Bacteria	Firmicutes	Clostridia	Clostridiales	Lachnospiraceae	Lachnoanaerobaculum
OTU1551	0	0	0	Eukaryota	Arthropoda	Ellipura	Collembola	Sminthuridae	Sminthurus
OTU594	0	0	0	Bacteria	Firmicutes	Bacilli			Unclassified Bacilli
OTU858	0	0	0	Bacteria	Proteobacteria	Alphaproteobacteria	Rhizobiales		Candidatus Hodgkinia
OTU648	0	0	0	Bacteria	Firmicutes	Bacilli	Lactobacillales	Enterococcaceae	Tetragenococcus
OTU2090	0	0	0	Eukaryota	Streptophyta		Geraniales	Geraniaceae	Erodium
OTU2119	0	0	0	Eukaryota	Streptophyta	Coniferopsida	Coniferales	Taxaceae	Taxus
OTU1390	-1.41909	-1.25525	0	Bacteria	Synergistetes	Synergistia	Synergistales	Synergistaceae	Jonquetella
OTU306	0	-1.41846	0	Bacteria	Actinobacteria	Actinobacteria	Actinomycetales	Nocardiopsaceae	Nocardiopsis
OTU1086	-1.41781	0	0	Bacteria	Proteobacteria	Deltaproteobacteria			SAR324 cluster bacterium JCVI-SC AAA5
OTU1456	0	0	0	Eukaryota			Mucorales	Rhizopodaceae	Rhizopus
OTU1515	0	0	0	Eukaryota	Apicomplexa	Coccidia	Eucoccidiorida	Eimeriidae	Eimeria
OTU706	-1.41307	-1.40588	0	Bacteria	Firmicutes	Clostridia	Clostridiales	Lachnospiraceae	unclassified Lachnospiraceae
OTU617	0	0	0	Bacteria	Firmicutes	Bacilli	Bacillales	Listeriaceae	Unclassified Listeriaceae
OTU1150	1.40743	0	0	Bacteria	Proteobacteria	Gammaproteobacteria			Endoriftia
OTU1031	0	0	1.40473	Bacteria	Proteobacteria	Betaproteobacteria	Burkholderiales	Comamonadaceae	Caldimonas
OTU602	0	-1.40472	0	Bacteria	Firmicutes	Bacilli	Bacillales	Bacillaceae	Amphibacillus
OTU1232	0	-1.40161	0	Bacteria	Proteobacteria	Gammaproteobacteria	Chromatiales	Chromatiaceae	Thioflavicoccus
OTU246	-1.39999	0	0	Bacteria	Actinobacteria	Actinobacteria	Actinomycetales	Cellulomonadaceae	Cellulomonas
OTU1470	0	0	0	Eukaryota		Chrysophyceae	Chromulinales	Chromulinaceae	Ochromonas
OTU340	0	0	0	Bacteria	Actinobacteria	Actinobacteria	Bifidobacteriales	Bifidobacteriaceae	Parascardovia
OTU639	-1.3487	-1.39484	0	Bacteria	Firmicutes	Bacilli	Lactobacillales	Aerococcaceae	Facklamia
OTU322	0	-1.39435	0	Bacteria	Actinobacteria	Actinobacteria	Actinomycetales	Pseudonocardiaceae	Saccharothrix
OTU722	-1.39057	0	0	Bacteria	Firmicutes	Clostridia	Clostridiales	Peptostreptococcaceae	Clostridium hiranonis
OTU720	-1.38955	0	0	Bacteria	Firmicutes	Clostridia	Clostridiales	Peptostreptococcaceae	Clostridium difficile
OTU1776	0	0	0	Eukaryota	Chlorophyta	Chlorophyceae	Chlamydomonadales	Chlamydomonadaceae	Chlamydomonas
OTU329	0	-1.38612	0	Bacteria	Actinobacteria	Actinobacteria	Actinomycetales	Streptomycetaceae	Streptomyces
OTU873	0	-1.38449	0	Bacteria	Proteobacteria	Alphaproteobacteria	Rhizobiales	Bradyrhizobiaceae	Rhodopseudomonas
OTU1123	0	0	0	Bacteria	Proteobacteria	Deltaproteobacteria	Myxococcales	Myxococcaceae	Myxococcus
OTU659	-1.38036	0	0	Bacteria	Firmicutes	Clostridia	Clostridiales		Clostridiales bacterium 941234
OTU792	0	0	0	Bacteria	Lentisphaerae	Lentisphaeria	Lentisphaerales	Lentisphaeraceae	Lentisphaera
OTU994	0	0	1.37929	Bacteria	Proteobacteria	Betaproteobacteria			Candidatus Accumulibacter
OTU1342	-0.806204	-1.379	0	Bacteria	Proteobacteria	Gammaproteobacteria	Thiotrichales	Thiotrichaceae	Beggiatoa
OTU704	0	0	0	Bacteria	Firmicutes	Clostridia	Clostridiales	Lachnospiraceae	Shuttleworthia
OTU262	-1.02447	-1.37843	0	Bacteria	Actinobacteria	Actinobacteria	Actinomycetales	Gordoniaceae	Gordonia
OTU268	0	0	0	Bacteria	Actinobacteria	Actinobacteria	Actinomycetales	Jonesiaceae	Jonesia
OTU1358	0	0	1.37576	Bacteria	Proteobacteria	Gammaproteobacteria	Xanthomonadales	Xanthomonadaceae	Pseudoxanthomonas
OTU760	0	0	0	Bacteria	Firmicutes	Erysipelotrichia	Erysipelotrichales	Erysipelotrichaceae	Eggerthia
OTU2033	0	0	0	Eukaryota	Monoblepharidomycota	Monoblepharidomycetes	Monoblepharidales	Harpochytriaceae	Harpochytrium
OTU728	-1.37295	0	0	Bacteria	Firmicutes	Clostridia	Clostridiales	Ruminococcaceae	Ethanoligenens
OTU765	-1.37184	-0.985244	0	Bacteria	Firmicutes	Erysipelotrichia	Erysipelotrichales	Erysipelotrichaceae	unclassified Erysipelotrichaceae
OTU965	-0.826408	-1.36584	0	Bacteria	Proteobacteria	Alphaproteobacteria	Rhodospirillales	Rhodospirillaceae	Novispirillum
OTU1380	0	-1.36329	0	Bacteria	Spirochaetes	Spirochaetia	Spirochaetales	Leptospiraceae	Turneriella
OTU576	-1.36175	-1.32666	0	Bacteria	Deferribacteres	Deferribacteres	Deferribacterales	Deferribacteraceae	Calditerrivibrio
OTU997	0	0	0	Bacteria	Proteobacteria	Betaproteobacteria			Candidatus Tremblaya
OTU784	0	0	0	Bacteria	Fusobacteria	Fusobacteriia	Fusobacteriales	Fusobacteriaceae	Fusobacterium
OTU291	-1.35621	0	0	Bacteria	Actinobacteria	Actinobacteria	Actinomycetales	Micromonosporaceae	Longispora
OTU650	0	0	0	Bacteria	Firmicutes	Bacilli	Lactobacillales	Lactobacillaceae	Pediococcus
OTU1936	0	0	0	Eukaryota	Cnidaria	Anthozoa	Alcyonacea	Briareidae	Briareum
OTU490	0	0	0	Bacteria	Candidatus Saccharibacteria				candidate division TM7 single-cell isolate TM7b
OTU979	0	1.35294	0	Bacteria	Proteobacteria	Alphaproteobacteria	Rickettsiales	Rickettsiaceae	Rickettsia
OTU2054	0	0	0	Eukaryota	Phaeophyceae		Fucales	Fucaceae	Fucus
OTU1049	0	-1.35183	0	Bacteria	Proteobacteria	Betaproteobacteria	Burkholderiales	Oxalobacteraceae	Oxalobacter
OTU2102	0	0	0	Eukaryota	Streptophyta		Psilotales	Psilotaceae	Psilotum
OTU1073	0	-0.943954	1.34898	Bacteria	Proteobacteria	Betaproteobacteria	Nitrosomonadales	Nitrosomonadaceae	Nitrosomonas
OTU1052	0	-1.34805	1.13769	Bacteria	Proteobacteria	Betaproteobacteria	Burkholderiales	Sutterellaceae	Sutterella
OTU654	-1.34649	0	0	Bacteria	Firmicutes	Bacilli	Lactobacillales	Leuconostocaceae	Weissella
OTU1362	0	-1.34529	0	Bacteria	Proteobacteria	Gammaproteobacteria	Xanthomonadales	Xanthomonadaceae	Wohlfahrtiimonas
OTU47	-1.19328	0	-1.34342	Archaea	Euryarchaeota		Marine Group II		Marine Group II euryarchaeote SCGC AB-629-J6
OTU1263	0	0	0	Bacteria	Proteobacteria	Gammaproteobacteria	Enterobacteriales	Enterobacteriaceae	Morganella <proteobacterium>
OTU527	0	0	0	Bacteria	Cyanobacteria		Chroococcales		Cyanobium
OTU529	-1.3407	0	0	Bacteria	Cyanobacteria		Chroococcales		Dactylococcopsis
OTU536	0	-1.34068	0	Bacteria	Cyanobacteria		Chroococcales		Thermosynechococcus
OTU1299	1.34067	0	1.1872	Bacteria	Proteobacteria	Gammaproteobacteria	Oceanospirillales	Hahellaceae	Endozoicomonas
OTU575	-1.09095	-1.33914	0	Bacteria	Cyanobacteria	Gloeobacteria	Gloeobacterales		Gloeobacter
OTU1356	0	-1.23371	1.33845	Bacteria	Proteobacteria	Gammaproteobacteria	Xanthomonadales	Xanthomonadaceae	Dyella
OTU1743	0	0	0	Eukaryota	Basidiomycota		Microbotryales	Microbotryaceae	Microbotryum
OTU225	0	0	0	Bacteria	Actinobacteria	Actinobacteria			actinobacterium SCGC AAA27-L6
OTU678	-1.33081	0	0	Bacteria	Firmicutes	Clostridia	Clostridiales	Clostridiales Family XI. Incertae Sedis	Helcococcus
OTU254	-1.33335	0	0	Bacteria	Actinobacteria	Actinobacteria	Actinomycetales	Dermatophilaceae	Kineosphaera
OTU496	-1.33233	-0.817077	0	Bacteria	Chlamydiae	Chlamydiia	Chlamydiales	Parachlamydiaceae	Parachlamydia
OTU472	0	0	0	Bacteria	Bacteroidetes	Sphingobacteriia	Sphingobacteriales		Chitinophagaceae
OTU755	0	0	0	Bacteria	Firmicutes	Erysipelotrichia	Erysipelotrichales	Erysipelotrichaceae	Unclassified Erysipelotrichaceae
OTU1952	0	0	0	Eukaryota	Cnidaria	Scyphozoa	Rhizostomeae	Cassiopeidae	Cassiopea
OTU1795	0	0	0	Eukaryota	Chlorophyta	Trebouxiophyceae	Chlorellales	Chlorellaceae	Prototheca
OTU1156	0	0	0	Bacteria	Proteobacteria	Gammaproteobacteria			SAR86 cluster bacterium SAR86E
OTU290	-1.29595	-1.3222	0	Bacteria	Actinobacteria	Actinobacteria	Actinomycetales	Micromonosporaceae	Catelliglobosispora
OTU1365	0	0	0	Bacteria	Proteobacteria	Gammaproteobacteria	Xanthomonadales	Xanthomonadaceae	unclassified Xanthomonadaceae
OTU1112	0	0	0	Bacteria	Proteobacteria	Deltaproteobacteria	Desulfurellales	Desulfurellaceae	Hippea
OTU1682	0	0	0	Eukaryota	Ascomycota	Dothideomycetes	Pleosporales	Leptosphaeriaceae	Leptosphaeria
OTU871	0.899742	0	1.31993	Bacteria	Proteobacteria	Alphaproteobacteria	Rhizobiales	Bradyrhizobiaceae	Nitrobacter
OTU1029	0	0	0	Bacteria	Proteobacteria	Betaproteobacteria	Burkholderiales	Comamonadaceae	Alicycliphilus
OTU247	-1.15547	-1.318	0	Bacteria	Actinobacteria	Actinobacteria	Actinomycetales	Corynebacteriaceae	Corynebacterium
OTU703	-1.1839	-1.31536	0	Bacteria	Firmicutes	Clostridia	Clostridiales	Lachnospiraceae	Roseburia
OTU195	0	0	0	Bacteria					candidate division WWE1 bacterium JGI 39-A21
OTU1045	0	-1.0374	1.31265	Bacteria	Proteobacteria	Betaproteobacteria	Burkholderiales	Oxalobacteraceae	Herbaspirillum
OTU633	0	0	0	Bacteria	Firmicutes	Bacilli	Bacillales	Staphylococcaceae	Macrococcus
OTU1176	0	0	0	Bacteria	Proteobacteria	Gammaproteobacteria			gamma proteobacterium SCGC AAA76-P9
OTU1276	1.30101	0	0	Bacteria	Proteobacteria	Gammaproteobacteria	Enterobacteriales	Enterobacteriaceae	Sodalis
OTU241	-1.30898	0	0	Bacteria	Actinobacteria	Actinobacteria	Actinomycetales	Actinomycetaceae	Mobiluncus
OTU868	0	0	0	Bacteria	Proteobacteria	Alphaproteobacteria	Rhizobiales	Bradyrhizobiaceae	Unclassified Bradyrhizobiaceae
OTU1687	0	0	0	Eukaryota	Ascomycota	Eurotiomycetes	Eurotiales	Aspergillaceae	Neosartorya
OTU84	0	0	0	Archaea	Euryarchaeota	Methanobacteria	Methanobacteriales	Methanobacteriaceae	Methanosphaera
OTU1693	0	0	0	Eukaryota	Ascomycota	Eurotiomycetes	Onygenales	Arthrodermataceae	Arthroderma
OTU1681	0	0	0	Eukaryota	Ascomycota	Dothideomycetes	Capnodiales	Mycosphaerellaceae	Zymoseptoria
OTU201	0	0	0	Bacteria					candidate division WWE1 bacterium JGI 39-P9
OTU1050	0	0	1.30115	Bacteria	Proteobacteria	Betaproteobacteria	Burkholderiales	Oxalobacteraceae	unclassified Oxalobacteraceae
OTU878	0	-1.12175	1.29874	Bacteria	Proteobacteria	Alphaproteobacteria	Rhizobiales	Hyphomicrobiaceae	Hyphomicrobium
OTU299	-0.908521	-1.2969	0	Bacteria	Actinobacteria	Actinobacteria	Actinomycetales	Nocardiaceae	Rhodococcus
OTU1070	0	0	1.29622	Bacteria	Proteobacteria	Betaproteobacteria	Neisseriales	Neisseriaceae	Pseudogulbenkiania
OTU664	0	0	0	Bacteria	Firmicutes	Clostridia	Clostridiales		Flavonifractor plautii
OTU223	0	0	0	Bacteria	Actinobacteria	Actinobacteria			actinobacterium SCGC AAA24-D14
OTU783	-1.2892	-1.19122	0	Bacteria	Firmicutes	Negativicutes	Selenomonadales	Veillonellaceae	Zymophilus
OTU1316	0	0	0	Bacteria	Proteobacteria	Gammaproteobacteria	Pasteurellales	Pasteurellaceae	Basfia
OTU1467	0	0	0	Eukaryota		Bangiophyceae	Bangiales	Bangiaceae	Pyropia
OTU1379	-1.08382	-1.28439	0	Bacteria	Spirochaetes	Spirochaetia	Spirochaetales	Leptospiraceae	Leptospira
OTU951	0	-1.28334	1.13188	Bacteria	Proteobacteria	Alphaproteobacteria	Rhodospirillales	Acetobacteraceae	Acidiphilium
OTU521	0	-1.2815	0	Bacteria	Cyanobacteria				cyanobacterium PCC 772
OTU653	0	0	0	Bacteria	Firmicutes	Bacilli	Lactobacillales	Leuconostocaceae	Oenococcus
OTU1384	-1.2808	-1.14571	0	Bacteria	Spirochaetes	Spirochaetia	Spirochaetales	Spirochaetaceae	Treponema
OTU1512	0	0	0	Eukaryota	Apicomplexa	Aconoidasida	Haemosporida		Parahaemoproteus
OTU1017	0	0	0	Bacteria	Proteobacteria	Betaproteobacteria	Burkholderiales	Burkholderiaceae	Unclassified Burkholderiaceae
OTU1064	0	0	0	Bacteria	Proteobacteria	Betaproteobacteria	Neisseriales	Neisseriaceae	Chromobacterium
OTU350	0	0	0	Bacteria	Actinobacteria	Actinobacteria	Coriobacteriales	Coriobacteriaceae	Olsenella
OTU859	0	0	1.27502	Bacteria	Proteobacteria	Alphaproteobacteria	Rhizobiales	Aurantimonadaceae	Aurantimonas
OTU14	0	0	0	Archaea	Crenarchaeota				crenarchaeote SCGC AAA261-F5
OTU614	0	-1.27037	0	Bacteria	Firmicutes	Bacilli	Bacillales	Bacillaceae	Salimicrobium
OTU1716	0	0	0	Eukaryota	Ascomycota	Saccharomycetes	Saccharomycetales	Saccharomycetaceae	Kluyveromyces
OTU336	0	0	0	Bacteria	Actinobacteria	Actinobacteria	Bifidobacteriales		Turicella
OTU1468	0	0	0	Eukaryota		Bangiophyceae	Cyanidiales	Cyanidiaceae	Cyanidioschyzon
OTU729	-1.26479	0	0	Bacteria	Firmicutes	Clostridia	Clostridiales	Ruminococcaceae	Faecalibacterium
OTU890	0	0	0	Bacteria	Proteobacteria	Alphaproteobacteria	Rhizobiales	Phyllobacteriaceae	Nitratireductor
OTU236	0	0	0	Bacteria	Actinobacteria	Actinobacteria	Actinomycetales		Tropheryma
OTU1461	0	0	0	Eukaryota			Pythiales	Pythiaceae	Pythium
OTU884	0	0	1.26063	Bacteria	Proteobacteria	Alphaproteobacteria	Rhizobiales	Methylocystaceae	Methylocystis
OTU1245	0	0	0	Bacteria	Proteobacteria	Gammaproteobacteria	Enterobacteriales	Enterobacteriaceae	Brenneria
OTU880	0	-1.10339	1.25317	Bacteria	Proteobacteria	Alphaproteobacteria	Rhizobiales	Hyphomicrobiaceae	Rhodomicrobium
OTU1252	1.25187	0	0	Bacteria	Proteobacteria	Gammaproteobacteria	Enterobacteriales	Enterobacteriaceae	Cedecea
OTU881	1.25147	0	0	Bacteria	Proteobacteria	Alphaproteobacteria	Rhizobiales	Methylobacteriaceae	Meganema
OTU645	0	0	0	Bacteria	Firmicutes	Bacilli	Lactobacillales	Enterococcaceae	Catellicoccus
OTU1078	0	0	0	Bacteria	Proteobacteria	Betaproteobacteria	Rhodocyclales	Rhodocyclaceae	Azospira
OTU532	-1.03659	-1.24661	0	Bacteria	Cyanobacteria		Chroococcales		Halothece
OTU1101	0	-1.24643	0	Bacteria	Proteobacteria	Deltaproteobacteria	Desulfobacterales	Desulfobacteraceae	Desulfotignum
OTU611	0	-0.997567	1.2457	Bacteria	Firmicutes	Bacilli	Bacillales	Bacillaceae	Lysinibacillus
OTU253	-1.24282	0	0	Bacteria	Actinobacteria	Actinobacteria	Actinomycetales	Dermatophilaceae	Austwickia
OTU895	0	0	0	Bacteria	Proteobacteria	Alphaproteobacteria	Rhizobiales	Rhizobiaceae	Candidatus Liberibacter
OTU1469	0	0	0	Eukaryota		Bangiophyceae	Cyanidiales	Cyanidiaceae	Cyanidium
OTU671	-1.24087	0	0	Bacteria	Firmicutes	Clostridia	Clostridiales	Clostridiaceae	Butyricicoccus
OTU249	0	0	0	Bacteria	Actinobacteria	Actinobacteria	Actinomycetales	Dermabacteraceae	Dermabacter
OTU157	0	0	0	Bacteria					candidate division OD1 bacterium SCGC AAA11-A8
OTU1627	0	0	0	Eukaryota	Arthropoda	Insecta	Lepidoptera	Tortricidae	Acleris
OTU239	0	0	0	Bacteria	Actinobacteria	Actinobacteria	Actinomycetales	Actinomycetaceae	Actinomyces
OTU546	0	1.23635	0	Bacteria	Cyanobacteria		Nostocales	Nostocaceae	Richelia
OTU1008	0	0	0	Bacteria	Proteobacteria	Betaproteobacteria	Burkholderiales		Thiomonas
OTU2091	0	0	0	Eukaryota	Streptophyta		Geraniales	Geraniaceae	Geranium
OTU1435	0	0	0	Eukaryota					Blastocystis
OTU1685	0	0	-1.22837	Eukaryota	Ascomycota	Eurotiomycetes	Eurotiales	Aspergillaceae	Aspergillus
OTU1234	0	-1.22777	1.16775	Bacteria	Proteobacteria	Gammaproteobacteria	Chromatiales	Chromatiaceae	Thiorhodovibrio
OTU2138	0	0	0	Eukaryota	Streptophyta	Lycopodiopsida	Lycopodiales	Lycopodiaceae	Huperzia
OTU215	0	-1.22244	0	Bacteria	Acidobacteria	Holophagae	Holophagales	Holophagaceae	Holophaga
OTU1033	1.06896	0	1.22206	Bacteria	Proteobacteria	Betaproteobacteria	Burkholderiales	Comamonadaceae	Curvibacter
OTU695	-1.22124	-0.934461	0	Bacteria	Firmicutes	Clostridia	Clostridiales	Lachnospiraceae	Butyrivibrio
OTU413	-1.22086	0	0	Bacteria	Bacteroidetes	Cytophagia	Cytophagales	Cytophagaceae	Rudanella
OTU828	0	1.22071	0	Bacteria	Proteobacteria	Alphaproteobacteria			alpha proteobacterium SCGC AAA15-O19
OTU998	0	0	0	Bacteria	Proteobacteria	Betaproteobacteria			Kinetoplastibacterium
OTU278	0	0	0	Bacteria	Actinobacteria	Actinobacteria	Actinomycetales	Microbacteriaceae	Pseudoclavibacter
OTU1106	0	0	0	Bacteria	Proteobacteria	Deltaproteobacteria	Desulfovibrionales	Desulfohalobiaceae	Desulfohalobium
OTU562	0	-1.21014	0	Bacteria	Cyanobacteria		Oscillatoriales		Pseudanabaena
OTU1015	0	-1.21007	0	Bacteria	Proteobacteria	Betaproteobacteria	Burkholderiales	Alcaligenaceae	Pusillimonas
OTU892	0	0	0	Bacteria	Proteobacteria	Alphaproteobacteria	Rhizobiales	Phyllobacteriaceae	Pseudaminobacter
OTU872	0	-1.20898	0	Bacteria	Proteobacteria	Alphaproteobacteria	Rhizobiales	Bradyrhizobiaceae	Oligotropha
OTU538	0	0	1.20761	Bacteria	Cyanobacteria		Nostocales	Microchaetaceae	Microchaete <cyanobacteria>
OTU833	0	0	0	Bacteria	Proteobacteria	Alphaproteobacteria			alpha proteobacterium SCGC AAA76-C3
OTU1042	0	0	0	Bacteria	Proteobacteria	Betaproteobacteria	Burkholderiales	Oxalobacteraceae	Candidatus Zinderia
OTU292	0	-1.2031	0	Bacteria	Actinobacteria	Actinobacteria	Actinomycetales	Micromonosporaceae	Micromonospora
OTU1360	-1.07264	-1.20234	0	Bacteria	Proteobacteria	Gammaproteobacteria	Xanthomonadales	Xanthomonadaceae	Rudaea
OTU275	0	0	0	Bacteria	Actinobacteria	Actinobacteria	Actinomycetales	Microbacteriaceae	Leifsonia
OTU874	0	-1.19881	0	Bacteria	Proteobacteria	Alphaproteobacteria	Rhizobiales	Bradyrhizobiaceae	unclassified Bradyrhizobiaceae
OTU8	0	0	0	Archaea	Crenarchaeota				candidate division pSL4 archaeon SCGC AAA471-A16
OTU1003	0	0	0	Bacteria	Proteobacteria	Betaproteobacteria	Burkholderiales		Burkholderiales bacterium 1_1_47
OTU501	0	0	0	Bacteria	Chlorobi	Chlorobia	Chlorobiales	Chlorobiaceae	Chlorobium/Pelodictyon group
OTU577	0	0	0	Bacteria	Deferribacteres	Deferribacteres	Deferribacterales	Deferribacteraceae	Deferribacter
OTU1283	-1.19161	0	0	Bacteria	Proteobacteria	Gammaproteobacteria	Legionellales	Coxiellaceae	Coxiella <Bacteria>
OTU1035	0	0	0	Bacteria	Proteobacteria	Betaproteobacteria	Burkholderiales	Comamonadaceae	Hydrogenophaga
OTU438	1.19097	0	0	Bacteria	Bacteroidetes	Flavobacteriia	Flavobacteriales	Flavobacteriaceae	Capnocytophaga
OTU1079	0	-0.932	1.19073	Bacteria	Proteobacteria	Betaproteobacteria	Rhodocyclales	Rhodocyclaceae	Dechloromonas
OTU900	0	0	0	Bacteria	Proteobacteria	Alphaproteobacteria	Rhizobiales	Rhodobiaceae	Amorphus
OTU1706	0	0	0	Eukaryota	Ascomycota	Saccharomycetes	Saccharomycetales	Debaryomycetaceae	Lodderomyces
OTU1010	0	0	0	Bacteria	Proteobacteria	Betaproteobacteria	Burkholderiales	Alcaligenaceae	Achromobacter
OTU619	0	0	0	Bacteria	Firmicutes	Bacilli	Bacillales	Listeriaceae	unclassified Listeriaceae
OTU1317	0	0	0	Bacteria	Proteobacteria	Gammaproteobacteria	Pasteurellales	Pasteurellaceae	Bibersteinia
OTU674	0	0	0	Bacteria	Firmicutes	Clostridia	Clostridiales	Clostridiaceae	Clostridium
OTU271	0	0	0	Bacteria	Actinobacteria	Actinobacteria	Actinomycetales	Microbacteriaceae	Candidatus Aquiluna
OTU341	0	0	0	Bacteria	Actinobacteria	Actinobacteria	Bifidobacteriales	Bifidobacteriaceae	Scardovia
OTU1114	0	-1.17775	0	Bacteria	Proteobacteria	Deltaproteobacteria	Desulfuromonadales	Geobacteraceae	Geobacter
OTU391	-1.1766	0	0	Bacteria	Bacteroidetes	Bacteroidia	Bacteroidales	Rikenellaceae	Alistipes
OTU226	0	0	0	Bacteria	Actinobacteria	Actinobacteria			actinobacterium SCGC AAA27-M14
OTU565	-1.17441	0	0	Bacteria	Cyanobacteria		Oscillatoriales		filamentous cyanobacterium ESFC-1
OTU630	0	0	0	Bacteria	Firmicutes	Bacilli	Bacillales	Planococcaceae	Sporosarcina
OTU989	0	0	0	Bacteria	Proteobacteria	Alphaproteobacteria	Sphingomonadales	Sphingomonadaceae	Sphingobium
OTU847	0	1.1698	0	Bacteria	Proteobacteria	Alphaproteobacteria			unclassified SAR116 cluster
OTU1339	0	0	0	Bacteria	Proteobacteria	Gammaproteobacteria	Thiotrichales	Piscirickettsiaceae	Piscirickettsia
OTU1080	0	0	0	Bacteria	Proteobacteria	Betaproteobacteria	Rhodocyclales	Rhodocyclaceae	Methyloversatilis
OTU266	-1.16536	0	0	Bacteria	Actinobacteria	Actinobacteria	Actinomycetales	Intrasporangiaceae	Terracoccus
OTU1099	-1.16437	-0.865474	0	Bacteria	Proteobacteria	Deltaproteobacteria	Desulfobacterales	Desulfobacteraceae	Desulfobacula
OTU1113	0	0	0	Bacteria	Proteobacteria	Deltaproteobacteria	Desulfuromonadales	Desulfuromonadaceae	Desulfuromonas
OTU1429	-1.15265	0	-1.08134	Bacteria	Verrucomicrobia	Verrucomicrobiae	Verrucomicrobiales	Verrucomicrobiaceae	Akkermansia
OTU1243	0	0	0	Bacteria	Proteobacteria	Gammaproteobacteria	Chromatiales	Halothiobacillaceae	Halothiobacillus
OTU638	0	0	0	Bacteria	Firmicutes	Bacilli	Lactobacillales	Aerococcaceae	Eremococcus <bacteria>
OTU352	0	0	0	Bacteria	Actinobacteria	Actinobacteria	Coriobacteriales	Coriobacteriaceae	unclassified Coriobacteriaceae
OTU1417	0	0	0	Bacteria	Verrucomicrobia				Verrucomicrobia bacterium SCGC AAA3-K3
OTU1242	0	-1.14325	0	Bacteria	Proteobacteria	Gammaproteobacteria	Chromatiales	Ectothiorhodospiraceae	Thiorhodospira
OTU1189	0	1.14255	0	Bacteria	Proteobacteria	Gammaproteobacteria			marine gamma proteobacterium HTCC2148
OTU1695	0	0	0	Eukaryota	Ascomycota	Eurotiomycetes	Onygenales	Onygenaceae	Uncinocarpus
OTU646	-1.14223	0	0	Bacteria	Firmicutes	Bacilli	Lactobacillales	Enterococcaceae	Enterococcus
OTU162	0	0	0	Bacteria					candidate division OD1 bacterium SCGC AAA36-E14
OTU909	0	0	0	Bacteria	Proteobacteria	Alphaproteobacteria	Rhodobacterales		Rhodobacterales bacterium HTCC2255
OTU199	0	0	0	Bacteria					candidate division WWE1 bacterium JGI 39-I17
OTU1400	0	0	0	Bacteria	Tenericutes	Mollicutes	Mycoplasmatales	Mycoplasmataceae	Ureaplasma
OTU2071	0	0	0	Eukaryota	Porifera	Demospongiae	Homosclerophorida	Plakinidae	Corticium <Porifera>
OTU1116	-1.03628	-1.1323	0	Bacteria	Proteobacteria	Deltaproteobacteria	Desulfuromonadales	Pelobacteraceae	Pelobacter
OTU377	0	0	0	Bacteria	Bacteroidetes	Bacteroidia	Bacteroidales	Marinilabiliaceae	Anaerophaga
OTU1697	0	0	0	Eukaryota	Ascomycota	Leotiomycetes	Helotiales		Phialocephala <Helotiales>
OTU1191	0	0	0	Bacteria	Proteobacteria	Gammaproteobacteria	Acidithiobacillales	Acidithiobacillaceae	Acidithiobacillus
OTU519	0	-1.12422	0	Bacteria	Chrysiogenetes	Chrysiogenetes	Chrysiogenales	Chrysiogenaceae	Desulfurispirillum
OTU1622	0	0	0	Eukaryota	Arthropoda	Insecta	Lepidoptera	Nymphalidae	Sasakia
OTU993	0	0	0	Bacteria	Proteobacteria	Betaproteobacteria			Unclassified Betaproteobacteria
OTU877	1.12126	0	0	Bacteria	Proteobacteria	Alphaproteobacteria	Rhizobiales	Brucellaceae	Ochrobactrum
OTU1085	0	0	0	Bacteria	Proteobacteria	Deltaproteobacteria			SAR324 cluster
OTU955	0	0	1.11881	Bacteria	Proteobacteria	Alphaproteobacteria	Rhodospirillales	Acetobacteraceae	Gluconobacter
OTU222	0	0	0	Bacteria	Actinobacteria	Actinobacteria			actinobacterium SCGC AAA23-J6
OTU559	0	-1.11509	0	Bacteria	Cyanobacteria		Oscillatoriales		Nodosilinea
OTU1396	0	0	0	Bacteria	Tenericutes	Mollicutes	Acholeplasmatales	Acholeplasmataceae	Candidatus Phytoplasma
OTU1966	0	0	0	Eukaryota	Eustigmatophyceae		Eustigmatales	Monodopsidaceae	Nannochloropsis
OTU1098	0	-1.11286	0	Bacteria	Proteobacteria	Deltaproteobacteria	Desulfobacterales	Desulfobacteraceae	Desulfobacterium
OTU161	0	0	0	Bacteria					candidate division OD1 bacterium SCGC AAA11-J21
OTU1230	0	-1.11264	1.0629	Bacteria	Proteobacteria	Gammaproteobacteria	Chromatiales	Chromatiaceae	Thiocapsa
OTU221	0	0	0	Bacteria	Actinobacteria	Actinobacteria			actinobacterium SCGC AAA23-D18
OTU889	0	0	0	Bacteria	Proteobacteria	Alphaproteobacteria	Rhizobiales	Phyllobacteriaceae	Mesorhizobium
OTU1118	-0.993688	-1.10621	0	Bacteria	Proteobacteria	Deltaproteobacteria	Myxococcales	Cystobacteraceae	Cystobacter
OTU1016	0	-1.10552	0	Bacteria	Proteobacteria	Betaproteobacteria	Burkholderiales	Alcaligenaceae	Taylorella
OTU1294	0	-1.10527	0	Bacteria	Proteobacteria	Gammaproteobacteria	Methylococcales	Methylococcaceae	Methylosarcina
OTU1285	0	0	0	Bacteria	Proteobacteria	Gammaproteobacteria	Legionellales	Coxiellaceae	Rickettsiella
OTU368	0	0	0	Bacteria	Bacteroidetes				Candidatus Amoebophilus
OTU1021	0	0	0	Bacteria	Proteobacteria	Betaproteobacteria	Burkholderiales	Burkholderiaceae	Lautropia
OTU1067	0	-1.09799	0	Bacteria	Proteobacteria	Betaproteobacteria	Neisseriales	Neisseriaceae	Laribacter
OTU660	0	0	0	Bacteria	Firmicutes	Clostridia	Clostridiales		Clostridiales bacterium 943326
OTU148	0	0	0	Bacteria					candidate division KSB1 bacterium SCGC AAA252-L5
OTU1032	0	0	0	Bacteria	Proteobacteria	Betaproteobacteria	Burkholderiales	Comamonadaceae	Comamonas
OTU267	0	0	0	Bacteria	Actinobacteria	Actinobacteria	Actinomycetales	Intrasporangiaceae	Tetrasphaera
OTU443	0	0	0	Bacteria	Bacteroidetes	Flavobacteriia	Flavobacteriales	Flavobacteriaceae	Empedobacter
OTU1286	0	0	0	Bacteria	Proteobacteria	Gammaproteobacteria	Legionellales	Legionellaceae	Unclassified Legionellaceae
OTU111	0	0	0	Archaea	Euryarchaeota	Nanohaloarchaea			Candidatus Haloredivivus sp. G17
OTU861	1.08662	0	0	Bacteria	Proteobacteria	Alphaproteobacteria	Rhizobiales	Aurantimonadaceae	Fulvimarina
OTU305	-1.08413	-1.02887	0	Bacteria	Actinobacteria	Actinobacteria	Actinomycetales	Nocardioidaceae	unclassified Nocardioidaceae
OTU269	0	-1.08368	0	Bacteria	Actinobacteria	Actinobacteria	Actinomycetales	Kineosporiaceae	Kineococcus
OTU1698	0	0	0	Eukaryota	Ascomycota	Leotiomycetes	Helotiales	Sclerotiniaceae	Botryotinia
OTU256	0	-1.07869	0	Bacteria	Actinobacteria	Actinobacteria	Actinomycetales	Dietziaceae	Dietzia
OTU990	0	0	0	Bacteria	Proteobacteria	Alphaproteobacteria	Sphingomonadales	Sphingomonadaceae	Sphingomonas
OTU1012	0	0	0	Bacteria	Proteobacteria	Betaproteobacteria	Burkholderiales	Alcaligenaceae	Alcaligenes
OTU1013	0	0	0	Bacteria	Proteobacteria	Betaproteobacteria	Burkholderiales	Alcaligenaceae	Bordetella
OTU1319	0	0	0	Bacteria	Proteobacteria	Gammaproteobacteria	Pasteurellales	Pasteurellaceae	Haemophilus
OTU312	0	0	0	Bacteria	Actinobacteria	Actinobacteria	Actinomycetales	Propionibacteriaceae	Propionibacterium
OTU1036	0	0	0	Bacteria	Proteobacteria	Betaproteobacteria	Burkholderiales	Comamonadaceae	Hylemonella
OTU220	0	0	0	Bacteria	Actinobacteria	Actinobacteria			actinobacterium SCGC AAA15-M9
OTU1364	0	0	0	Bacteria	Proteobacteria	Gammaproteobacteria	Xanthomonadales	Xanthomonadaceae	Xylella
OTU17	0	0	0	Archaea	Crenarchaeota				crenarchaeote SCGC AAA261-L22
OTU1340	0	0	0	Bacteria	Proteobacteria	Gammaproteobacteria	Thiotrichales	Piscirickettsiaceae	Thioalkalimicrobium
OTU1761	0	0	0	Eukaryota	Blastocladiomycota	Blastocladiomycetes	Blastocladiales	Blastocladiaceae	Allomyces
OTU2115	0	0	0	Eukaryota	Streptophyta	Chlorokybophyceae	Chlorokybales	Chlorokybaceae	Chlorokybus
OTU295	0	0	0	Bacteria	Actinobacteria	Actinobacteria	Actinomycetales	Mycobacteriaceae	Amycolicicoccus
OTU788	0	0	0	Bacteria	Fusobacteria	Fusobacteriia	Fusobacteriales	Leptotrichiaceae	Streptobacillus
OTU1691	0	0	0	Eukaryota	Ascomycota	Eurotiomycetes	Onygenales		Paracoccidioides
OTU1122	0	0	0	Bacteria	Proteobacteria	Deltaproteobacteria	Myxococcales	Myxococcaceae	Corallococcus
OTU2113	0	0	0	Eukaryota	Streptophyta	Charophyceae	Charales	Characeae	Chara
OTU1024	0	0	0	Bacteria	Proteobacteria	Betaproteobacteria	Burkholderiales	Burkholderiaceae	Polynucleobacter
OTU557	-1.03988	-0.911979	0	Bacteria	Cyanobacteria		Oscillatoriales		Microcoleus
OTU2148	0	0	0	Eukaryota	Streptophyta	Zygnemophyceae	Zygnematales	Zygnemataceae	Zygnema
OTU240	0	0	0	Bacteria	Actinobacteria	Actinobacteria	Actinomycetales	Actinomycetaceae	Arcanobacterium
OTU635	-1.0326	-1.03473	0	Bacteria	Firmicutes	Bacilli	Bacillales	Staphylococcaceae	Staphylococcus
OTU904	0	-0.921766	1.03426	Bacteria	Proteobacteria	Alphaproteobacteria	Rhizobiales	Xanthobacteraceae	Azorhizobium
OTU766	0	0	0	Bacteria	Firmicutes	Erysipelotrichia	Erysipelotrichales	Erysipelotrichaceae	unclassified Erysipelotrichaceae (miscellaneous)
OTU302	-1.03159	0	0	Bacteria	Actinobacteria	Actinobacteria	Actinomycetales	Nocardioidaceae	Aeromicrobium
OTU853	0	-1.03135	0	Bacteria	Proteobacteria	Alphaproteobacteria	Kiloniellales	Kiloniellaceae	Kiloniella
OTU163	0	0	0	Bacteria					candidate division OD1 bacterium SCGC AAA4-L21
OTU297	0	0	0	Bacteria	Actinobacteria	Actinobacteria	Actinomycetales	Nakamurellaceae	Nakamurella
OTU1374	0	0	0	Bacteria	Proteobacteria	Zetaproteobacteria			zeta proteobacterium SCGC AB-64-B4
OTU396	0	0	0	Bacteria	Bacteroidetes	Cytophagia	Cytophagales	Cyclobacteriaceae	Echinicola
OTU841	0	1.02128	0	Bacteria	Proteobacteria	Alphaproteobacteria			alpha proteobacterium SCGC AAA3-B11
OTU287	0	0	0	Bacteria	Actinobacteria	Actinobacteria	Actinomycetales	Micrococcaceae	Rothia
OTU1788	0	0	0	Eukaryota	Chlorophyta	Prasinophyceae	Pseudoscourfieldiales	Pycnococcaceae	Pycnococcus
OTU400	0	-1.01764	0	Bacteria	Bacteroidetes	Cytophagia	Cytophagales	Cyclobacteriaceae	unclassified Cyclobacteriaceae
OTU1248	0	0	0	Bacteria	Proteobacteria	Gammaproteobacteria	Enterobacteriales	Enterobacteriaceae	Candidatus Hamiltonella
OTU855	0	-1.0085	0.833293	Bacteria	Proteobacteria	Alphaproteobacteria	Magnetococcales	Magnetococcaceae	Magnetococcus
OTU1094	-1.00842	0	0	Bacteria	Proteobacteria	Deltaproteobacteria	Bdellovibrionales	Bdellovibrionaceae	Bdellovibrio
OTU763	0	0	0	Bacteria	Firmicutes	Erysipelotrichia	Erysipelotrichales	Erysipelotrichaceae	Solobacterium
OTU1124	0	0	0	Bacteria	Proteobacteria	Deltaproteobacteria	Myxococcales	Nannocystaceae	Plesiocystis
OTU313	0	0	0	Bacteria	Actinobacteria	Actinobacteria	Actinomycetales	Propionibacteriaceae	Propionimicrobium
OTU276	-0.952725	-1.00409	0	Bacteria	Actinobacteria	Actinobacteria	Actinomycetales	Microbacteriaceae	Leucobacter
OTU896	0	-1.00322	0	Bacteria	Proteobacteria	Alphaproteobacteria	Rhizobiales	Rhizobiaceae	Kaistia
OTU726	0	0	0	Bacteria	Firmicutes	Clostridia	Clostridiales	Ruminococcaceae	Acetivibrio
OTU803	0	0	0	Bacteria	Planctomycetes	Planctomycetia	Planctomycetales	Planctomycetaceae	Rhodopirellula
OTU860	0	0	0	Bacteria	Proteobacteria	Alphaproteobacteria	Rhizobiales	Aurantimonadaceae	Aureimonas
OTU497	0	0	0	Bacteria	Chlamydiae	Chlamydiia	Chlamydiales	Simkaniaceae	Simkania
OTU656	0	-0.996121	0	Bacteria	Firmicutes	Bacilli	Lactobacillales	Streptococcaceae	Streptococcus
OTU1290	0	0	0	Bacteria	Proteobacteria	Gammaproteobacteria	Methylococcales	Methylococcaceae	Methylobacter
OTU662	0	0	0	Bacteria	Firmicutes	Clostridia	Clostridiales		Clostridiales genomosp. BVAB3
OTU219	0	0	0	Bacteria	Actinobacteria	Actinobacteria			actinobacterium SCGC AAA15-D7
OTU551	0	0	0	Bacteria	Cyanobacteria		Oscillatoriales		Arthrospira
OTU1061	0	0	0	Bacteria	Proteobacteria	Betaproteobacteria	Methylophilales	Methylophilaceae	Methylovorus
OTU566	0	0	0	Bacteria	Cyanobacteria		Pleurocapsales		Chroococcidiopsis
OTU1378	-0.977625	-0.90153	0	Bacteria	Spirochaetes	Spirochaetia	Spirochaetales	Leptospiraceae	Leptonema <bacteria>
OTU284	0	0	0	Bacteria	Actinobacteria	Actinobacteria	Actinomycetales	Micrococcaceae	Micrococcus
OTU1443	0	0	0	Eukaryota				Jakobidae	Jakoba
OTU571	0	0	0	Bacteria	Cyanobacteria		Prochlorales	Prochlorotrichaceae	Prochlorothrix
OTU229	0	0	0	Bacteria	Actinobacteria	Actinobacteria			actinobacterium SCGC AAA278-I18
OTU953	0	0	0	Bacteria	Proteobacteria	Alphaproteobacteria	Rhodospirillales	Acetobacteraceae	Commensalibacter
OTU2149	0	0	0	Eukaryota	Xanthophyceae		Vaucheriales	Vaucheriaceae	Vaucheria
OTU159	0	0	0	Bacteria					candidate division OD1 bacterium SCGC AAA11-G5
OTU963	0	-0.965821	0	Bacteria	Proteobacteria	Alphaproteobacteria	Rhodospirillales	Rhodospirillaceae	Candidatus Endolissoclinum
OTU568	0	0	0	Bacteria	Cyanobacteria		Pleurocapsales		Stanieria
OTU1227	0	0	0	Bacteria	Proteobacteria	Gammaproteobacteria	Chromatiales	Chromatiaceae	Marichromatium
OTU1000	0	0	0	Bacteria	Proteobacteria	Betaproteobacteria			beta proteobacterium KB13
OTU681	0	0	0	Bacteria	Firmicutes	Clostridia	Clostridiales	Clostridiales Family XIII. Incertae Sedis	Mogibacterium
OTU1072	0	0	0	Bacteria	Proteobacteria	Betaproteobacteria	Neisseriales	Neisseriaceae	Vitreoscilla
OTU367	0	0	0	Bacteria	Bacteroidetes				Bacteroidetes oral taxon 274
OTU1343	0	0	0	Bacteria	Proteobacteria	Gammaproteobacteria	Thiotrichales	Thiotrichaceae	Thiothrix
OTU123	0	0	0	Archaea	Nanoarchaeota				Nanoarchaeum
OTU2092	0	0	0	Eukaryota	Streptophyta		Lamiales	Lentibulariaceae	Utricularia
OTU1043	0	0	0	Bacteria	Proteobacteria	Betaproteobacteria	Burkholderiales	Oxalobacteraceae	Collimonas
OTU298	0	0	0	Bacteria	Actinobacteria	Actinobacteria	Actinomycetales	Nocardiaceae	Nocardia
OTU669	0	0	0	Bacteria	Firmicutes	Clostridia	Clostridiales		butyrate-producing bacterium SSC/2
OTU894	0	0	0	Bacteria	Proteobacteria	Alphaproteobacteria	Rhizobiales	Rhizobiaceae	Agrobacterium
OTU667	0	0	0	Bacteria	Firmicutes	Clostridia	Clostridiales		butyrate-producing bacterium SM4/1
OTU2141	0	0	0	Eukaryota	Streptophyta	Mesostigmatophyceae	Mesostigmatales	Mesostigmataceae	Mesostigma
OTU897	0	0	0	Bacteria	Proteobacteria	Alphaproteobacteria	Rhizobiales	Rhizobiaceae	Rhizobium
OTU418	0	0	0	Bacteria	Bacteroidetes	Cytophagia	Cytophagales	Flammeovirgaceae	Fulvivirga
OTU563	0	0	0	Bacteria	Cyanobacteria		Oscillatoriales		Spirulina <Cyanobacteria>
OTU1177	0	0	0	Bacteria	Proteobacteria	Gammaproteobacteria			gamma proteobacterium SCGC AAA76-P13
OTU701	0	0	0	Bacteria	Firmicutes	Clostridia	Clostridiales	Lachnospiraceae	Marvinbryantia
OTU414	0	-0.938813	0	Bacteria	Bacteroidetes	Cytophagia	Cytophagales	Cytophagaceae	Runella
OTU1381	0	0	0	Bacteria	Spirochaetes	Spirochaetia	Spirochaetales	Spirochaetaceae	Borrelia
OTU1011	0	0	0	Bacteria	Proteobacteria	Betaproteobacteria	Burkholderiales	Alcaligenaceae	Advenella
OTU293	0	0	0	Bacteria	Actinobacteria	Actinobacteria	Actinomycetales	Micromonosporaceae	Salinispora
OTU2118	0	0	0	Eukaryota	Streptophyta	Coniferopsida	Coniferales	Pinaceae	Pinus
OTU1125	0	0	0	Bacteria	Proteobacteria	Deltaproteobacteria	Myxococcales	Polyangiaceae	Chondromyces
OTU595	0	0	0	Bacteria	Firmicutes	Bacilli	Bacillales		Unclassified Bacillales
OTU251	0	0	0	Bacteria	Actinobacteria	Actinobacteria	Actinomycetales	Dermacoccaceae	Dermacoccus
OTU624	0	0	0	Bacteria	Firmicutes	Bacilli	Bacillales	Paenibacillaceae	Saccharibacillus
OTU1442	0	0	0	Eukaryota				Histionidae	Reclinomonas
OTU2140	0	0	0	Eukaryota	Streptophyta	Marchantiopsida	Marchantiales	Marchantiaceae	Marchantia
OTU1178	0	0	0	Bacteria	Proteobacteria	Gammaproteobacteria			gamma proteobacterium SCGC AAA16-D2
OTU1376	0	0	0	Bacteria	Proteobacteria	Zetaproteobacteria	Mariprofundales	Mariprofundaceae	Mariprofundus
OTU311	0	0	0	Bacteria	Actinobacteria	Actinobacteria	Actinomycetales	Propionibacteriaceae	Microlunatus
OTU1014	0	0	0	Bacteria	Proteobacteria	Betaproteobacteria	Burkholderiales	Alcaligenaceae	Oligella
OTU464	0	0	0	Bacteria	Bacteroidetes	Flavobacteriia	Flavobacteriales	Flavobacteriaceae	Riemerella
OTU5	0	0	0	Archaea	Crenarchaeota				candidate division YNPFFA archaeon SCGC AAA471-O8
OTU1051	0	0	0	Bacteria	Proteobacteria	Betaproteobacteria	Burkholderiales	Sutterellaceae	Parasutterella
OTU661	0	0	0	Bacteria	Firmicutes	Clostridia	Clostridiales		Clostridiales bacterium OBRC5-5
OTU1053	0	0	0	Bacteria	Proteobacteria	Betaproteobacteria	Gallionellales	Gallionellaceae	Gallionella
OTU1398	0	0	0	Bacteria	Tenericutes	Mollicutes	Entomoplasmatales	Spiroplasmataceae	Spiroplasma
OTU561	0	0	0	Bacteria	Cyanobacteria		Oscillatoriales		Oscillatoriales cyanobacterium JSC-12
OTU11	0	0	0	Archaea	Crenarchaeota				candidate division pSL4 archaeon SCGC AAA471-J7
OTU339	0	0	0	Bacteria	Actinobacteria	Actinobacteria	Bifidobacteriales	Bifidobacteriaceae	Metascardovia
OTU1155	0	0	0	Bacteria	Proteobacteria	Gammaproteobacteria			SAR86 cluster bacterium SAR86D
OTU597	0	0	0	Bacteria	Firmicutes	Bacilli	Bacillales		Exiguobacterium
OTU1355	0	0	0	Bacteria	Proteobacteria	Gammaproteobacteria	Xanthomonadales	Xanthomonadaceae	Unclassified Xanthomonadaceae
OTU1005	0	0	0	Bacteria	Proteobacteria	Betaproteobacteria	Burkholderiales		Leptothrix
OTU969	0	0	0	Bacteria	Proteobacteria	Alphaproteobacteria	Rhodospirillales	Rhodospirillaceae	Thalassospira
OTU430	0	0	0	Bacteria	Bacteroidetes	Flavobacteriia	Flavobacteriales	Blattabacteriaceae	Blattabacterium
OTU1357	0	0	0	Bacteria	Proteobacteria	Gammaproteobacteria	Xanthomonadales	Xanthomonadaceae	Frateuria
OTU436	0	0	0	Bacteria	Bacteroidetes	Flavobacteriia	Flavobacteriales	Flavobacteriaceae	Bergeyella
OTU867	0	0	0	Bacteria	Proteobacteria	Alphaproteobacteria	Rhizobiales	Beijerinckiaceae	Methyloferula
OTU403	0	-0.89202	0	Bacteria	Bacteroidetes	Cytophagia	Cytophagales	Cytophagaceae	Dyadobacter
OTU526	0	-0.891549	0	Bacteria	Cyanobacteria		Chroococcales		Cyanobacterium
OTU1119	0	0	0	Bacteria	Proteobacteria	Deltaproteobacteria	Myxococcales	Cystobacteraceae	Stigmatella
OTU899	0	0	0	Bacteria	Proteobacteria	Alphaproteobacteria	Rhizobiales	Rhizobiaceae	Sinorhizobium
OTU328	0	0	0	Bacteria	Actinobacteria	Actinobacteria	Actinomycetales	Streptomycetaceae	Kitasatospora
OTU1737	0	0	0	Eukaryota	Ascomycota	Sordariomycetes	Sordariales	Sordariaceae	Sordaria
OTU764	0	0	0	Bacteria	Firmicutes	Erysipelotrichia	Erysipelotrichales	Erysipelotrichaceae	Turicibacter
OTU1473	0	0	0	Eukaryota		Cryptophyta	Pyrenomonadales	Geminigeraceae	Guillardia
OTU387	0	0	0	Bacteria	Bacteroidetes	Bacteroidia	Bacteroidales	Porphyromonadaceae	Tannerella
OTU1369	0	0	0	Bacteria	Proteobacteria	Zetaproteobacteria			zeta proteobacterium SCGC AB-137-C9
OTU618	0	-0.883612	0	Bacteria	Firmicutes	Bacilli	Bacillales	Listeriaceae	Listeria
OTU1109	0	0	0	Bacteria	Proteobacteria	Deltaproteobacteria	Desulfovibrionales	Desulfovibrionaceae	Bilophila
OTU342	0	0	0	Bacteria	Actinobacteria	Actinobacteria	Coriobacteriales	Coriobacteriaceae	Unclassified Coriobacteriaceae
OTU1180	0	0	0	Bacteria	Proteobacteria	Gammaproteobacteria			gamma proteobacterium SCGC AAA168-P9
OTU1158	0	0	0	Bacteria	Proteobacteria	Gammaproteobacteria			endosymbiont of Bathymodiolus sp.
OTU1007	0	0	0	Bacteria	Proteobacteria	Betaproteobacteria	Burkholderiales		Rubrivivax
OTU980	0	0	0	Bacteria	Proteobacteria	Alphaproteobacteria	Rickettsiales	Rickettsiaceae	unclassified Rickettsiaceae
OTU975	0	0	0	Bacteria	Proteobacteria	Alphaproteobacteria	Rickettsiales	Anaplasmataceae	Wolbachia
OTU1399	0	0	0	Bacteria	Tenericutes	Mollicutes	Mycoplasmatales	Mycoplasmataceae	Mycoplasma
OTU296	-0.864537	0	0	Bacteria	Actinobacteria	Actinobacteria	Actinomycetales	Mycobacteriaceae	Mycobacterium
OTU382	0	0	0	Bacteria	Bacteroidetes	Bacteroidia	Bacteroidales	Porphyromonadaceae	Odoribacter
OTU1313	0	0	0	Bacteria	Proteobacteria	Gammaproteobacteria	Pasteurellales	Pasteurellaceae	Actinobacillus
OTU593	0	0	0	Bacteria	Firmicutes				Firmicutes bacterium M1-2
OTU349	0	0	0	Bacteria	Actinobacteria	Actinobacteria	Coriobacteriales	Coriobacteriaceae	Gordonibacter
OTU1430	0	0	0	Bacteria	Verrucomicrobia	Verrucomicrobiae	Verrucomicrobiales	Verrucomicrobiaceae	Rubritalea
OTU406	0	0	0	Bacteria	Bacteroidetes	Cytophagia	Cytophagales	Cytophagaceae	Fibrisoma
OTU1028	0	0	0	Bacteria	Proteobacteria	Betaproteobacteria	Burkholderiales	Comamonadaceae	Albidiferax
OTU1373	0	0	0	Bacteria	Proteobacteria	Zetaproteobacteria			zeta proteobacterium SCGC AB-62-E4
OTU415	0	0	0	Bacteria	Bacteroidetes	Cytophagia	Cytophagales	Cytophagaceae	Spirosoma
OTU761	0	0	0	Bacteria	Firmicutes	Erysipelotrichia	Erysipelotrichales	Erysipelotrichaceae	Erysipelothrix
OTU1408	0	0	0	Bacteria	Thermotogae	Thermotogae	Thermotogales	Thermotogaceae	Petrotoga
OTU147	0	0	0	Bacteria					candidate division KSB1 bacterium SCGC AAA252-F2
OTU1438	0	0	0	Eukaryota					Seculamonas
OTU629	0	0	0	Bacteria	Firmicutes	Bacilli	Bacillales	Planococcaceae	Solibacillus
OTU1169	0	0	0	Bacteria	Proteobacteria	Gammaproteobacteria			gamma proteobacterium NOR5-3
OTU231	0	0	0	Bacteria	Actinobacteria	Actinobacteria			marine actinobacterium PHSC2C1
OTU1103	0	0	0	Bacteria	Proteobacteria	Deltaproteobacteria	Desulfobacterales	Desulfobulbaceae	Desulfocapsa
OTU184	0	0	0	Bacteria					candidate division OP8 bacterium SCGC AAA255-F9
OTU270	0	0	0	Bacteria	Actinobacteria	Actinobacteria	Actinomycetales	Microbacteriaceae	Unclassified Microbacteriaceae
OTU1115	0	0	0	Bacteria	Proteobacteria	Deltaproteobacteria	Desulfuromonadales	Geobacteraceae	Geopsychrobacter
OTU863	0	0	0	Bacteria	Proteobacteria	Alphaproteobacteria	Rhizobiales	Bartonellaceae	Bartonella
OTU978	0	0	0	Bacteria	Proteobacteria	Alphaproteobacteria	Rickettsiales	Rickettsiaceae	Orientia
OTU641	0	0	0	Bacteria	Firmicutes	Bacilli	Lactobacillales	Carnobacteriaceae	Alloiococcus
OTU886	0	0	0	Bacteria	Proteobacteria	Alphaproteobacteria	Rhizobiales	Methylocystaceae	Methylosinus
OTU655	0	0	0	Bacteria	Firmicutes	Bacilli	Lactobacillales	Streptococcaceae	Lactococcus
OTU952	0	0	0	Bacteria	Proteobacteria	Alphaproteobacteria	Rhodospirillales	Acetobacteraceae	Acidocella
OTU523	0	0	0	Bacteria	Cyanobacteria		Chroococcales		Acaryochloris
OTU1472	0	0	0	Eukaryota		Cryptophyta	Cryptomonadales	Hemiselmidaceae	Hemiselmis
OTU876	0	0	0	Bacteria	Proteobacteria	Alphaproteobacteria	Rhizobiales	Brucellaceae	Brucella
OTU374	0	0	0	Bacteria	Bacteroidetes	Bacteroidia	Bacteroidales		Candidatus Azobacteroides
OTU647	0	0	0	Bacteria	Firmicutes	Bacilli	Lactobacillales	Enterococcaceae	Melissococcus
OTU531	0	0	0	Bacteria	Cyanobacteria		Chroococcales		Gloeocapsa
OTU1371	0	0	0	Bacteria	Proteobacteria	Zetaproteobacteria			zeta proteobacterium SCGC AB-137-J6
OTU578	0	0	0	Bacteria	Deferribacteres	Deferribacteres	Deferribacterales	Deferribacteraceae	Denitrovibrio
OTU167	0	0	0	Bacteria					candidate division OP11 bacterium SCGC AAA4-P11
OTU1284	0	0	0	Bacteria	Proteobacteria	Gammaproteobacteria	Legionellales	Coxiellaceae	Diplorickettsia
OTU476	0	0	0	Bacteria	Bacteroidetes	Sphingobacteriia	Sphingobacteriales		Segetibacter
OTU988	0	0	0	Bacteria	Proteobacteria	Alphaproteobacteria	Sphingomonadales	Sphingomonadaceae	Sandarakinorhabdus
OTU1494	0	0	0	Eukaryota		Synurophyceae	Synurales	Synuraceae	Chrysodidymus
OTU397	0	0	0	Bacteria	Bacteroidetes	Cytophagia	Cytophagales	Cyclobacteriaceae	Indibacter
OTU404	0	0	0	Bacteria	Bacteroidetes	Cytophagia	Cytophagales	Cytophagaceae	Emticicia
OTU335	0	0	0	Bacteria	Actinobacteria	Actinobacteria	Actinomycetales	Tsukamurellaceae	Tsukamurella
OTU958	0	0	0	Bacteria	Proteobacteria	Alphaproteobacteria	Rhodospirillales	Acetobacteraceae	Saccharibacter
OTU1760	0	0	0	Eukaryota	Basidiomycota	Ustilaginomycetes	Ustilaginales	Ustilaginaceae	Ustilago
OTU520	0	0	0	Bacteria	Cyanobacteria				Unclassified Cyanobacteria
OTU2056	0	0	0	Eukaryota	Phaeophyceae		Laminariales	Laminariaceae	Saccharina
OTU348	0	0	0	Bacteria	Actinobacteria	Actinobacteria	Coriobacteriales	Coriobacteriaceae	Enterorhabdus
OTU2098	0	0	0	Eukaryota	Streptophyta		Malpighiales	Euphorbiaceae	Ricinus <angiosperm>
OTU1336	0	0	0	Bacteria	Proteobacteria	Gammaproteobacteria	Thiotrichales	Francisellaceae	Francisella
OTU474	0	0	0	Bacteria	Bacteroidetes	Sphingobacteriia	Sphingobacteriales		Niabella
OTU1441	0	0	0	Eukaryota				Histionidae	Histiona
OTU776	0	0	0	Bacteria	Firmicutes	Negativicutes	Selenomonadales	Veillonellaceae	Megamonas
OTU488	0	0	0	Bacteria	Candidatus Saccharibacteria				candidate division TM7 genomosp. GTL1
OTU1179	0	0	0	Bacteria	Proteobacteria	Gammaproteobacteria			gamma proteobacterium SCGC AAA168-I18
OTU1154	0	0	0	Bacteria	Proteobacteria	Gammaproteobacteria			SAR86 cluster bacterium SAR86C
OTU1001	0	0	0	Bacteria	Proteobacteria	Betaproteobacteria			beta proteobacterium L13
OTU1117	0	0	0	Bacteria	Proteobacteria	Deltaproteobacteria	Myxococcales		Unclassified Myxococcales
OTU560	0	0	0	Bacteria	Cyanobacteria		Oscillatoriales		Oscillatoria
OTU1111	0	0	0	Bacteria	Proteobacteria	Deltaproteobacteria	Desulfovibrionales	Desulfovibrionaceae	Lawsonia <bacteria>
OTU811	0	0	0	Bacteria	Proteobacteria				Unclassified Proteobacteria
OTU879	0	0	0	Bacteria	Proteobacteria	Alphaproteobacteria	Rhizobiales	Hyphomicrobiaceae	Pelagibacterium
OTU4	0	0	0	Archaea	Crenarchaeota				candidate division YNPFFA archaeon SCGC AAA471-L14
OTU166	0	0	0	Bacteria					candidate division OP11 bacterium SCGC AAA11-J8
OTU378	0	0	0	Bacteria	Bacteroidetes	Bacteroidia	Bacteroidales	Marinilabiliaceae	Marinilabilia
OTU383	0	0	0	Bacteria	Bacteroidetes	Bacteroidia	Bacteroidales	Porphyromonadaceae	Paludibacter
OTU1066	0	0	0	Bacteria	Proteobacteria	Betaproteobacteria	Neisseriales	Neisseriaceae	Kingella <bacteria>
OTU274	0	0	0	Bacteria	Actinobacteria	Actinobacteria	Actinomycetales	Microbacteriaceae	Curtobacterium
OTU427	0	0	0	Bacteria	Bacteroidetes	Flavobacteriia	Flavobacteriales		Candidatus Uzinura diaspidicola
OTU283	0	0	0	Bacteria	Actinobacteria	Actinobacteria	Actinomycetales	Micrococcaceae	Kocuria
OTU1102	-0.709765	-0.732916	0	Bacteria	Proteobacteria	Deltaproteobacteria	Desulfobacterales	Desulfobulbaceae	Desulfobulbus
OTU1462	0	0	0	Eukaryota			Saprolegniales	Saprolegniaceae	Saprolegnia
OTU991	0	0	0	Bacteria	Proteobacteria	Alphaproteobacteria	Sphingomonadales	Sphingomonadaceae	Sphingopyxis
OTU250	0	0	0	Bacteria	Actinobacteria	Actinobacteria	Actinomycetales	Dermacoccaceae	Demetria <bacteria>
OTU1164	0	0	0.720537	Bacteria	Proteobacteria	Gammaproteobacteria			gamma proteobacterium HTCC227
OTU1785	0	0	0	Eukaryota	Chlorophyta	Nephroselmidophyceae			Nephroselmis
OTU185	0	0	0	Bacteria					candidate division OP8 bacterium SCGC AAA255-K14
OTU375	0	0	0	Bacteria	Bacteroidetes	Bacteroidia	Bacteroidales	Bacteroidaceae	Bacteroides
OTU475	0	0	0	Bacteria	Bacteroidetes	Sphingobacteriia	Sphingobacteriales		Niastella
OTU1370	0	0	0	Bacteria	Proteobacteria	Zetaproteobacteria			zeta proteobacterium SCGC AB-137-I8
OTU398	0	0	0	Bacteria	Bacteroidetes	Cytophagia	Cytophagales	Cyclobacteriaceae	Mariniradius
OTU756	0	0	0	Bacteria	Firmicutes	Erysipelotrichia	Erysipelotrichales	Erysipelotrichaceae	Allobaculum
OTU554	0	-0.705765	0	Bacteria	Cyanobacteria		Oscillatoriales		Geitlerinema
OTU1071	0	0	0	Bacteria	Proteobacteria	Betaproteobacteria	Neisseriales	Neisseriaceae	Simonsiella
OTU392	0	0	0	Bacteria	Bacteroidetes	Cytophagia	Cytophagales	Cyclobacteriaceae	Algoriphagus
OTU248	0	0	0	Bacteria	Actinobacteria	Actinobacteria	Actinomycetales	Dermabacteraceae	Brachybacterium
OTU1320	0	0	0	Bacteria	Proteobacteria	Gammaproteobacteria	Pasteurellales	Pasteurellaceae	Histophilus
OTU317	0	0	0	Bacteria	Actinobacteria	Actinobacteria	Actinomycetales	Pseudonocardiaceae	Actinosynnema
OTU1477	0	0	0	Eukaryota		Florideophyceae	Corallinales	Corallinaceae	Calliarthron
OTU976	0	0	0	Bacteria	Proteobacteria	Alphaproteobacteria	Rickettsiales	Candidatus Midichloriaceae	Candidatus Midichloria
OTU1372	0	0	0	Bacteria	Proteobacteria	Zetaproteobacteria			zeta proteobacterium SCGC AB-62-C2
OTU286	0	0	0	Bacteria	Actinobacteria	Actinobacteria	Actinomycetales	Micrococcaceae	Renibacterium
OTU1315	0	0	0	Bacteria	Proteobacteria	Gammaproteobacteria	Pasteurellales	Pasteurellaceae	Avibacterium
OTU479	0	0	0	Bacteria	Bacteroidetes	Sphingobacteriia	Sphingobacteriales	Saprospiraceae	Saprospira
OTU1287	0	0	0	Bacteria	Proteobacteria	Gammaproteobacteria	Legionellales	Legionellaceae	Fluoribacter
OTU1152	0	0	0	Bacteria	Proteobacteria	Gammaproteobacteria			Luminiphilus
OTU883	0	0	0	Bacteria	Proteobacteria	Alphaproteobacteria	Rhizobiales	Methylobacteriaceae	Microvirga
OTU1041	0	0	0	Bacteria	Proteobacteria	Betaproteobacteria	Burkholderiales	Comamonadaceae	Verminephrobacter
OTU411	0	-0.676	0	Bacteria	Bacteroidetes	Cytophagia	Cytophagales	Cytophagaceae	Pontibacter
OTU1195	0	0	0	Bacteria	Proteobacteria	Gammaproteobacteria	Aeromonadales	Succinivibrionaceae	Succinatimonas
OTU552	0	0	0	Bacteria	Cyanobacteria		Oscillatoriales		Coleofasciculus
OTU1492	0	0	0	Eukaryota		Raphidophyceae	Chattonellales	Chattonellaceae	Chattonella
OTU1069	0	0	0	Bacteria	Proteobacteria	Betaproteobacteria	Neisseriales	Neisseriaceae	Neisseria
OTU540	0	0	0	Bacteria	Cyanobacteria		Nostocales	Nostocaceae	Anabaena <cyanobacteria>
OTU405	0	0	0	Bacteria	Bacteroidetes	Cytophagia	Cytophagales	Cytophagaceae	Fibrella
OTU1091	0	0	0	Bacteria	Proteobacteria	Deltaproteobacteria			delta proteobacterium MLMS-1
OTU492	0	0	0	Bacteria	Chlamydiae	Chlamydiia	Chlamydiales	Chlamydiaceae	Chlamydia
[truncated: 154 more rows]
