# Supplementary material for: Microbial community structure and function on sinking particles in the North Pacific Subtropical Gyre
Source: Front Microbiol. 2015 May 19;6:469. doi: 10.3389/fmicb.2015.00469 (PMC4436931; doi:10.3389/fmicb.2015.00469)
Supplement: Supplementary file 3 [file DataSheet3.XLSX]

## Sheet: Sheet1
Notes: Results of DESeq2 significance test for 10,652 KEGG-classified genes. Only significant results (false discovery rate (FDR) < 1%) are enumerated. All zero values indicate that the resulting value had a FDR > 1% and thus was not significant.
	Log2 fold enrichment
Path	Live (+) vs Seawater (-)	Poisoned (+) vs Seawater (-)	Live (+) vs Poisoned (-)	Gene	Description
Path39	5.86084	-2.81377	8.67461	K15726	cobalt-zinc-cadmium resistance protein CzcA
Path990	6.31453	0	8.0086	K15725	czcC; cobalt-zinc-cadmium resistance protein CzcC
Path1002	5.48973	0	7.58685	K15727	czcB; cobalt-zinc-cadmium resistance protein CzcB
Path836	7.13066	0	7.39211	K16088	TC.FEV.OM1, fhuE, fpvA, fptA; outer-membrane receptor for ferric coprogen and ferric-rhodotorulic acid
Path1575	5.52309	0	7.09014	K01729	algL; poly(beta-D-mannuronate) lyase EC:4.2.2.3
Path1120	6.72049	0	6.91573	K03670	mdoG; periplasmic glucans biosynthesis protein
Path1448	5.84428	0	6.7988	K13926	rbbA; ribosome-dependent ATPase
Path1436	6.34643	0	6.72032	K07233	pcoB;copper resistance protein B
Path1644	5.88207	0	6.71224	K08981	putative membrane protein
Path510	-6.64173	-5.9253	0	K07041	K07041
Path1880	4.04741	-2.51484	6.56225	K06222	dkgB; 2,5-diketo-D-gluconate reductase B EC:1.1.1.274
Path1775	5.94363	0	6.55044	K07644	cusS, copS, silS; two-component system, OmpR family, heavy metal sensor histidine kinase CusS EC:2.7.13.3
Path1204	6.44153	3.63163	2.8099	K08325	yqhD; NADP-dependent alcohol dehydrogenase EC:1.1.-.-
Path601	6.43816	4.25718	2.18098	K07182	CBS domain-containing protein
Path270	-6.35336	-6.20907	0	K03041	"rpoA1; DNA-directed RNA polymerase subunit A EC:2.7.7.6"
Path2	6.3342	4.60234	0	K03406	mcp; methyl-accepting chemotaxis protein
Path1844	6.29101	0	6.29907	K07711	glrK, qseE; two-component system, NtrC family, sensor histidine kinase GlrK EC:2.7.13.3
Path1054	-6.28998	-6.05427	0	K13787	idsA; geranylgeranyl diphosphate synthase, type I EC:2.5.1.1 2.5.1.10 2.5.1.29
Path396	-6.27548	-5.54705	0	K03124	TFIIB, GTF2B, SUA7, tfb; transcription initiation factor TFIIB
Path604	6.25974	2.37908	3.88065	K03781	katE, CAT, catB, srpA; catalase EC:1.11.1.6
Path2131	5.38424	0	6.25661	K05341	E2.4.1.4; amylosucrase EC:2.4.1.4
Path590	6.2448	2.98986	3.25494	K07678	barA; two-component system, NarL family, sensor histidine kinase BarA EC:2.7.13.3
Path645	-6.24326	-6.19969	0	K10726	mcm, cdc21; replicative DNA helicase Mcm EC:3.6.4.-
Path325	5.02151	0	6.23843	K13614	pksN; polyketide synthase PksN
Path1367	-6.22834	-5.38867	0	K10944	pmoA-amoA; methane/ammonia monooxygenase subunit A EC:1.14.18.3 1.14.99.39
Path2094	5.84001	0	6.21583	K03807	AmpE protein, beta-lactamase regulation
Path1155	-6.20518	-5.75925	0	K09482	gatD; glutamyl-tRNA(Gln) amidotransferase subunit D EC:6.3.5.7
Path1255	6.19438	0	5.76501	K03669	mdoH; membrane glycosyltransferase EC:2.4.1.-
Path687	-6.19273	-5.72222	0	K02319	DPA, polB1; DNA polymerase I EC:2.7.7.7
Path558	6.1889	0	4.91119	K07798	cusB, silB; Cu(I)/Ag(I) efflux system membrane protein CusB/SilB
Path280	-6.17689	-6.04205	0	K13798	K13798, rpoB; DNA-directed RNA polymerase subunit B EC:2.7.7.6
Path639	-5.28133	-6.16823	0	K02118	ATPVB, ntpB; V-type H+-transporting ATPase subunit B EC:3.6.3.14
Path1571	5.28046	0	6.15348	K13924	cheBR; two-component system, chemotaxis family, CheB/CheR fusion protein EC:2.1.1.80 3.1.1.61
Path454	-4.66736	-6.13679	0	K02117	ATPVA, ntpA; V-type H+-transporting ATPase subunit A EC:3.6.3.14
Path882	-6.12595	-5.88657	0	K03330	gatE; glutamyl-tRNA(Gln) amidotransferase subunit E EC:6.3.5.7
Path2442	5.2041	0	6.12079	K06075	slyA; MarR family transcriptional regulator, transcriptional regulator for hemolysin
Path2084	5.62443	0	6.11976	K08365	merR; MerR family transcriptional regulator, mercuric resistance operon regulatory protein
Path1842	6.11759	0	5.86585	K07637	phoQ; two-component system, OmpR family, sensor histidine kinase PhoQ EC:2.7.13.3
Path923	6.11565	3.89371	2.22194	K03415	cheV; two-component system, chemotaxis family, response regulator CheV
Path1194	6.11539	3.35474	2.76065	K07648	arcB; two-component system, OmpR family, aerobic respiration control sensor histidine kinase ArcB EC:2.7.13.3
Path1328	-6.11443	-5.82834	0	K05829	lysY; N-acetyl-gamma-glutamyl-phosphate/LysW-gamma-L-alpha-aminoadipyl-6-phosphate reductase EC:1.2.1.38 1.2.1.-
Path1593	6.10024	0	4.62139	K01058	pldA; phospholipase A1 EC:3.1.1.32 3.1.1.4
Path887	-6.0974	-5.79328	0	K14166	ycnJ; copper transport protein
Path232	-5.92573	-6.07311	0	K09118	K09118; hypothetical protein
Path2387	5.60667	0	6.06699	K15532	yteR, yesR; unsaturated rhamnogalacturonyl hydrolase EC:3.2.1.172
Path1386	-5.86312	-6.06407	0	K07561	2-(3-amino-3-carboxypropyl)histidine synthase EC:2.5.1.108
Path1115	-6.05189	-4.97354	0	K07463	K07463; archaea-specific RecJ-like exonuclease
Path1074	-5.38912	-6.04961	0	K03433	psmB, prcB; proteasome beta subunit EC:3.4.25.1
Path2459	5.19656	0	6.03501	K09929	K09929; hypothetical protein
Path855	-5.59145	-6.02714	0	K10725	cdc6A; archaeal cell division control protein 6
Path119	5.99736	0	5.03694	K07787	cusA, silA; Cu(I)/Ag(I) efflux system membrane protein CusA/SilA
Path1183	-5.99532	-5.60861	0	K03432	psmA, prcA; proteasome alpha subunit EC:3.4.25.1
Path980	-5.99463	-5.82084	0	K05827	lysX; alpha-aminoadipate--LysW ligase LysX EC:6.3.2.-
Path2481	5.18718	0	5.99178	K08363	merT; mercuric ion transport protein
Path1409	-5.98127	-5.27687	0	K17104	E2.5.1.41; phosphoglycerol geranylgeranyltransferase EC:2.5.1.41
Path626	5.97163	2.96356	3.00808	K07154	hipA; serine/threonine-protein kinase HipA EC:2.7.11.1
Path1389	-5.71957	-5.94304	0	K01622	K01622; fructose 1,6-bisphosphate aldolase/phosphatase EC:4.1.2.13 3.1.3.11
Path1084	-5.93502	-4.60159	0	K07466	RFA1, RPA1, rpa; replication factor A1
Path2064	5.61313	0	5.92926	K13938	folM; dihydromonapterin reductase / dihydrofolate reductase EC:1.5.1.- 1.5.1.3
Path1193	5.92414	2.82075	3.10339	K03776	aer; aerotaxis receptor
Path1242	-5.44332	-5.9212	0	K08979	K08979; putative membrane protein
Path1012	-5.91917	-5.56201	0	K03726	helS; helicase EC:3.6.4.-
Path1025	-5.77099	-5.9173	0	K04483	radA; DNA repair protein RadA
Path1721	4.92643	0	5.91723	K15677	rhiD; rhizoxin biosynthesis, polyketide synthase RhiD
Path2464	4.33734	0	5.91312	K01051	E3.1.1.11; pectinesterase EC:3.1.1.11
Path1650	5.90766	2.36211	3.54555	K03112	damX; DamX protein
Path690	-3.90765	-5.8924	0	K06937	K06937
Path1323	5.54221	0	5.88515	K07012	K07012
Path1419	-5.87934	-5.73733	0	K02683	PRI; DNA primase EC:2.7.7.-
Path2582	5.14552	0	5.87728	K09857	K09857; hypothetical protein
Path1343	-5.87436	-4.7034	0	K15900	KAE1, OSGEP; tRNA threonylcarbamoyladenosine biosynthesis protein
Path1552	2.79217	-3.07246	5.86463	K11177	yagR; xanthine dehydrogenase YagR molybdenum-binding subunit EC:1.17.1.4
Path1205	-5.85969	-4.21859	0	K03163	TOP1; DNA topoisomerase I EC:5.99.1.2
Path1607	5.8545	0	4.26252	K02414	fliK; flagellar hook-length control protein FliK
Path1306	-5.84695	-5.77285	0	K05830	lysJ; acetylornithine/LysW-gamma-L-lysine aminotransferase EC:2.6.1.11 2.6.1.-
Path1326	4.34735	0	5.83415	K01083	E3.1.3.8; 3-phytase EC:3.1.3.8
Path926	5.83159	0	5.33799	K06596	chpA; chemosensory pili system protein ChpA (sensor histidine kinase/response regulator)
Path1617	4.74151	0	5.82874	K14153	thiDE; hydroxymethylpyrimidine kinase / phosphomethylpyrimidine kinase / thiamine-phosphate diphosphorylase EC:2.7.1.49 2.7.4.7 2.5.1.3
Path1430	-5.81672	-5.4348	0	K05831	argE1, lysK; LysW-gamma-L-lysine carboxypeptidase
Path1662	5.81344	0	5.11784	K16211	malY, malT; maltose/moltooligosaccharide transporter
Path1059	5.81339	2.39436	3.41904	K07181	K07181; putative signal transduction protein containing EAL and modified HD-GYP domains
Path856	-5.81248	-4.91462	0	K03242	EIF2S3; translation initiation factor 2 subunit 3
Path2510	4.72344	0	5.81037	K16074	zntB; zinc transporter
Path1226	2.89987	-2.90929	5.80916	K00906	aceK; isocitrate dehydrogenase kinase/phosphatase EC:2.7.11.5 3.1.3.-
Path1855	3.48066	0	5.8045	K09822	K09822; hypothetical protein
Path728	-5.78994	-4.98346	0	K06215	pdxS, pdx1; pyridoxine biosynthesis protein EC:4.-.-.-
Path1615	5.78897	0	4.61041	K05561	phaD; multicomponent K+:H+ antiporter subunit D
Path1125	-5.78824	-5.58299	0	K06863	"purP; 5-formaminoimidazole-4-carboxamide-1-(beta)-D-ribofuranosyl 5-monophosphate synthetase EC:6.3.4.-"
Path1562	5.77831	2.72046	3.05785	K09781	K09781; hypothetical protein
Path787	1.75316	-4.02154	5.7747	K07116	pvdQ, quiP; acyl-homoserine-lactone acylase EC:3.5.1.97
Path1695	5.75312	3.28646	2.46666	K00405	ccoO; cytochrome c oxidase cbb3-type subunit II
Path1173	-5.75008	-5.19064	0	K10896	FANCM; fanconi anemia group M protein
Path1697	-5.7446	-3.84645	0	K06965	PELO, DOM34, pelA; protein pelota
Path2601	4.189	0	5.74406	K02673	pilX; type IV pilus assembly protein PilX
Path1280	5.73836	0	5.62981	K06192	pqiB; paraquat-inducible protein B
Path1812	-5.73779	-4.95778	0	K03146	thi1; thiamine biosynthetic enzyme
Path1551	-5.4092	-5.73006	0	K14647	vpr; minor extracellular serine protease Vpr EC:3.4.21.-
Path1673	5.72033	0	4.08583	K04047	dps; starvation-inducible DNA-binding protein
Path1985	5.05734	0	5.71815	K07245	pcoD; putative copper resistance protein D
Path1655	5.70835	2.5411	3.16725	K05541	dusC; tRNA-dihydrouridine synthase C EC:1.-.-.-
Path1182	-5.70131	-4.38113	0	K07739	ELP3, KAT9; elongator complex protein 3 EC:2.3.1.48
Path1915	5.67809	2.16986	3.50823	K06899	ndpA; nucleoid-associated protein
Path686	4.37289	0	5.6702	K16090	fiu; catecholate siderophore receptor
Path1629	-5.6481	-5.24774	0	K04800	rfcL; replication factor C large subunit
Path1611	-5.28958	-5.64126	0	K12589	RRP42, EXOSC7; exosome complex component RRP42
Path1630	-5.63861	-4.86234	0	K02685	PRI2; DNA primase large subunit EC:2.7.7.-
Path2753	4.53027	0	5.63272	K09958	K09958; hypothetical protein
Path1928	-5.62871	-5.28836	0	K10946	pmoC-amoC; methane/ammonia monooxygenase subunit C
Path1413	5.62431	0	3.68224	K09749	K09749; hypothetical protein
Path1223	-5.61707	-5.41583	0	K15016	K15016; 3-hydroxybutyryl-CoA dehydratase / 3-hydroxyacyl-CoA dehydrogenase EC:4.2.1.55 1.1.1.35
Path2088	5.59837	0	4.60966	K02451	gspB; general secretion pathway protein B
Path1962	-5.59078	-5.23966	0	K07558	K07558, cca; tRNA nucleotidyltransferase (CCA-adding enzyme) EC:2.7.7.72
Path1892	4.84434	0	5.59073	K13613	pksM; polyketide synthase PksM
Path1179	-5.22072	-5.57859	0	K02123	ATPVI, ntpI; V-type H+-transporting ATPase subunit I EC:3.6.3.14
Path729	-5.57284	-4.87933	0	K03167	top6B; DNA topoisomerase VI subunit B EC:5.99.1.3
Path1537	5.57262	2.23539	3.33723	K02461	gspL; general secretion pathway protein L
Path2488	4.86933	0	5.57218	K15678	rhiE; rhizoxin biosynthesis, polyketide synthase RhiE
Path1851	-5.5698	-5.46923	0	K07159	K07159
Path1321	-5.56853	-5.45549	0	K08975	K08975; putative membrane protein
Path585	5.56234	2.24867	3.31367	K09800	K09800; hypothetical protein
Path676	-5.55991	-4.91602	0	K03243	EIF5B; translation initiation factor 5B
Path2225	3.54456	0	5.5599	K07673	narX; two-component system, NarL family, nitrate/nitrite sensor histidine kinase NarX EC:2.7.13.3
Path1982	-5.55276	-3.58743	0	K02930	RP-L4e, RPL4; large subunit ribosomal protein L4e
Path1238	5.54959	2.72037	2.82922	K15576	nrtA, nasF, cynA; nitrate/nitrite transport system substrate-binding protein
Path914	5.54795	0	3.68196	K03585	acrA; membrane fusion protein
Path2034	-5.5403	-5.24395	0	K09716	K09716; hypothetical protein
Path1408	5.53762	1.94561	3.59201	K03808	pqiA; paraquat-inducible protein A
Path903	5.53518	0	4.51616	K05559	phaA; multicomponent K+:H+ antiporter subunit A
Path1553	-5.53451	-5.46522	0	K02823	pyrDII; dihydroorotate dehydrogenase electron transfer subunit
Path895	-2.50248	-5.53185	3.02938	K14534	abfD; 4-hydroxybutyryl-CoA dehydratase / vinylacetyl-CoA-Delta-isomerase EC:4.2.1.120 5.3.3.3
Path1447	5.51903	2.88737	2.63166	K07115	rlmJ; 23S rRNA (adenine2030-N6)-methyltransferase EC:2.1.1.266
Path1734	-5.45385	-5.51454	0	K08321	lsrF; putative autoinducer-2 (AI-2) aldolase EC:4.1.2.-
Path1605	-5.51154	-5.21587	0	K14733	limB; limonene 1,2-monooxygenase EC:1.14.13.107
Path2543	3.62206	0	5.51122	K13888	macA; macrolide-specific efflux protein MacA
Path1866	2.70016	-2.7999	5.50005	K10763	hda; DnaA-homolog protein
Path1525	-5.49717	-4.3606	0	K07442	TRM61, GCD14; tRNA (adenine57-N1/adenine58-N1)-methyltransferase EC:2.1.1.219 2.1.1.220
Path612	0	-5.40688	5.49508	K11105	cvrA, nhaP2; cell volume regulation protein A
Path1599	-5.48706	-5.49195	0	K06932	tiaS; tRNA(Ile2)-agmatinylcytidine synthase EC:6.3.4.22
Path1898	-5.48837	-4.39057	0	K02966	RP-S19e, RPS19; small subunit ribosomal protein S19e
Path1336	-5.48641	-5.2547	0	K00096	araM, egsA; glycerol-1-phosphate dehydrogenase NAD(P)+ EC:1.1.1.261
Path2009	-5.48215	-5.14261	0	K06982	pok; pantoate kinase EC:2.7.1.169
Path2546	3.76737	0	5.47789	K08191	exuT; MFS transporter, ACS family, hexuronate transporter
Path1691	-5.44557	-5.47432	0	K03399	cbiE; cobalt-precorrin-6Y C5-methyltransferase EC:2.1.1.-
Path1983	5.47317	0	3.66971	K03414	cheZ; chemotaxis protein CheZ
Path1887	-5.47298	-5.36654	0	K02191	cbiT; cobalt-precorrin-7 (C15)-methyltransferase EC:2.1.1.196
Path1023	-5.46402	-5.33216	0	K15635	apgM; 2,3-bisphosphoglycerate-independent phosphoglycerate mutase EC:5.4.2.12
Path1832	5.46336	2.29384	3.16953	K10107	ABC-2.CPSE.P1; capsular polysaccharide transport system permease protein
Path1848	5.45934	2.32391	3.13543	K05526	astE; succinylglutamate desuccinylase EC:3.5.1.96
Path596	-5.45899	-3.94156	0	K03234	EEF2; elongation factor 2
Path1594	4.85026	0	5.45848	K01484	astB; succinylarginine dihydrolase EC:3.5.3.23
Path1614	-5.14185	-5.44651	0	K09722	K09722, pps; 4-phosphopantoate---beta-alanine ligase EC:6.3.2.36
Path1523	-5.44432	-5.09469	0	K00555	TRMT1, trm1; tRNA (guanine26-N2/guanine27-N2)-dimethyltransferase EC:2.1.1.215 2.1.1.216
Path1986	-5.44295	-4.93751	0	K03049	"rpoE1; DNA-directed RNA polymerase subunit E EC:2.7.7.6"
Path944	5.44221	2.52671	2.9155	K07278	ytfM; outer membrane protein
Path1883	2.31083	-3.12417	5.435	K05685	macB; macrolide transport system ATP-binding/permease protein EC:3.6.3.-
Path837	3.71185	0	5.428	K14266	prnA; FADH2 O2-dependent halogenase I EC:1.14.14.7
Path2012	-5.42795	-4.05388	0	K13280	SEC11, sipW; signal peptidase, endoplasmic reticulum-type EC:3.4.-.-
Path2599	4.68819	0	5.42624	K13612	pksL; polyketide synthase PksL
Path485	-5.42209	-4.82733	0	K01684	dgoD; galactonate dehydratase EC:4.2.1.6
Path1581	-5.42015	-4.69135	0	K14564	NOP56; nucleolar protein 56
Path2211	5.41169	0	5.40234	K07660	phoP; two-component system, OmpR family, response regulator PhoP
Path958	5.41038	0	3.82844	K01690	edd; phosphogluconate dehydratase EC:4.2.1.12
Path245	-5.40848	-4.63919	0	K13525	VCP, CDC48; transitional endoplasmic reticulum ATPase
Path2052	-5.39869	-4.92035	0	K02626	pdaD; arginine decarboxylase EC:4.1.1.19
Path1341	4.32754	0	5.3969	K02429	fucP; MFS transporter, FHS family, L-fucose permease
Path1941	5.39019	0	3.39276	K14055	uspE; universal stress protein E
Path1580	5.38866	2.21606	3.1726	K00694	bcsA; cellulose synthase (UDP-forming) EC:2.4.1.12
Path2199	5.38856	2.1507	3.23786	K02463	gspN; general secretion pathway protein N
Path1171	-5.38732	-4.80312	0	K03166	top6A; DNA topoisomerase VI subunit A EC:5.99.1.3
Path1948	5.3858	2.87635	2.50945	K05596	iciA; LysR family transcriptional regulator, chromosome initiation inhibitor
Path2551	5.37481	0	4.85931	K10679	nfnB, nfsB; nitroreductase / dihydropteridine reductase EC:1.-.-.- 1.5.1.34
Path1028	4.459	0	5.37273	K07386	pepO; putative endopeptidase EC:3.4.24.-
Path993	-3.26278	-5.36907	0	K09123	K09123; hypothetical protein
Path1139	5.36895	3.52702	0	K13409	raxB, cvaB; ATP-binding cassette, subfamily B, bacterial RaxB
Path1763	-5.36049	-4.11848	0	K00586	DPH5; diphthine synthase EC:2.1.1.98
Path888	5.35918	0	3.37792	K00426	cydB; cytochrome d ubiquinol oxidase subunit II EC:1.10.3.-
Path1831	-5.35826	-5.12108	0	K04479	K04479; DNA polymerase IV (archaeal DinB-like DNA polymerase) EC:2.7.7.7
Path354	-5.35314	-5.28476	0	K01848	E5.4.99.2A, mcmA1; methylmalonyl-CoA mutase, N-terminal domain EC:5.4.99.2
Path2092	-5.11477	-5.34946	0	K04795	flpA; fibrillarin-like pre-rRNA processing protein
Path1272	5.34695	3.007	2.33995	K05851	E4.6.1.1A, cyaA; adenylate cyclase, class 1 EC:4.6.1.1
Path1502	5.34445	2.88518	2.45927	K06918	K06918
Path1706	5.34436	2.40285	2.94151	K03554	rdgC; recombination associated protein RdgC
Path1462	5.33676	2.44263	2.89414	K03576	metR; LysR family transcriptional regulator, regulator for metE and metH
Path2769	3.81151	0	5.33306	K08364	merP; periplasmic mercuric ion binding protein
Path2415	5.32704	0	3.90658	K03597	rseA; sigma-E factor negative regulatory protein RseA
Path1643	5.32625	0	4.46184	K07275	ompW; outer membrane protein
Path2047	-4.51953	-5.32058	0	K02120	ATPVD, ntpD; V-type H+-transporting ATPase subunit D EC:3.6.3.14
Path2218	4.77967	0	5.31408	K07394	K07394; SM-20-related protein
Path1917	-5.31017	-4.61758	0	K15429	TRM5, TRMT5; tRNA (guanine37-N1)-methyltransferase EC:2.1.1.228
Path1485	-5.30979	-3.97701	0	K03265	ETF1, ERF1; peptide chain release factor subunit 1
Path1228	-5.30971	-5.23699	0	K04801	rfcS; replication factor C small subunit
Path1799	5.30473	2.85704	2.44769	K06970	rlmF; 23S rRNA (adenine1618-N6)-methyltransferase EC:2.1.1.181
Path1146	0	-4.42581	5.30063	K07243	FTR, efeU; high-affinity iron transporter
Path2274	1.89031	-3.40627	5.29658	K11178	yagS; xanthine dehydrogenase YagS FAD-binding subunit EC:1.17.1.4
Path2552	4.6322	0	5.29324	K15676	rhiC; rhizoxin biosynthesis, polyketide synthase RhiC
Path301	2.35416	-2.93886	5.29302	K02674	pilY1; type IV pilus assembly protein PilY1
Path1505	-5.29281	-4.89259	0	K11600	RRP41, EXOSC4, SKI6; exosome complex component RRP41
Path2121	-5.28964	-4.54501	0	K10945	pmoB-amoB; methane/ammonia monooxygenase subunit B
Path2172	-5.28611	-4.94154	0	K03047	rpoD; DNA-directed RNA polymerase subunit D EC:2.7.7.6
Path1424	5.27931	2.34517	2.93414	K04046	yegD; hypothetical chaperone protein
Path2593	4.78094	0	5.27868	K08082	algZ; two-component system, LytT family, sensor histidine kinase AlgZ EC:2.7.13.3
Path1781	3.24843	0	5.27843	K07221	oprO_P; phosphate-selective porin OprO and OprP
Path706	5.26906	0	3.74433	K00425	cydA; cytochrome d ubiquinol oxidase subunit I EC:1.10.3.-
Path1760	-5.11272	-5.26457	0	K06981	ipk; isopentenyl phosphate kinase EC:2.7.4.26
Path2116	-5.263	-4.41435	0	K01170	E3.1.27.9; tRNA-intron endonuclease, archaea type EC:3.1.27.9
Path1886	-5.26139	-3.79743	0	K01001	ALG7; UDP-N-acetylglucosamine--dolichyl-phosphate N-acetylglucosaminephosphotransferase EC:2.7.8.15
Path2255	-5.26079	-5.1206	0	K07176	K07176; putative serine/threonine protein kinase
Path2364	5.25509	0	3.86476	K02457	gspH; general secretion pathway protein H
Path1663	5.24801	0	3.15752	K03598	rseB; sigma-E factor negative regulatory protein RseB
Path1412	-3.36564	-5.24389	0	K00483	hpaB; 4-hydroxyphenylacetate 3-monooxygenase EC:1.14.14.9
Path789	-5.23629	-4.22265	0	K06174	ABCE1; ATP-binding cassette, sub-family E, member 1
Path1722	-5.23228	-4.30622	0	K03679	RRP4, EXOSC2; exosome complex component RRP4
Path1822	-4.52796	-5.2317	0	K15888	E2.5.1.89; tritrans,polycis-undecaprenyl-diphosphate synthase geranylgeranyl-diphosphate specific EC:2.5.1.89
Path1895	5.22868	2.24234	2.98634	K02521	ilvY; LysR family transcriptional regulator, positive regulator for ilvC
Path1871	-5.2278	-3.58512	0	K02866	RP-L10e, RPL10; large subunit ribosomal protein L10e
Path1939	-5.22407	-4.32866	0	K03660	OGG1; N-glycosylase/DNA lyase EC:3.2.2.- 4.2.99.18
Path1773	-5.20641	-5.21938	0	K05828	lysZ; acetylglutamate/LysW-gamma-L-alpha-aminoadipate kinase EC:2.7.2.8 2.7.2.-
Path3030	4.79874	0	5.21655	K06141	tsgA; MFS transporter, TsgA protein
Path1912	0	-3.85433	5.21157	K02315	dnaC; DNA replication protein DnaC
Path2492	4.92946	0	5.20731	K00376	nosZ; nitrous-oxide reductase EC:1.7.2.4
Path1745	4.83539	0	5.20582	K13979	yahK; uncharacterized zinc-type alcohol dehydrogenase-like protein EC:1.-.-.-
Path2504	5.20336	0	3.56899	K07186	smp; membrane protein
Path1623	5.20257	0	3.33753	K10942	flrB, fleS; two-component system, sensor histidine kinase FlrB EC:2.7.13.3
Path1874	-5.19915	-4.83275	0	K06869	K06869; uncharacterized protein
Path1352	-5.19865	-4.5819	0	K03120	TBP, tbp; transcription initiation factor TFIID TATA-box-binding protein
Path1900	4.79462	0	5.1962	K07715	glrR, qseF; two-component system, NtrC family, response regulator GlrR
Path1743	-5.11204	-5.19593	0	K09162	cld; chlorite dismutase EC:1.13.11.49
Path1680	5.19398	2.32713	2.86685	K15577	nrtB, nasE, cynB; nitrate/nitrite transport system permease protein
Path2369	4.53886	0	5.19085	K09018	rutA; pyrimidine oxygenase EC:1.14.99.46
Path1640	5.18485	0	3.24123	K09938	K09938; hypothetical protein
Path2867	3.1549	0	5.17636	K08310	ntpA, nudB; dATP pyrophosphohydrolase EC:3.6.1.-
Path3041	4.7483	0	5.17231	K03577	acrR; TetR/AcrR family transcriptional regulator, acrAB operon repressor
Path2043	-5.1711	-3.94139	0	K02984	RP-S3Ae, RPS3A; small subunit ribosomal protein S3Ae
Path2888	4.37667	0	5.16012	K04655	hypE; hydrogenase expression/formation protein HypE
Path1112	5.15943	2.23385	2.92558	K07814	K07814; putative two-component system response regulator
Path962	-5.15396	-3.76345	0	K07151	STT3; dolichyl-diphosphooligosaccharide--protein glycosyltransferase EC:2.4.99.18
Path2065	-5.09784	-5.15376	0	K14728	K14728; phthiodiolone/phenolphthiodiolone dimycocerosates ketoreductase EC:1.2.-.-
Path2961	4.65056	0	5.1537	K16257	mxaC; mxaC protein
Path2339	-5.14773	-4.43889	0	K02912	RP-L32e, RPL32; large subunit ribosomal protein L32e
Path2000	2.85301	-2.28836	5.14138	K01811	yicI; alpha-D-xyloside xylohydrolase EC:3.2.1.177
Path986	-5.05657	-5.14053	0	K02322	DPB1; DNA polymerase II large subunit EC:2.7.7.7
Path3091	4.39174	0	5.13943	K09190	K09190; hypothetical protein
Path1818	5.13509	2.57795	2.55713	K02297	cyoA; cytochrome o ubiquinol oxidase subunit II EC:1.10.3.-
Path2213	-5.13121	-5.0025	0	K07732	rfk; riboflavin kinase, archaea type EC:2.7.1.161
Path711	3.56437	0	5.12951	K02168	betT, betS; choline/glycine/proline betaine transport protein
Path1816	5.12058	2.73622	2.38436	K06193	phnA; phosphonoacetate hydrolase EC:3.11.1.2
Path2824	3.78893	0	5.1148	K14028	mdh1, mxaF; methanol dehydrogenase (cytochrome c) subunit 1 EC:1.1.2.7
Path1660	-5.06684	-5.1138	0	K15916	pgi-pmi; glucose/mannose-6-phosphate isomerase EC:5.3.1.9 5.3.1.8
Path1795	5.10433	2.7626	0	K07751	pepB; PepB aminopeptidase EC:3.4.11.23
Path2253	-4.86666	-5.10245	0	K08096	gch3; GTP cyclohydrolase IIa EC:3.5.4.29
Path1788	-5.10235	-4.58617	0	K14574	SDO1, SBDS; ribosome maturation protein SDO1
Path1825	-5.09826	-4.27965	0	K07048	PTER, php; phosphotriesterase-related protein
Path1873	-5.07358	-3.99057	0	K03237	EIF2S1; translation initiation factor 2 subunit 1
Path2411	-5.06978	-4.55764	0	K02201	E2.7.7.3B; pantetheine-phosphate adenylyltransferase EC:2.7.7.3
Path2170	5.0671	2.32801	2.73909	K09906	K09906; hypothetical protein
Path2538	4.24121	0	5.06563	K01178	E3.2.1.3; glucoamylase EC:3.2.1.3
Path2167	5.06354	2.44319	2.62035	K05368	fre, ubiB; aquacobalamin reductase / NAD(P)H-flavin reductase EC:1.16.1.3 1.5.1.41
Path1427	-5.06293	-4.06715	0	K10747	LIG1; DNA ligase 1 EC:6.5.1.1
Path1484	-4.40343	-5.06167	0	K06989	nadX; aspartate dehydrogenase EC:1.4.1.21
Path1483	-5.0589	-4.51364	0	K04799	FEN1, RAD2; flap endonuclease-1 EC:3.-.-.-
Path1876	3.42165	0	5.05881	K07044	K07044
Path1787	-4.55416	-5.05585	0	K01849	E5.4.99.2B, mcmA2; methylmalonyl-CoA mutase, C-terminal domain EC:5.4.99.2
Path1814	5.05499	0	2.9571	K04561	norB; nitric oxide reductase subunit B EC:1.7.2.5
Path3011	4.46405	0	5.05387	K01632	E4.1.2.22; fructose-6-phosphate phosphoketolase EC:4.1.2.22
Path2085	5.00085	0	5.05297	K11811	arsH; arsenical resistance protein ArsH
Path2652	5.05126	0	3.83583	K09897	K09897; hypothetical protein
Path1790	5.04689	0	3.73634	K03528	zipA; cell division protein ZipA
Path2621	5.0468	0	4.34904	K02418	fliOZ, fliO; flagellar protein FliO/FliZ
Path2041	5.04605	0	3.08321	K02496	hemX; uroporphyrin-III C-methyltransferase EC:2.1.1.107
Path2625	5.04514	0	4.18031	K07165	fecR; transmembrane sensor
Path2294	5.04501	2.16058	2.88443	K13639	soxR; MerR family transcriptional regulator, redox-sensitive transcriptional activator SoxR
Path772	5.04321	2.54088	2.50233	K00404	ccoN; cytochrome c oxidase cbb3-type subunit I EC:1.9.3.1
Path1737	-5.04263	-4.48514	0	K03738	E1.2.7.5, aor; aldehyde:ferredoxin oxidoreductase EC:1.2.7.5
Path2231	5.03954	0	3.21192	K02477	K02477; two-component system, LytT family, response regulator
Path1309	-5.0388	-4.49894	0	K06944	K06944
Path1632	-5.03564	-4.32925	0	K08681	pdxT, pdx2; glutamine amidotransferase EC:2.6.-.-
Path1770	5.03484	0	3.10698	K01792	E5.1.3.15; glucose-6-phosphate 1-epimerase EC:5.1.3.15
Path1576	-5.03184	-3.867	0	K04802	PCNA; proliferating cell nuclear antigen
Path3096	4.56705	0	5.0176	K07518	E3.1.1.22; hydroxybutyrate-dimer hydrolase EC:3.1.1.22
Path2425	3.04026	0	5.01716	K06113	abnA; arabinan endo-1,5-alpha-L-arabinosidase EC:3.2.1.99
Path1359	5.01385	0	3.2751	K00673	astA; arginine N-succinyltransferase EC:2.3.1.109
Path2118	5.00818	2.54253	2.46564	K05812	yfiP; conserved hypothetical protein
Path1601	5.00108	0	2.91131	K03556	malT; LuxR family transcriptional regulator, maltose regulon positive regulatory protein
Path2876	5.00015	0	4.80959	K09805	K09805; hypothetical protein
Path477	4.99687	3.07527	1.92159	K00362	nirB; nitrite reductase (NAD(P)H) large subunit EC:1.7.1.4
Path1828	0	4.99621	-3.47194	K04786	irp1, HMWP1; yersiniabactin nonribosomal peptide/polyketide synthase
Path2166	-4.98599	-4.54421	0	K04794	PTH2; peptidyl-tRNA hydrolase, PTH2 family EC:3.1.1.29
Path2730	2.68669	-2.28535	4.97205	K02554	mhpD; 2-keto-4-pentenoate hydratase EC:4.2.1.80
Path2547	2.89462	0	4.97137	K12990	K12990, rfbF; rhamnosyltransferase EC:2.4.1.-
Path2091	-4.96491	-4.68804	0	K01576	mdlC; benzoylformate decarboxylase EC:4.1.1.7
Path1558	-4.96439	-2.41534	-2.54905	K07083	K07083
Path1967	2.75857	-2.20342	4.96199	K09696	natB; sodium transport system permease protein
Path1715	4.95793	2.54619	2.41175	K07234	K07234; uncharacterized protein involved in response to NO
Path3106	4.48051	0	4.95707	K16259	mxaL; mxaL protein
Path3183	4.00105	0	4.95348	K16840	hpxQ; 2-oxo-4-hydroxy-4-carboxy-5-ureidoimidazoline decarboxylase EC:4.1.1.-
Path769	3.73091	0	4.9534	K16264	czcD, zitB; cobalt-zinc-cadmium efflux system protein
Path1801	4.953	0	3.33342	K07640	cpxA; two-component system, OmpR family, sensor histidine kinase CpxA EC:2.7.13.3
Path2209	4.67637	0	4.95145	K13776	atuH; citronellyl-CoA synthetase EC:6.2.1.-
Path3079	4.37322	0	4.94902	K00221	E4.99.1.2; alkylmercury lyase EC:4.99.1.2
Path2234	4.94812	2.00246	2.94566	K03749	dedD; DedD protein
Path2048	4.94678	0	4.62523	K02660	pilJ; twitching motility protein PilJ
Path2314	4.94428	2.31993	2.62435	K09891	K09891; hypothetical protein
Path2470	-4.93751	-4.27256	0	K09735	K09735; hypothetical protein
Path1116	3.52237	0	4.93354	K09456	aidB; putative acyl-CoA dehydrogenase
Path1739	4.91825	0	3.62198	K16137	nemR; TetR/AcrR family transcriptional regulator, transcriptional repressor for nem operon
Path608	4.91653	0	4.68923	K10680	nemA; N-ethylmaleimide reductase EC:1.-.-.-
Path2468	4.46738	0	4.91434	K05297	E1.18.1.1; rubredoxin-NAD+ reductase EC:1.18.1.1
Path2580	3.7615	0	4.91403	K01725	cynS; cyanate lyase EC:4.2.1.104
Path911	4.91263	2.62921	2.28342	K06076	fadL; long-chain fatty acid transport protein
Path1989	4.91235	3.39605	0	K01989	ABC.X4.S; putative ABC transport system substrate-binding protein
Path2486	4.91092	2.19151	2.71941	K06205	mioC; MioC protein
Path994	0	-4.90805	3.22614	K11212	cofD; LPPG:FO 2-phospho-L-lactate transferase EC:2.7.8.28
Path2257	4.90735	0	4.7053	K04656	hypF; hydrogenase maturation protein HypF
Path1667	4.89939	2.21824	2.68115	K05590	srmB; ATP-dependent RNA helicase SrmB EC:2.7.7.-
Path1710	4.89892	2.253	2.64592	K03721	tyrR; transcriptional regulator of aroF, aroG, tyrA and aromatic amino acid transport
Path3119	4.28317	0	4.89667	K03805	dsbG; thiol:disulfide interchange protein DsbG
Path2333	4.89353	0	3.06735	K07740	rsd; regulator of sigma D
Path1833	4.89116	0	3.80268	K01993	ABC-2.TX; HlyD family secretion protein
Path1429	4.89076	0	3.53775	K09136	ycaO; ribosomal protein S12 methylthiotransferase
Path2248	-4.89059	-4.10001	0	K11358	yhdR; aspartate aminotransferase EC:2.6.1.1
Path2271	-4.18401	-4.89019	0	K07477	K07477; translin
Path1783	4.88864	0	3.77082	K02452	gspC; general secretion pathway protein C
Path2093	4.48525	0	4.87646	K07737	K07737; putative transcriptional regulator
Path1538	-4.40078	-4.87069	0	K03418	E3.5.1.56; N,N-dimethylformamidase EC:3.5.1.56
Path2163	-4.86811	-3.39018	0	K03264	EIF6; translation initiation factor 6
Path2501	4.86763	0	3.64618	K01815	kduI; 4-deoxy-L-threo-5-hexosulose-uronate ketol-isomerase EC:5.3.1.17
Path2238	4.86546	2.32622	2.53924	K09912	K09912; hypothetical protein
Path1782	4.86163	0	3.16215	K07287	bamC; outer membrane protein assembly factor BamC
Path1977	4.8592	0	2.86327	K00563	rlmA1; 23S rRNA (guanine745-N1)-methyltransferase EC:2.1.1.187
Path3123	4.37561	0	4.85734	K10748	tus, tau; DNA replication terminus site-binding protein
Path1987	4.85316	0	3.41386	K07223	K07223; putative iron-dependent peroxidase
Path2398	-4.85305	-4.57229	0	K13722	trf2_3; tricorn protease interacting factor F2/3 EC:3.4.11.-
Path2577	-4.84726	-4.72295	0	K07108	K07108
Path2637	4.84678	0	3.07712	K03645	seqA; negative modulator of initiation of replication
Path2171	-4.8451	-4.54188	0	K02889	RP-L21e, RPL21; large subunit ribosomal protein L21e
Path2017	4.84263	2.25105	2.59158	K08990	ycjF; putative membrane protein
Path1840	4.84087	2.39815	2.44272	K05778	ABC.VB1X.P; putative thiamine transport system permease protein
Path1076	0	-3.37403	4.84063	K06200	cstA; carbon starvation protein
Path2513	-4.8405	-4.70009	0	K07572	K07572; putative nucleotide binding protein
Path2480	-4.83767	-4.3181	0	K07174	K07174; Mn2+-dependent serine/threonine protein kinase EC:2.7.1.-
Path1344	-4.83725	-4.61747	0	K11131	DKC1, NOLA4, CBF5; H/ACA ribonucleoprotein complex subunit 4 EC:5.4.99.-
Path1984	4.83592	2.16872	2.6672	K02411	fliH; flagellar assembly protein FliH
Path461	4.59642	0	4.83448	K16089	TC.FEV.OM2, fepA, iroN, cirA, pfeA, cfrA, hmuR; outer membrane receptor for ferrienterochelin and colicins
Path2641	4.82887	0	2.9757	K09893	K09893; hypothetical protein
Path2444	4.82744	0	2.92367	K03803	rseC; sigma-E factor negative regulatory protein RseC
Path805	4.82621	0	3.01904	K03656	rep; ATP-dependent DNA helicase Rep EC:3.6.4.12
Path2229	4.16761	0	4.82424	K15311	pksG; polyketide biosynthesis 3-hydroxy-3-methylglutaryl-CoA synthase-like enzyme PksG
Path2236	-4.82043	-4.67885	0	K07254	"atrm56; tRNA (cytidine56-2-O)-methyltransferase EC:2.1.1.206"
Path2147	4.8177	0	2.82189	K07689	uvrY; two-component system, NarL family, invasion response regulator UvrY
Path2399	-4.81486	-4.36359	0	K03136	TFIIE1, GTF2E1, TFA1, tfe; transcription initiation factor TFIIE subunit alpha
Path2607	4.81403	0	2.87835	K02413	fliJ; flagellar FliJ protein
Path2672	4.81252	0	3.27147	K09894	K09894; hypothetical protein
Path2555	4.81154	0	3.38482	K09908	K09908; hypothetical protein
Path1742	0	-3.29092	4.79524	K07029	K07029
Path2024	4.79492	0	3.68763	K02386	flgA; flagella basal body P-ring formation protein FlgA
Path1974	4.78815	2.83452	0	K12282	mshL; MSHA biogenesis protein MshL
Path2056	4.78728	3.87964	0	K13652	K13652; AraC family transcriptional regulator
Path2263	4.78497	0	4.42661	K07679	evgS, bvgS; two-component system, NarL family, sensor histidine kinase EvgS EC:2.7.13.3
Path1836	4.78445	0	2.85004	K12276	mshE; MSHA biogenesis protein MshE
Path2078	-4.78014	-4.27148	0	K02323	DPB2; DNA polymerase II small subunit EC:2.7.7.7
Path1039	-3.60184	-4.77897	0	K00368	nirK; nitrite reductase (NO-forming) EC:1.7.2.1
Path1577	4.77855	2.35186	2.42669	K15578	nrtC, nasD; nitrate/nitrite transport system ATP-binding protein EC:3.6.3.-
Path2462	4.77624	0	3.06012	K03607	proQ; ProP effector
Path985	4.77444	0	3.11435	K13788	pta; phosphate acetyltransferase EC:2.3.1.8
Path2174	4.77138	0	4.69939	K13611	pksJ; polyketide synthase PksJ
Path3033	4.42827	0	4.76901	K09167	K09167; hypothetical protein
Path1165	3.58604	0	4.76511	K01941	E6.3.4.6; urea carboxylase EC:6.3.4.6
Path2322	4.76059	0	3.86488	K07639	rstB; two-component system, OmpR family, sensor histidine kinase RstB EC:2.7.13.3
Path1086	4.76048	2.30602	2.45446	K05591	dbpA; ATP-independent RNA helicase DbpA EC:3.6.4.13
Path1694	4.75385	0	4.74313	K07017	K07017
Path2423	4.75251	2.6118	0	K07479	yrdD; putative DNA topoisomerase
Path2140	-4.56749	-4.75162	0	K04796	RUXX; small nuclear ribonucleoprotein
Path2575	-4.74276	-4.36767	0	K00313	fixC; electron transfer flavoprotein-quinone oxidoreductase EC:1.5.5.-
Path682	4.74275	2.35777	2.38499	K00372	nasA; assimilatory nitrate reductase catalytic subunit EC:1.7.99.4
Path2336	4.74211	2.40638	0	K07773	arcA; two-component system, OmpR family, aerobic respiration control protein ArcA
Path2293	4.73402	2.23879	2.49524	K09889	yjgA; ribosome-associated protein
Path2499	3.24847	0	4.73058	K09384	K09384; hypothetical protein
Path2428	-4.34045	-4.73009	0	K09128	K09128; hypothetical protein
Path2281	-4.72935	-3.91141	0	K02991	RP-S6e, RPS6; small subunit ribosomal protein S6e
Path2959	4.72311	0	3.91821	K03827	yjaB; putative acetyltransferase EC:2.3.1.-
Path1095	4.71815	3.35128	0	K11891	impL, vasK, icmF; type VI secretion system protein ImpL
Path2808	3.64719	0	4.71748	K08964	mtnB; methylthioribulose-1-phosphate dehydratase EC:4.2.1.109
Path3097	4.21526	0	4.70694	K07778	desK; two-component system, NarL family, sensor histidine kinase DesK EC:2.7.13.3
Path2792	3.59416	0	4.70195	K07646	kdpD; two-component system, OmpR family, sensor histidine kinase KdpD EC:2.7.13.3
Path1069	-4.69931	-3.71191	0	K09121	K09121; hypothetical protein
Path2355	4.69795	0	2.85092	K09688	ABC-2.CPSE.P; capsular polysaccharide transport system permease protein
Path2328	3.67694	0	4.6859	K03284	corA; magnesium transporter
Path2138	-4.44473	-4.68391	0	K07030	K07030
Path2089	-4.68214	-4.06337	0	K03263	EIF5A; translation initiation factor 5A
Path2426	4.68036	2.28406	2.39629	K06219	smtA; S-adenosylmethionine-dependent methyltransferase
Path1113	4.67696	2.40868	2.26827	K02298	cyoB; cytochrome o ubiquinol oxidase subunit I EC:1.10.3.-
Path3259	4.05831	0	4.67658	K13815	rpfG; two-component system, response regulator RpfG
Path1496	-3.81729	-4.67582	0	K07031	hddA; D-glycero-alpha-D-manno-heptose-7-phosphate kinase EC:2.7.1.168
Path2694	0	-2.73575	4.67252	K13779	atuE; isohexenylglutaconyl-CoA hydratase EC:4.2.1.57
Path2745	4.67174	0	2.82779	K15723	syd; SecY interacting protein Syd
Path2150	-4.67079	-3.96423	0	K06961	KRR1; ribosomal RNA assembly protein
Path966	-3.1495	-4.66595	0	K00054	mvaA; hydroxymethylglutaryl-CoA reductase EC:1.1.1.88
Path2640	-4.66577	-3.23184	0	K00895	E2.7.1.90, pfk; pyrophosphate--fructose-6-phosphate 1-phosphotransferase EC:2.7.1.90
Path2907	3.8869	0	4.66548	K03298	TC.DME; drug/metabolite transporter, DME family
Path2129	4.66398	0	3.11919	K02459	gspJ; general secretion pathway protein J
Path2484	2.81973	0	4.66237	K01234	E3.2.1.135, nplT; neopullulanase EC:3.2.1.135
Path1353	0	-4.66099	3.3313	K06988	K06988
Path2779	3.33728	0	4.65968	K11939	rhtA; inner membrane transporter RhtA
Path1392	4.65949	0	2.53638	K07289	asmA; AsmA protein
Path2568	3.9586	0	4.65758	K05802	kefA, bspA, aefA; potassium efflux system protein
Path2469	2.99517	0	4.65363	K05903	E1.6.99.5; NADH dehydrogenase (quinone) EC:1.6.99.5
Path1927	4.64432	2.64398	0	K03472	epd; D-erythrose 4-phosphate dehydrogenase EC:1.2.1.72
Path1965	4.64416	2.43048	2.21368	K07862	sstT; serine/threonine transporter
Path1145	4.64177	0	3.01496	K07121	K07121
Path3025	4.02092	0	4.63893	K00646	pksF; malonyl-ACP decarboxylase
Path2275	-4.20368	-4.6355	0	K11646	K11646; 3-dehydroquinate synthase II EC:1.4.1.24
Path1603	4.63012	0	2.56714	K06968	"rlmM; 23S rRNA (cytidine2498-2-O)-methyltransferase EC:2.1.1.186"
Path1610	4.62941	0	3.5711	K12262	cybB; cytochrome b561
Path2243	4.62821	0	3.06052	K06858	ABC.VB12.S1, btuF; vitamin B12 transport system substrate-binding protein
Path2816	4.62751	0	3.92544	K06718	ectA; L-2,4-diaminobutyric acid acetyltransferase EC:2.3.1.178
Path2497	4.03695	0	4.62343	K06281	E1.12.99.6L; hydrogenase large subunit EC:1.12.99.6
Path2710	0	0	4.6208	K05549	benA-xylX; benzoate/toluate 1,2-dioxygenase subunit alpha EC:1.14.12.10 1.14.12.-
Path1227	4.62012	0	3.09867	K10941	flrA; sigma-54 specific transcriptional regulator, flagellar regulatory protein A
Path154	2.09822	-2.52115	4.61937	K03307	TC.SSS; solute:Na+ symporter, SSS family
Path2354	-4.61783	-3.86117	0	K03389	hdrB; heterodisulfide reductase subunit B EC:1.8.98.1
Path1809	4.61557	0	3.23535	K03717	nhaR; LysR family transcriptional regulator, transcriptional activator of nhaA
Path2669	-4.61552	-4.28362	0	K03057	tfs; transcription elongation factor
Path2482	-4.61348	-4.44362	0	K09120	K09120; hypothetical protein
Path2039	-4.1704	-4.61212	0	K04076	lonB; Lon-like ATP-dependent protease EC:3.4.21.-
Path2608	-4.60918	-4.09988	0	K03785	aroD; 3-dehydroquinate dehydratase I EC:4.2.1.10
Path1994	4.60815	0	2.41952	K07084	K07084
Path812	-4.60567	-3.39322	0	K03231	EEF1A; elongation factor 1-alpha
Path2526	4.60186	0	3.67563	K03603	fadR; GntR family transcriptional regulator, negative regulator for fad regulon and positive regulator of fabA
Path2875	2.50565	0	4.60144	K09707	K09707; hypothetical protein
Path2844	4.59556	0	3.1213	K09918	K09918; hypothetical protein
Path2790	0	-2.80231	4.59466	K07284	srtA; sortase A EC:3.4.22.70
Path3021	3.50585	0	4.5921	K04767	acuB; acetoin utilization protein AcuB
Path1192	4.59132	0	3.11604	K06447	astD; succinylglutamic semialdehyde dehydrogenase EC:1.2.1.71
Path1356	4.59121	2.14339	2.44781	K00406	ccoP; cytochrome c oxidase cbb3-type subunit III
Path2862	2.63326	0	4.58466	K07028	K07028
Path525	2.2972	-2.28566	4.58286	K01278	DPP4; dipeptidyl-peptidase 4 EC:3.4.14.5
Path2306	4.58218	0	3.2075	K09941	K09941; hypothetical protein
Path3253	3.65218	0	4.58162	K05784	benC-xylZ; benzoate/toluate 1,2-dioxygenase electron transfer component
Path2058	4.58056	0	4.50261	K08156	araJ; MFS transporter, DHA1 family, arabinose polymer transporter
Path2507	4.57992	0	2.81894	K02462	gspM; general secretion pathway protein M
Path3135	4.57831	0	4.47929	K07156	pcoC
Path3441	4.23244	0	4.57789	K06140	rnk; regulator of nucleoside diphosphate kinase
Path2264	-4.57513	-2.97231	0	K10956	SEC61A; protein transport protein SEC61 subunit alpha
Path1988	4.57354	0	2.61708	K09792	K09792; hypothetical protein
Path2660	2.99681	0	4.57194	K13774	atuB; citronellol/citronellal dehydrogenase
Path2181	0	-2.62916	4.56876	K00200	fwdA, fmdA; formylmethanofuran dehydrogenase subunit A EC:1.2.99.5
Path2252	4.56853	0	3.24679	K03449	MFS.CP; MFS transporter, CP family, cyanate transporter
Path3270	4.07026	0	4.56822	K15679	rhiF; rhizoxin biosynthesis, polyketide synthase RhiF
Path2161	4.5637	0	4.40417	K02671	pilV; type IV pilus assembly protein PilV
Path2260	4.5635	2.25614	2.30736	K03840	fldB; flavodoxin II
Path2857	4.56297	0	2.89441	K09916	K09916; hypothetical protein
Path1363	-2.77436	-4.56068	0	K11645	fbaB; fructose-bisphosphate aldolase, class I EC:4.1.2.13
Path2134	-4.55147	-2.49235	0	K04720	cobD; threonine-phosphate decarboxylase EC:4.1.1.81
Path3121	4.51834	0	4.55098	K06597	chpB; chemosensory pili system protein ChpB (putative protein-glutamate methylesterase)
Path2356	-4.54871	-3.44697	0	K10848	ERCC4, XPF; DNA excision repair protein ERCC-4 EC:3.1.-.-
Path825	4.54774	0	3.63431	K08086	fimV; pilus assembly protein FimV
Path3411	4.04777	0	4.5428	K16242	dmpN, poxD; phenol hydroxylase P3 protein EC:1.14.13.-
Path1714	3.41655	0	4.54225	K02672	pilW; type IV pilus assembly protein PilW
Path3386	4.13719	0	4.54016	K10036	glnH; glutamine transport system substrate-binding protein
Path2449	-4.03896	-4.53934	0	K02124	ATPVK, ntpK; V-type H+-transporting ATPase subunit K EC:3.6.3.14
Path2752	4.53739	0	4.42842	K07746	K07746; hypothetical protein
Path3078	3.80136	0	4.5337	K06282	E1.12.99.6S; hydrogenase small subunit EC:1.12.99.6
Path2038	4.5336	2.09569	2.43791	K02444	glpR; DeoR family transcriptional regulator, glycerol-3-phosphate regulon repressor
Path2802	-4.53199	-4.41095	0	K09736	K09736; hypothetical protein
Path1219	4.53084	0	2.69912	K00564	rsmC; 16S rRNA (guanine1207-N2)-methyltransferase EC:2.1.1.172
Path2405	-4.53046	-4.06208	0	K02885	RP-L19e, RPL19; large subunit ribosomal protein L19e
Path1503	4.52978	2.19073	2.33905	K00836	E2.6.1.76, ectB; diaminobutyrate-2-oxoglutarate transaminase EC:2.6.1.76
Path2589	-4.52966	-4.27268	0	K02119	ATPVC, ntpC; V-type H+-transporting ATPase subunit C EC:3.6.3.14
Path2636	-4.52725	-4.07113	0	K14654	"RIB7, arfC; 2,5-diamino-6-(ribosylamino)-4(3H)-pyrimidinone 5-phosphate reductase EC:1.1.1.302"
Path2245	4.52492	0	3.33157	K11719	lptC; lipopolysaccharide export system protein LptC
Path3399	3.78513	0	4.52019	K08685	qhpA; quinohemoprotein amine dehydrogenase EC:1.4.9.1
Path1936	-3.67877	-4.52005	0	K05710	hcaC, bphF; dioxygenase ferredoxin subunit
Path2712	4.51801	0	2.65502	K08722	"yfbR; 5-nucleotidase EC:3.1.3.5"
Path2531	4.51664	0	3.28792	K09926	K09926; hypothetical protein
Path2432	-4.50861	-4.1113	0	K07583	PUS10; tRNA pseudouridine synthase 10 EC:5.4.99.-
Path1923	4.50772	2.4617	0	K02824	pyrP, uraA; uracil permease
Path3131	3.56162	0	4.50769	K02676	pilZ; type IV pilus assembly protein PilZ
Path2516	-4.50257	-4.3681	0	K03058	rpoN; DNA-directed RNA polymerase subunit N EC:2.7.7.6
Path2375	-4.35216	-4.50189	0	K00299	ssuE; FMN reductase EC:1.5.1.38
Path2283	2.39428	-2.10138	4.49567	K05995	pepE; dipeptidase E EC:3.4.13.21
Path1738	0	-4.23052	4.49544	K01975	"ligT; 2-5 RNA ligase EC:6.5.1.-"
Path2254	-4.49485	-3.32057	0	K02936	RP-L7Ae, RPL7A; large subunit ribosomal protein L7Ae
Path1779	4.49244	0	2.8318	K06203	cysZ; CysZ protein
Path2667	-4.49113	-4.05988	0	K00952	nadM; nicotinamide-nucleotide adenylyltransferase EC:2.7.7.1
Path2183	2.20668	-2.28299	4.48967	K07642	baeS; two-component system, OmpR family, sensor histidine kinase BaeS EC:2.7.13.3
Path2718	-4.48923	-3.7014	0	K02922	RP-L37e, RPL37; large subunit ribosomal protein L37e
Path2323	4.48723	0	2.93433	K15460	yfiC, trmX; tRNA1Val (adenine37-N6)-methyltransferase EC:2.1.1.223
Path1434	4.4871	0	3.43534	K05782	benE; benzoate membrane transport protein
Path1414	2.79593	0	4.48675	K00370	narG; nitrate reductase alpha subunit EC:1.7.99.4
Path2895	4.48661	0	4.08488	K08083	algR; two-component system, LytT family, response regulator AlgR
Path2642	3.31095	0	4.48655	K07667	kdpE; two-component system, OmpR family, KDP operon response regulator KdpE
Path3146	4.13205	0	4.48529	K06218	relE; RelE protein
Path2843	3.96327	0	4.48312	K09880	mtnC, ENOPH1; enolase-phosphatase E1 EC:3.1.3.77
Path1793	4.48129	0	2.71533	K14187	tyrA; chorismate mutase / prephenate dehydrogenase EC:5.4.99.5 1.3.1.12
Path1265	4.48043	0	3.79646	K03606	wcaJ; putative colanic acid biosysnthesis UDP-glucose lipid carrier transferase
Path2610	-4.4277	-4.48026	0	K07142	K07142
Path1861	4.47974	0	3.91551	K07662	cpxR; two-component system, OmpR family, response regulator CpxR
Path3069	4.47735	0	4.44686	K05563	phaF; multicomponent K+:H+ antiporter subunit F
Path569	-4.47612	-3.734	0	K00175	korB; 2-oxoglutarate ferredoxin oxidoreductase subunit beta EC:1.2.7.3
Path3092	4.47599	0	3.77447	K09954	K09954; hypothetical protein
Path1515	4.47533	0	3.2118	K02460	gspK; general secretion pathway protein K
Path1426	4.47248	0	2.51717	K16013	cydD; ATP-binding cassette, subfamily C, bacterial CydD
Path2011	4.47056	0	3.88243	K02656	pilF; type IV pilus assembly protein PilF
Path1899	4.4693	0	3.54827	K09895	K09895; hypothetical protein
Path1400	-1.99169	-4.4653	2.47361	K12234	cofE, fbiB; coenzyme F420-0:L-glutamate ligase / coenzyme F420-1:gamma-L-glutamate ligase EC:6.3.2.31 6.3.2.34
Path2598	-4.24658	-4.46527	0	K07398	K07398; conserved protein with predicted RNA binding PUA domain
Path1	3.73269	0	4.46435	K02014	TC.FEV.OM; iron complex outermembrane recepter protein
Path1133	4.46347	1.83037	2.6331	K03408	cheW; purine-binding chemotaxis protein CheW
Path2502	-4.46141	-3.43513	0	K02995	RP-S8e, RPS8; small subunit ribosomal protein S8e
Path2188	4.46068	0	2.69835	K07661	rstA; two-component system, OmpR family, response regulator RstA
Path1200	4.4602	2.01267	2.44753	K03314	nhaB; Na+:H+ antiporter, NhaB family
Path2436	4.45678	0	3.37039	K09939	K09939; hypothetical protein
Path2279	-4.45503	-2.94434	0	K14165	K14165; dual specificity phosphatase EC:3.1.3.16 3.1.3.48
Path2311	4.45485	2.42092	0	K13408	raxA; membrane fusion protein RaxA
Path2455	-4.45425	-3.89946	0	K17050	clrA, serA; complex iron-sulfur molybdoenzyme family reductase subunit alpha
Path2349	-4.45068	-3.84772	0	K07219	K07219; putative molybdopterin biosynthesis protein
Path2262	3.52138	0	4.44882	K07026	E3.1.3.70; mannosyl-3-phosphoglycerate phosphatase EC:3.1.3.70
Path2394	-4.44781	-4.07169	0	K03236	EIF1A; translation initiation factor 1A
Path1937	0	-4.44507	4.36424	K10674	ectD; ectoine hydroxylase EC:1.14.11.-
Path1595	4.44292	0	2.82955	K02415	fliL; flagellar FliL protein
Path709	0	-4.44267	3.55011	K11779	fbiC; FO synthase EC:2.5.1.-
Path2594	0	-3.21525	4.43929	K13483	yagT; xanthine dehydrogenase YagT iron-sulfur-binding subunit
Path1798	0	-4.43838	4.1317	K08323	rspA; starvation sensing protein RspA
Path2783	0	-2.74948	4.43521	K01856	catB; muconate cycloisomerase EC:5.5.1.1
Path3153	3.68842	0	4.43329	K01865	E5.-.-.- EC:5.-.-.-
Path3247	2.81872	0	4.43088	K08093	hxlA; 3-hexulose-6-phosphate synthase EC:4.1.2.43
Path2298	4.4278	2.50013	0	K02167	betI; TetR/AcrR family transcriptional regulator, transcriptional repressor of bet genes
Path2321	4.19113	0	4.42504	K02668	pilS; two-component system, NtrC family, sensor histidine kinase PilS EC:2.7.13.3
Path3003	4.42235	0	2.8479	K03764	metJ; transcriptional repressor of met regulon (beta-ribbon, MetJ family)
Path3364	3.56888	0	4.42074	K00141	xylC; benzaldehyde dehydrogenase (NAD) EC:1.2.1.28
Path1777	4.4191	2.39266	0	K06145	gntR; LacI family transcriptional regulator, gluconate utilization system Gnt-I transcriptional repressor
Path2032	4.41757	2.26815	0	K03974	pspF; psp operon transcriptional activator
Path2452	4.41256	0	2.53265	K09860	K09860; hypothetical protein
Path2639	4.41185	0	2.74526	K12284	mshN; MSHA biogenesis protein MshN
Path2230	2.73247	0	4.41102	K02106	atoE; short-chain fatty acids transporter
Path570	0	-4.40833	3.48745	K07577	K07577; putative mRNA 3-end processing factor
Path385	4.40757	1.77498	2.63259	K02529	lacI, galR; LacI family transcriptional regulator
Path3331	4.17973	0	4.40651	K00373	narJ; nitrate reductase delta subunit
Path2871	4.405	0	2.78733	K07285	slp; outer membrane lipoprotein
Path813	1.98136	-2.42344	4.40481	K01113	phoD; alkaline phosphatase D EC:3.1.3.1
Path1884	4.40442	1.83227	2.57214	K00243	K00243; hypothetical protein
Path3212	4.39675	0	4.22528	K04033	eutR; AraC family transcriptional regulator, ethanolamine operon transcriptional activator
Path1168	4.39672	0	3.18601	K14682	argAB; amino-acid N-acetyltransferase EC:2.3.1.1
Path2948	-4.39646	-3.28863	0	K00621	E2.3.1.4, GNA1; glucosamine-phosphate N-acetyltransferase EC:2.3.1.4
Path2491	2.04354	-2.34853	4.39207	K07664	baeR; two-component system, OmpR family, response regulator BaeR
Path1330	4.39049	3.04159	0	K10125	dctB; two-component system, NtrC family, C4-dicarboxylate transport sensor histidine kinase DctB EC:2.7.13.3
Path2168	2.07087	-2.3196	4.39047	K09697	natA; sodium transport system ATP-binding protein
Path2956	3.72811	0	4.38808	K07218	nosD; nitrous oxidase accessory protein
Path2392	4.38667	0	2.78652	K09920	K09920; hypothetical protein
Path2189	2.84766	0	4.38525	K09933	K09933; hypothetical protein
Path2979	4.38402	0	2.663	K03812	rmf; ribosome modulation factor
Path2332	4.38213	0	2.91951	K03774	slpA; FKBP-type peptidyl-prolyl cis-trans isomerase SlpA EC:5.2.1.8
Path3219	3.82681	0	4.37591	K07589	folX; D-erythro-7,8-dihydroneopterin triphosphate epimerase EC:5.-.-.-
Path2882	-4.37565	-4.08802	0	K03051	rpoF; DNA-directed RNA polymerase subunit F EC:2.7.7.6
Path1864	4.3726	0	2.67997	K06175	truC; tRNA pseudouridine65 synthase EC:5.4.99.26
Path1823	0	-3.40528	4.36878	K15894	pseB; UDP-N-acetylglucosamine 4,6-dehydratase EC:4.2.1.115
Path2721	3.58765	0	4.36469	K01804	araA; L-arabinose isomerase EC:5.3.1.4
Path2532	-4.36268	-4.26699	0	K13810	tal-pgi; transaldolase / glucose-6-phosphate isomerase EC:2.2.1.2 5.3.1.9
Path2327	-4.35912	-4.01596	0	K02929	RP-L44e, RPL44; large subunit ribosomal protein L44e
Path3059	4.07066	0	4.35884	K00374	narI; nitrate reductase gamma subunit EC:1.7.99.4
Path2579	4.35662	2.72795	0	K03411	cheD; chemotaxis protein CheD EC:3.5.1.44
Path1658	4.35441	0	2.84601	K02395	flgJ; flagellar protein FlgJ
Path1110	4.35274	0	2.90461	K15461	mnmC; tRNA 5-methylaminomethyl-2-thiouridine biosynthesis bifunctional protein EC:2.1.1.61 1.5.-.-
Path1858	4.35037	0	3.11309	K06181	rluE; 23S rRNA pseudouridine2457 synthase EC:5.4.99.20
Path2655	-4.10577	-4.35003	0	K09152	K09152; hypothetical protein
Path2591	-4.27663	-4.34729	0	K14080	mtaA; methyl-Co(III) methanol-specific corrinoid protein:coenzyme M methyltransferase EC:2.1.1.246
Path3413	4.0621	0	4.34624	K06598	chpC; chemosensory pili system protein ChpC
Path1565	4.34442	0	2.48209	K13529	ada-alkA; AraC family transcriptional regulator, regulatory protein of adaptative response / DNA-3-methyladenine glycosylase II EC:3.2.2.21
Path2859	4.34183	0	2.86243	K02300	cyoD; cytochrome o ubiquinol oxidase operon protein cyoD
Path1034	0	-2.95096	4.33976	K09699	E2.3.1.168, bkdB; 2-oxoisovalerate dehydrogenase E2 component (dihydrolipoyl transacylase) EC:2.3.1.168
Path2581	-4.10927	-4.33763	0	K07573	CSL4, EXOSC1; exosome complex component CSL4
Path2453	-4.33729	-3.91529	0	K03238	EIF2S2; translation initiation factor 2 subunit 2
Path2239	4.33298	0	0	K03735	eutB; ethanolamine ammonia-lyase large subunit EC:4.3.1.7
Path2155	-3.59382	-4.3279	0	K07068	K07068
Path1733	4.32634	0	3.06218	K02441	glpG; GlpG protein
Path2772	4.32306	0	2.99752	K02399	flgN; flagella synthesis protein FlgN
Path3516	3.37206	0	4.32174	K00258	E1.3.-.- EC:1.3.-.-
Path1882	0	-3.20543	4.32163	K01455	E3.5.1.49; formamidase EC:3.5.1.49
Path2152	4.32111	0	2.8036	K09973	K09973; hypothetical protein
Path3175	3.15462	0	4.32088	K01043	E2.-.-.- EC:2.-.-.-
Path2259	4.05856	0	4.31537	K08084	fimT; type IV fimbrial biogenesis protein FimT
Path3530	4.23289	0	4.31514	K16710	wcaK, amsJ; colanic acid/amylovoran biosynthesis protein
Path2906	-4.31459	-4.19254	0	K03053	rpoH; DNA-directed RNA polymerase subunit H EC:2.7.7.6
Path1422	1.7727	-2.53996	4.31266	K15918	GLYK; D-glycerate 3-kinase EC:2.7.1.31
Path3047	4.31248	0	2.30332	K03746	hns; DNA-binding protein H-NS
Path3266	3.63804	0	4.31078	K01263	E3.4.11.14; cytosol alanyl aminopeptidase EC:3.4.11.14
Path791	-4.31042	-3.73884	0	K01858	E5.5.1.4, INO1; myo-inositol-1-phosphate synthase EC:5.5.1.4
Path3499	3.80839	0	4.30898	K02351	K02351; putative membrane protein
Path1042	3.73703	0	4.30739	K07576	K07576; metallo-beta-lactamase family protein
Path3052	3.51839	0	4.30186	K02658	pilH; twitching motility two-component system response regulator PilH
Path3238	4.30147	0	3.1588	K11107	yfaE; ferredoxin
Path3232	4.2952	0	3.98356	K02659	pilI; twitching motility protein PilI
Path2840	-4.29338	-3.96194	0	K00320	mer; coenzyme F420-dependent N5,N10-methenyltetrahydromethanopterin reductase EC:1.5.99.11
Path313	4.29276	1.89864	2.39412	K03407	cheA; two-component system, chemotaxis family, sensor kinase CheA EC:2.7.13.3
Path3115	4.28907	0	3.18287	K07070	K07070
Path2154	-4.28436	-3.80838	0	K02987	RP-S4e, RPS4; small subunit ribosomal protein S4e
Path2913	-4.28187	-3.99416	0	K06875	PDCD5, TFAR19; programmed cell death protein 5
Path2699	-4.28122	-3.37972	0	K02976	RP-S26e, RPS26; small subunit ribosomal protein S26e
Path2509	4.2812	0	3.21082	K06149	uspA; universal stress protein A
Path2352	4.08813	0	4.27629	K02665	pilP; type IV pilus assembly protein PilP
Path2261	-4.2754	-3.81346	0	K04127	cefD; isopenicillin-N epimerase EC:5.1.1.17
Path3341	2.7932	0	4.26861	K05783	benD-xylL; dihydroxycyclohexadiene carboxylate dehydrogenase EC:1.3.1.25 1.3.1.-
Path1908	-2.86498	-4.26819	0	K08999	K08999; hypothetical protein
Path3127	4.26245	0	3.58377	K08485	PTS-HPR.PTSO, ptsO, npr; phosphocarrier protein NPr
Path2689	-4.25939	-3.60888	0	K14568	EMG1, NEP1; rRNA small subunit pseudouridine methyltransferase Nep1 EC:2.1.1.260
Path2382	4.25812	0	2.79823	K14059	int; integrase
Path55	-1.97967	-4.25659	2.27692	K15987	hppA; K(+)-stimulated pyrophosphate-energized sodium pump EC:3.6.1.1
Path1164	2.27206	-1.98226	4.25433	K02302	cysG; uroporphyrin-III C-methyltransferase / precorrin-2 dehydrogenase / sirohydrochlorin ferrochelatase EC:2.1.1.107 1.3.1.76 4.99.1.4
Path2800	2.97116	0	4.25274	K05522	nei; endonuclease VIII EC:3.2.2.- 4.2.99.18
Path2677	-4.24645	-3.98541	0	K00153	E1.1.1.306; S-(hydroxymethyl)mycothiol dehydrogenase EC:1.1.1.306
Path2846	4.24614	0	2.92921	K02398	flgM; negative regulator of flagellin synthesis FlgM
Path1032	4.24491	0	2.80597	K02407	fliD; flagellar hook-associated protein 2
Path1563	0	4.24452	-2.31576	K10352	MYH; myosin heavy chain
Path3017	4.24412	0	4.07217	K12957	yjgB; uncharacterized zinc-type alcohol dehydrogenase-like protein EC:1.-.-.-
Path2290	-4.24396	-3.90268	0	K06865	K06865; ATPase
Path2827	-4.24361	-2.79397	0	K01466	allB; allantoinase EC:3.5.2.5
Path2611	-4.24342	-3.93561	0	K07575	K07575; PUA domain protein
Path2743	4.24001	0	2.24971	K09899	K09899; hypothetical protein
Path3573	3.86619	0	4.23972	K02680	ppdB; prepilin peptidase dependent protein B
Path2388	2.90409	0	4.23649	K00371	narH; nitrate reductase beta subunit EC:1.7.99.4
Path1764	4.23637	3.06133	0	K11904	vgrG; type VI secretion system secreted protein VgrG
Path1968	4.23333	0	3.26884	K09950	K09950; hypothetical protein
Path1258	0	-2.97285	4.23106	K12251	aguB; N-carbamoylputrescine amidase EC:3.5.1.53
Path2307	4.23044	3.11194	0	K15986	ppaC; manganese-dependent inorganic pyrophosphatase EC:3.6.1.1
Path1708	-3.65421	-4.22944	0	K03709	troR; DtxR family transcriptional regulator, Mn-dependent transcriptional regulator
Path2007	3.89332	4.22887	0	K02567	napA; periplasmic nitrate reductase NapA EC:1.7.99.4
Path3105	3.86568	0	4.22778	K10715	rpfC; two-component system, sensor histidine kinase RpfC EC:2.7.13.3
Path2958	2.1582	0	4.2269	K00492	E1.14.13.- EC:1.14.13.-
Path2653	-3.45712	-4.22669	0	K15521	K15521, mshA; D-inositol-3-phosphate glycosyltransferase EC:2.4.1.250
Path3609	3.71713	0	4.22248	K16243	dmpL, poxC; Phenol hydroxylase P1 protein
Path2273	4.22248	2.47345	0	K10227	smoE, mtlE; sorbitol/mannitol transport system substrate-binding protein
Path1337	4.22179	0	3.04486	K02397	flgL; flagellar hook-associated protein 3 FlgL
Path1529	4.21967	0	3.09476	K01118	acpD, azoR; FMN-dependent NADH-azoreductase EC:1.7.-.-
Path1107	4.21762	0	2.67622	K03413	cheY; two-component system, chemotaxis family, response regulator CheY
Path1622	0	-4.21588	3.84823	K07246	ttuC, dmlA; tartrate dehydrogenase/decarboxylase / D-malate dehydrogenase EC:1.1.1.93 4.1.1.73 1.1.1.83
Path1119	0	-4.00585	4.21548	K03457	TC.NCS1; nucleobase:cation symporter-1, NCS1 family
Path3044	3.78447	0	4.2141	K08967	mtnD, mtnZ, ADI1; 1,2-dihydroxy-3-keto-5-methylthiopentene dioxygenase EC:1.13.11.53 1.13.11.54
Path297	-4.20817	-3.7101	0	K00174	korA; 2-oxoglutarate ferredoxin oxidoreductase subunit alpha EC:1.2.7.3
Path2557	4.2062	0	3.1657	K12283	mshM; MSHA biogenesis protein MshM
Path2141	4.20538	2.98694	0	K14681	argHA; argininosuccinate lyase / amino-acid N-acetyltransferase EC:4.3.2.1 2.3.1.1
Path2014	-2.37864	-4.2026	0	K07045	K07045
Path2823	4.20052	0	2.54439	K12285	mshO; MSHA biogenesis protein MshO
Path1071	-4.19656	-2.68319	0	K01042	selA; L-seryl-tRNA(Ser) seleniumtransferase EC:2.9.1.1
Path3268	4.1965	0	3.99291	K07693	desR; two-component system, NarL family, response regulator DesR
Path3088	0	4.05384	-4.1873	K12237	vibF; nonribosomal peptide synthetase VibF
Path273	-1.83311	-4.18514	2.35203	K00612	E2.1.3.-; carbamoyltransferase EC:2.1.3.-
Path1998	-4.18148	-3.95405	0	K02877	RP-L15e, RPL15; large subunit ribosomal protein L15e
Path2148	0	-2.36076	4.17755	K14267	dapC; N-succinyldiaminopimelate aminotransferase EC:2.6.1.17
Path1676	4.17608	0	2.75897	K13498	trpCF; indole-3-glycerol phosphate synthase / phosphoribosylanthranilate isomerase EC:4.1.1.48 5.3.1.24
Path1507	4.17464	0	2.52525	K06131	cls; cardiolipin synthase EC:2.7.8.-
Path2651	4.17183	0	3.12427	K07334	higA; proteic killer suppression protein
Path2267	-3.65622	-4.1693	0	K13574	ybiC; uncharacterized oxidoreductase EC:1.1.1.-
Path3118	4.16918	0	2.60657	K03410	cheC; chemotaxis protein CheC
Path3350	3.62726	0	4.16833	K15313	pksI; polyketide biosynthesis enoyl-CoA hydratase PksI
Path2670	-4.16515	-3.59938	0	K06072	E1.14.99.29, DOHH; deoxyhypusine monooxygenase EC:1.14.99.29
Path2479	4.16314	2.48234	0	K02478	K02478; two-component system, LytT family, sensor kinase EC:2.7.13.3
Path1545	4.16184	0	2.70429	K02391	flgF; flagellar basal-body rod protein FlgF
Path1830	0	-3.65687	4.16154	K01436	K01436; amidohydrolase EC:3.5.1.-
Path2366	-4.16055	-3.89744	0	K09140	TSR3; pre-rRNA-processing protein TSR3
Path2113	0	-2.78961	4.15806	K15408	coxAC; cytochrome c oxidase subunit I+III EC:1.9.3.1
Path2563	4.15716	0	3.85671	K05562	phaE; multicomponent K+:H+ antiporter subunit E
Path1931	4.15537	0	3.04265	K09921	K09921; hypothetical protein
Path3776	3.89238	0	4.15076	K05942	E2.3.-.- EC:2.3.-.-
Path2559	4.14842	0	2.72251	K05805	creA; CreA protein
Path591	0	-4.13367	4.14776	K01271	pepQ; Xaa-Pro dipeptidase EC:3.4.13.9
Path874	4.14774	0	2.83153	K00575	cheR; chemotaxis protein methyltransferase CheR EC:2.1.1.80
Path3196	2.31487	0	4.14532	K10038	glnQ; glutamine transport system ATP-binding protein EC:3.6.3.-
Path268	-3.24111	-4.13784	0	K01880	GARS, glyS1; glycyl-tRNA synthetase EC:6.1.1.14
Path752	4.13495	0	2.71506	K03412	cheB; two-component system, chemotaxis family, response regulator CheB EC:3.1.1.61
Path538	2.36983	0	4.1349	K16091	fecA; Fe(3+) dicitrate transport protein
Path3400	4.13344	0	4.06033	K09978	K09978; hypothetical protein
Path2176	0	-3.78551	4.13306	K09703	K09703; hypothetical protein
Path3140	4.13251	0	2.89519	K01573	E4.1.1.3G, oadG; oxaloacetate decarboxylase, gamma subunit EC:4.1.1.3
Path1966	4.12981	0	2.18094	K00040	uxuB; fructuronate reductase EC:1.1.1.57
Path2615	-3.32368	-4.12644	0	K01253	EPHX1; microsomal epoxide hydrolase EC:3.3.2.9
Path3414	2.69367	0	4.12608	K09023	rutD; aminoacrylate hydrolase EC:3.5.1.-
Path2904	4.12545	0	3.92187	K05564	phaG; multicomponent K+:H+ antiporter subunit G
Path1423	0	-4.12284	2.62539	K06001	K06001, trpB; tryptophan synthase beta chain EC:4.2.1.20
Path1195	1.79686	-2.3238	4.12067	K00263	E1.4.1.9; leucine dehydrogenase EC:1.4.1.9
Path3089	4.12037	0	3.84237	K02048	cysP, sbp; sulfate transport system substrate-binding protein
Path2691	4.12026	0	0	K12961	diaA; DnaA initiator-associating protein
Path2395	-4.11852	-3.86687	0	K03626	EGD2, NACA; nascent polypeptide-associated complex subunit alpha
Path3382	4.11554	0	3.31785	K03970	pspB; phage shock protein B
Path3027	-4.11478	-2.80404	0	K02962	RP-S17e, RPS17; small subunit ribosomal protein S17e
Path3285	0	0	4.11426	K09020	rutB; ureidoacrylate peracid hydrolase EC:3.5.1.110
Path2212	4.10738	3.18833	0	K00892	gsk; inosine kinase EC:2.7.1.73
Path2070	4.10586	0	3.25573	K03683	rnt; ribonuclease T EC:3.1.13.-
Path2946	4.10325	0	0	K03897	iucD; lysine N6-hydroxylase EC:1.14.13.59
Path2944	4.10091	0	2.81529	K11908	vasH; sigma-54 specific transcriptional regulator
Path678	-3.01574	-4.10033	0	K06015	E3.5.1.81; N-acyl-D-amino-acid deacylase EC:3.5.1.81
Path2751	-3.49091	-4.10011	0	K06936	K06936
Path2762	-4.09961	-3.26225	0	K02979	RP-S28e, RPS28; small subunit ribosomal protein S28e
Path3392	4.09597	0	3.14455	K09904	K09904; hypothetical protein
Path2839	4.09364	0	3.08654	K11741	sugE; quaternary ammonium compound-resistance protein SugE
Path2706	4.09119	0	0	K12279	mshI; MSHA biogenesis protein MshI
Path546	4.0878	0	3.52265	K07004	K07004
Path1215	4.08671	0	2.89321	K10943	flrC, fleR; two-component system, response regulator FlrC
Path2087	4.08441	0	2.83867	K02387	flgB; flagellar basal-body rod protein FlgB
Path2397	4.08362	0	2.45405	K09689	ABC-2.CPSE.A; capsular polysaccharide transport system ATP-binding protein
Path2984	4.08291	0	3.84909	K04654	hypD; hydrogenase expression/formation protein HypD
Path3437	3.77134	0	4.07897	K12214	icmL, traM, dotI; intracellular multiplication protein IcmL
Path3465	3.45062	0	4.07577	K07262	pbpG; D-alanyl-D-alanine endopeptidase (penicillin-binding protein 7) EC:3.4.21.-
Path2865	-4.0754	-3.96568	0	K03105	SRP19; signal recognition particle subunit SRP19
Path2963	4.07116	0	3.95676	K01584	E4.1.1.19A, adi; arginine decarboxylase EC:4.1.1.19
Path137	-2.00596	-4.07064	2.06468	K01473	hyuA; N-methylhydantoinase A EC:3.5.2.14
Path2868	-4.07021	-3.14724	0	K09142	K09142; hypothetical protein
Path2378	0	-2.17608	4.06983	K01959	E6.4.1.1A, pycA; pyruvate carboxylase subunit A EC:6.4.1.1
Path2005	4.06737	0	2.48309	K13590	dgcB; diguanylate cyclase
Path793	0	-2.91059	4.06727	K06979	K06979
Path3242	4.06687	0	3.87915	K01914	asnA; aspartate--ammonia ligase EC:6.3.1.1
Path3357	0	3.55635	-4.06686	K11216	lsrK; autoinducer 2 (AI-2) kinase EC:2.7.1.-
Path3729	3.31328	0	4.06596	K05918	E1.14.19.- EC:1.14.19.-
Path3556	2.91882	0	4.06396	K15229	mauB; methylamine dehydrogenase heavy chain EC:1.4.9.1
Path1169	0	-2.89485	4.06292	K00540	E1.-.-.- EC:1.-.-.-
Path3001	3.70169	0	4.06286	K01621	E4.1.2.9; phosphoketolase EC:4.1.2.9
Path2518	0	-4.06138	0	K07722	nikR; CopG family transcriptional regulator, nickel-responsive regulator
Path1441	4.06027	0	3.26484	K14260	alaA; alanine-synthesizing transaminase EC:2.6.1.66 2.6.1.2
Path3319	3.75523	0	4.05905	K05548	benK; MFS transporter, AAHS family, benzoate transport protein
Path391	-2.47959	-4.05578	0	K00809	E2.5.1.46, dys1; deoxyhypusine synthase EC:2.5.1.46
Path2329	4.05393	0	2.56461	K05836	hutC; GntR family transcriptional regulator, histidine utilization repressor
Path418	4.05353	0	3.22048	K00219	fadH; 2,4-dienoyl-CoA reductase (NADPH2) EC:1.3.1.34
Path1181	4.05319	3.06291	0	K11907	vasG, clpV; type VI secretion system protein VasG
Path3009	-4.05171	-3.93297	0	K07544	bbsF; benzylsuccinate CoA-transferase BbsF subunit EC:2.8.3.15
Path2246	2.97327	0	4.04788	K02667	pilR; two-component system, NtrC family, response regulator PilR
Path2299	4.04774	0	3.33026	K02494	lolB; outer membrane lipoprotein LolB
Path1010	4.04323	0	3.3405	K02575	NRT, narK, nrtP, nasA; MFS transporter, NNP family, nitrate/nitrite transporter
Path1920	4.03853	2.36749	0	K12266	norR; anaerobic nitric oxide reductase transcription regulator
Path2194	3.86948	0	4.0385	K02616	paaX; phenylacetic acid degradation operon negative regulatory protein
Path2050	4.03825	0	3.08566	K05803	nlpI; lipoprotein NlpI
Path3369	3.40239	0	4.03662	K12218	icmP, trbA; intracellular multiplication protein IcmP
Path2353	-4.03523	-3.5167	0	K07332	flaI-A, flaI; archaeal flagellar protein FlaI
Path1092	-3.0567	-4.03275	0	K07749	frc; formyl-CoA transferase EC:2.8.3.16
Path3571	3.92733	0	4.03108	K15864	nirS; nitrite reductase (NO-forming) / hydroxylamine reductase EC:1.7.2.1 1.7.99.1
Path2040	-4.02676	-3.83524	0	K00008	E1.1.1.14, gutB; L-iditol 2-dehydrogenase EC:1.1.1.14
Path2722	0	-2.62089	4.0265	K02844	waaG, rfaG; UDP-glucose:(heptosyl)LPS alpha-1,3-glucosyltransferase EC:2.4.1.-
Path3126	-4.02597	-3.91857	0	K03059	rpoP; DNA-directed RNA polymerase subunit P EC:2.7.7.6
Path2724	4.02289	0	3.4794	K06603	flaG; flagellar protein FlaG
Path2512	4.01817	2.77799	0	K03837	sdaC; serine transporter
Path850	4.01716	0	3.24949	K12297	rlmL, rlmK; 23S rRNA (guanine2445-N2)-methyltransferase / 23S rRNA (guanine2069-N7)-methyltransferase EC:2.1.1.173 2.1.1.264
Path2902	4.01516	0	3.7292	K00657	E2.3.1.57, speG; diamine N-acetyltransferase EC:2.3.1.57
Path3634	3.61634	0	4.01507	K15312	pksH; polyketide biosynthesis enoyl-CoA hydratase PksH
Path2440	0	4.01471	0	K02804	PTS-Nag-EIIC, nagE; PTS system, N-acetylglucosamine-specific IIC component
Path3394	3.60166	0	4.00997	K12537	hasE, prtE; protease secretion protein HasE
Path2688	4.00856	2.58423	0	K11903	K11903, hcp; type VI secretion system secreted protein Hcp
Path2285	4.00778	0	3.48857	K00045	E1.1.1.67, mtlK; mannitol 2-dehydrogenase EC:1.1.1.67
Path1755	1.65899	-2.3465	4.00549	K16053	mscM; miniconductance mechanosensitive channel
Path1094	4.00477	0	2.52549	K02336	DPO2, polB; DNA polymerase II EC:2.7.7.7
Path2028	3.30674	0	4.00356	K17218	sqr; sulfide:quinone oxidoreductase EC:1.8.5.-
Path1279	1.83829	-2.16423	4.00252	K12257	secDF; SecD/SecF fusion protein
Path1479	3.99478	1.87384	2.12094	K05820	hcaT; MFS transporter, PPP family, 3-phenylpropionic acid transporter
Path2912	3.99458	0	3.38876	K05560	phaC; multicomponent K+:H+ antiporter subunit C
Path647	3.99164	0	3.10904	K08484	PTS-EI.PTSP, ptsP; phosphotransferase system, enzyme I, PtsP EC:2.7.3.9
Path1670	3.98709	0	0	K07675	uhpB; two-component system, NarL family, sensor histidine kinase UhpB EC:2.7.13.3
Path2900	-3.59191	-3.98696	0	K15904	K15904; bifunctional tRNA threonylcarbamoyladenosine biosynthesis protein EC:2.7.11.1
Path3779	3.45603	0	3.98602	K16246	dmpP, poxF; phenol hydroxylase P5 protein
Path2125	3.95277	0	3.98319	K15675	rhiB; rhizoxin biosynthesis, polyketide synthase / nonribosomal peptide synthetase RhiB
Path3095	-3.98166	-3.91313	0	K07158	K07158
Path2822	-3.97914	-3.76926	0	K07533	prsA; foldase protein PrsA EC:5.2.1.8
Path2883	3.97818	0	2.74434	K09980	K09980; hypothetical protein
Path3739	3.62794	0	3.97764	K04335	csgB; minor curlin subunit
Path3144	-3.50619	-3.97538	0	K02983	RP-S30e, RPS30; small subunit ribosomal protein S30e
Path3193	3.97465	0	2.83792	K07074	K07074
Path173	-1.94255	-3.97452	2.03197	K01474	hyuB; N-methylhydantoinase B EC:3.5.2.14
Path285	3.97364	0	2.71715	K15371	GDH2; glutamate dehydrogenase EC:1.4.1.2
Path3173	-3.97309	-3.86946	0	K07049	K07049; TatD-related deoxyribonuclease
Path1404	0	-3.89814	3.97249	K12941	abgB; aminobenzoyl-glutamate utilization protein B
Path3122	-3.9723	-3.84997	0	K07580	K07580; hypothetical protein
Path2210	2.58984	0	3.96867	K02655	pilE; type IV pilus assembly protein PilE
Path3013	-3.96632	-3.84142	0	K05826	lysW; alpha-aminoadipate carrier protein LysW
Path2987	3.96322	0	3.62034	K02192	bfd; bacterioferritin-associated ferredoxin
Path1300	-3.96314	-3.63149	0	K06864	K06864; uncharacterized protein
Path2295	3.79867	0	3.96085	K15342	cas1; CRISP-associated protein Cas1
Path3351	3.71899	0	3.95693	K00992	E2.7.7.- EC:2.7.7.-
Path1024	0	-3.8969	3.9526	K01061	E3.1.1.45; carboxymethylenebutenolidase EC:3.1.1.45
Path1796	3.9497	0	3.08238	K03205	virD4, lvhD4; type IV secretion system protein VirD4
Path1038	0	-3.94885	2.66493	K00150	gap2; glyceraldehyde-3-phosphate dehydrogenase (NAD(P)) EC:1.2.1.59
Path475	2.39357	0	3.94806	K07303	E1.3.99.16B; isoquinoline 1-oxidoreductase, beta subunit EC:1.3.99.16
Path2102	-3.94746	-3.2868	0	K06045	shc, sqhC; squalene-hopene/tetraprenyl-beta-curcumene cyclase EC:5.4.99.17 4.2.1.129
Path1902	0	-3.06359	3.94735	K03793	E1.5.1.33; pteridine reductase EC:1.5.1.33
Path3055	0	-2.97101	3.94373	K04116	aliA; cyclohexanecarboxylate-CoA ligase EC:6.2.1.-
Path2861	3.94328	0	2.40312	K03745	slyX; SlyX protein
Path1975	3.94298	2.63446	0	K12525	metL; bifunctional aspartokinase / homoserine dehydrogenase 2 EC:2.7.2.4 1.1.1.3
Path2650	-3.94249	-3.81583	0	K03918	lat; L-lysine 6-transaminase EC:2.6.1.36
Path3791	3.51362	0	3.9416	K11474	glcC; GntR family transcriptional regulator, glc operon transcriptional activator
Path2957	0	3.93166	-3.69596	K10948	hlyA; hemolysin
Path1859	2.60724	0	3.93055	K09798	K09798; hypothetical protein
Path2849	0	-2.86364	3.92778	K02440	GLPF; glycerol uptake facilitator protein
Path2439	3.92621	0	3.47335	K04063	osmC; osmotically inducible protein OsmC
Path3147	3.92612	0	2.70427	K07122	K07122
Path583	3.9259	0	3.5435	K00690	E2.4.1.7; sucrose phosphorylase EC:2.4.1.7
Path1651	3.92533	0	2.40169	K00209	fabV; enoyl-acyl-carrier protein reductase EC:1.3.1.-
Path1750	0	-3.92368	2.44589	K03379	E1.14.13.22; cyclohexanone monooxygenase EC:1.14.13.22
Path2821	-3.92337	-3.8404	0	K02869	RP-L12, rpl12; large subunit ribosomal protein L12
Path1305	3.92258	0	3.88928	K08282	E2.7.11.1; non-specific serine/threonine protein kinase EC:2.7.11.1
Path2205	-3.9199	-3.54284	0	K13990	FTCD; glutamate formiminotransferase / formiminotetrahydrofolate cyclodeaminase EC:2.1.2.5 4.3.1.4
Path2198	3.91762	2.84056	0	K05499	cytR; LacI family transcriptional regulator, repressor for deo operon, udp, cdd, tsx, nupC, and nupG
Path3053	2.93923	0	3.91621	K00118	gfo; glucose-fructose oxidoreductase EC:1.1.99.28
Path2648	-3.91341	-3.73209	0	K03042	rpoA2; DNA-directed RNA polymerase subunit A" EC:2.7.7.6
Path3602	3.67979	0	3.91341	K13543	hemDX; uroporphyrinogen III methyltransferase / synthase EC:2.1.1.107 4.2.1.75
Path2947	3.91013	0	2.57954	K13771	nsrR; Rrf2 family transcriptional regulator, nitric oxide-sensitive transcriptional repressor
Path2208	3.90993	0	2.45602	K03573	mutH; DNA mismatch repair protein MutH
Path3124	-3.9071	-3.79578	0	K16203	dppA1; D-amino peptidase EC:3.4.11.-
Path2422	3.90689	3.04905	0	K05994	E3.4.11.10; bacterial leucyl aminopeptidase EC:3.4.11.10
Path2980	-3.65817	-3.90647	0	K07060	K07060; UPF0271 protein
Path3640	2.41111	0	3.90471	K08167	smvA; MFS transporter, DHA2 family, methyl viologen resistance protein SmvA
Path3472	3.52249	0	3.90471	K15862	ccoNO; cytochrome c oxidase cbb3-type subunit I/II EC:1.9.3.1
Path2592	-3.90083	-3.16201	0	K09141	K09141; hypothetical protein
Path3012	3.89721	0	2.62513	K03201	virB6, lvhB6; type IV secretion system protein VirB6
Path3198	3.89402	0	0	K12280	mshJ; MSHA biogenesis protein MshJ
Path1257	3.76273	0	3.89323	K02670	pilU; twitching motility protein PilU
Path345	3.89226	0	2.95768	K03578	hrpA; ATP-dependent helicase HrpA EC:3.6.4.13
Path1925	3.8894	0	3.80405	K07184	ygiM; SH3 domain protein
Path1080	0	-2.80388	3.88691	K00166	E1.2.4.4A, bkdA1; 2-oxoisovalerate dehydrogenase E1 component, alpha subunit EC:1.2.4.4
Path3471	0	0	3.88667	K10714	mtdB; methylene-tetrahydromethanopterin dehydrogenase EC:1.5.1.-
Path1954	0	-3.65613	3.88604	K12960	mtaD; 5-methylthioadenosine/S-adenosylhomocysteine deaminase EC:3.5.4.31 3.5.4.28
Path1449	2.93338	0	3.88211	K16872	E2.3.1.207; beta-ketodecanoyl-acyl-carrier-protein synthase EC:2.3.1.207
Path3071	3.21545	0	3.88204	K02624	pcaR; IclR family transcriptional regulator, pca regulon regulatory protein
Path2725	3.87921	2.02926	0	K10228	smoF, mtlF; sorbitol/mannitol transport system permease protein
Path2811	3.87734	0	0	K03409	cheX; chemotaxis protein CheX
Path540	0	-3.87727	2.38757	K00394	aprA; adenylylsulfate reductase, subunit A EC:1.8.99.2
Path3803	3.23872	0	3.87418	K16254	mxaJ; mxaJ protein
Path2945	-3.80018	-3.87197	0	K00170	porB; pyruvate ferredoxin oxidoreductase, beta subunit EC:1.2.7.1
Path2872	3.87197	0	0	K03736	eutC; ethanolamine ammonia-lyase small subunit EC:4.3.1.7
Path1229	0	-3.86868	2.81449	K06137	pqqC; pyrroloquinoline-quinone synthase EC:1.3.3.11
Path1373	2.96732	0	3.86832	K02662	pilM; type IV pilus assembly protein PilM
Path1061	-3.80981	-3.86743	0	K01641	E2.3.3.10; hydroxymethylglutaryl-CoA synthase EC:2.3.3.10
Path715	-2.10804	-3.86607	0	K14415	RTCB, rtcB; tRNA-splicing ligase RtcB EC:6.5.1.3
Path1979	-3.75786	-3.86599	0	K06994	K06994; putative drug exporter of the RND superfamily
Path1271	3.86414	0	0	K01580	E4.1.1.15, gadB, gadA, GAD; glutamate decarboxylase EC:4.1.1.15
Path3998	3.64278	0	3.8637	K09932	K09932; hypothetical protein
Path2556	-3.86279	-2.92941	0	K11173	ADHFE1; hydroxyacid-oxoacid transhydrogenase EC:1.1.99.24
Path3098	-3.8627	-2.78685	0	K09819	ABC.MN.P; manganese/iron transport system permease protein
Path3080	-3.29356	-3.86166	0	K07464	K07464; putative RecB family exonuclease
Path2197	3.32054	0	3.85971	K02083	allC; allantoate deiminase EC:3.5.3.9
Path1077	3.85788	0	2.83356	K03286	TC.OOP; OmpA-OmpF porin, OOP family
Path2359	3.85448	1.94043	0	K09017	rutR; TetR/AcrR family transcriptional regulator
Path3142	-3.24134	-3.85269	0	K09738	K09738; hypothetical protein
Path2191	1.92666	-1.92421	3.85087	K06871	K06871; uncharacterized protein
Path1929	3.84993	3.13003	0	K11893	impJ, vasE; type VI secretion system protein ImpJ
Path1281	0	-2.60873	3.84411	K09967	K09967; hypothetical protein
Path3185	-3.72744	-3.84397	0	K06963	TAN1, THUMPD1; tRNA acetyltransferase TAN1
Path1486	-3.84341	-3.53683	0	K06898	K06898
Path2917	-3.84281	-3.28618	0	K02924	RP-L39e, RPL39; large subunit ribosomal protein L39e
Path2709	-3.84263	-3.00893	0	K02883	RP-L18e, RPL18; large subunit ribosomal protein L18e
Path3680	3.73106	0	3.84144	K09717	K09717; hypothetical protein
Path633	-1.97122	-3.84082	0	K13953	adhP; alcohol dehydrogenase, propanol-preferring EC:1.1.1.1
Path3244	-3.72923	-3.84006	0	K04798	pfdB, PFDN6; prefoldin beta subunit\tCytoplasm
Path3260	-3.83798	-3.55906	0	K00596	E4.1.1.64; 2,2-dialkylglycine decarboxylase (pyruvate) EC:4.1.1.64
Path653	3.83796	0	2.54336	K03579	hrpB; ATP-dependent helicase HrpB EC:3.6.4.13
Path714	2.61174	0	3.83678	K06987	K06987
Path2975	0	-2.92639	3.83528	K02848	waaP, rfaP; heptose (I) phosphotransferase EC:2.7.1.-
Path2731	0	-3.83351	2.71551	K04102	E4.1.1.55; 4,5-dihydroxyphthalate decarboxylase EC:4.1.1.55
Path3937	3.44132	0	3.83345	K15629	CYP152A1; fatty-acid peroxygenase EC:1.11.2.4
Path3735	3.51157	0	3.83248	K00635	E2.3.1.20; diacylglycerol O-acyltransferase EC:2.3.1.20
Path3278	-3.83008	-3.70551	0	K09721	K09721; hypothetical protein
Path2105	3.82999	0	3.34353	K09774	lptA; lipopolysaccharide export system protein LptA
Path3675	3.62089	0	3.82846	K13816	rpfF; DSF synthase
Path1785	3.66956	0	3.82805	K02450	gspA; general secretion pathway protein A
Path3111	3.82566	0	3.69638	K02047	cysW; sulfate transport system permease protein
Path3924	3.52273	0	3.82284	K16255	mxaG; cytochrome c-L
Path572	2.22454	0	3.82038	K01284	dcp; peptidyl-dipeptidase Dcp EC:3.4.15.5
Path1106	3.23368	0	3.81688	K03387	ahpF; alkyl hydroperoxide reductase subunit F EC:1.6.4.-
Path1752	0	-3.81414	0	K10018	occT, nocT; octopine/nopaline transport system substrate-binding protein
Path2966	-3.81245	-3.00909	0	K03232	EEF1B; elongation factor 1-beta
Path1287	3.81177	0	2.83225	K03630	radC; DNA repair protein RadC
Path2022	2.94463	0	3.80825	K02663	pilN; type IV pilus assembly protein PilN
Path951	-2.55905	-3.80623	0	K03518	E1.2.99.2S, coxS; carbon-monoxide dehydrogenase small subunit EC:1.2.99.2
Path3179	-3.8062	-3.70256	0	K07143	K07143; UPF0148 protein
Path899	0	-3.80617	2.51816	K00117	gcd; quinoprotein glucose dehydrogenase EC:1.1.5.2
Path3046	-3.80239	-3.16331	0	K02908	RP-L30e, RPL30; large subunit ribosomal protein L30e
Path1744	-3.69805	-3.80205	0	K01372	E3.4.22.40, pepC; bleomycin hydrolase EC:3.4.22.40
Path2674	3.79596	0	2.73709	K02458	gspI; general secretion pathway protein I
Path2537	-3.79557	-3.10005	0	K00441	frhB; coenzyme F420 hydrogenase beta subunit EC:1.12.98.1
Path1224	3.79512	0	2.66893	K02498	hemY; HemY protein
Path2127	3.7911	0	3.51657	K04760	greB; transcription elongation factor GreB
Path2832	3.78946	0	0	K03291	MFS.SET; MFS transporter, SET family, sugar efflux transporter
Path3312	3.42049	0	3.7875	K02046	cysU; sulfate transport system permease protein
Path1696	3.78713	2.90613	0	K10126	dctD; two-component system, NtrC family, C4-dicarboxylate transport response regulator DctD
Path3321	-3.78696	-3.32618	0	K14656	ribL; FAD synthetase
Path4007	3.52664	0	3.78675	K16077	scrY; sucrose porin
Path3010	3.78447	0	0	K16371	gatZ-kbaZ; D-tagatose-1,6-bisphosphate aldolase subunit GatZ/KbaZ
Path3889	3.3094	0	3.78264	K03618	hyaF; hydrogenase-1 operon protein HyaF
Path1440	3.78132	0	0	K09930	K09930; hypothetical protein
Path1041	3.78038	0	2.15005	K06177	rluA; tRNA pseudouridine32 synthase / 23S rRNA pseudouridine746 synthase EC:5.4.99.28 5.4.99.29
Path3892	3.25836	0	3.77918	K04651	hypA, hybF; hydrogenase nickel incorporation protein HypA/HybF
Path2739	-3.77365	0	0	K03716	splB; spore photoproduct lyase EC:4.1.99.14
Path1653	2.23591	0	3.77292	K13777	atuF; geranyl-CoA carboxylase alpha subunit EC:6.4.1.5
Path351	0	-3.77204	3.10094	K06978	K06978
Path2596	-3.12984	-3.77182	0	K08256	pimA; phosphatidylinositol alpha-mannosyltransferase EC:2.4.1.57
Path1729	0	0	3.77048	K13778	atuC; geranyl-CoA carboxylase beta subunit EC:6.4.1.5
Path482	3.7698	0	3.17008	K03580	hepA; ATP-dependent helicase HepA EC:3.6.4.-
Path1143	3.76885	0	2.66357	K12942	abgT; aminobenzoyl-glutamate transport protein
Path2587	3.76843	3.01724	0	K00998	pssA; CDP-diacylglycerol---serine O-phosphatidyltransferase EC:2.7.8.8
Path2960	3.76836	0	0	K09977	K09977; hypothetical protein
Path677	3.76829	0	2.37314	K02409	fliF; flagellar M-ring protein FliF
Path2707	-2.78111	-3.76451	0	K13010	per; perosamine synthetase
Path3076	3.7624	0	3.32073	K12536	hasD, prtD, aprD; ATP-binding cassette, subfamily C, bacterial exporter for protease/lipase
Path3867	3.14011	0	3.76181	K00202	fwdC, fmdC; formylmethanofuran dehydrogenase subunit C EC:1.2.99.5
Path2627	3.76045	0	0	K11895	impH, vasB; type VI secretion system protein ImpH
Path2080	3.76018	0	2.20906	K02488	pleD; two-component system, cell cycle response regulator
Path1845	0	-3.75989	0	K00777	E2.4.2.- EC:2.4.2.-
Path2597	3.75962	2.44363	0	K15125	fhaB; filamentous hemagglutinin
Path3353	-3.75843	-3.65898	0	K03622	ssh10b; archaea-specific DNA-binding protein
Path773	3.75457	0	2.93394	K02396	flgK; flagellar hook-associated protein 1 FlgK
Path1732	2.4651	0	3.75224	K01283	E3.4.15.1, ACE; peptidyl-dipeptidase A EC:3.4.15.1
Path2815	-3.75132	-3.36741	0	K03420	psmR; proteasome regulatory subunit
Path3498	0	0	3.74817	K16267	zipB; zinc and cadmium transporter
Path2196	0	-2.59636	3.74777	K07336	K07336; PKHD-type hydroxylase EC:1.14.11.-
Path3292	2.97338	0	3.74275	K09940	K09940; hypothetical protein
Path3237	3.74111	0	0	K10927	mshD; MSHA pilin protein MshD
Path2981	3.73972	2.33594	0	K11894	impI, vasC; type VI secretion system protein ImpI
Path2413	3.73668	0	2.36144	K03643	lptE, rlpB; LPS-assembly lipoprotein
Path3911	3.40271	0	3.7349	K15469	rhiG; rhizoxin biosynthesis acyltransferase
Path1703	0	-2.3283	3.73425	K07238	TC.ZIP, zupT, ZRT3, ZIP2; zinc transporter, ZIP family
Path3136	-3.73353	-3.05973	0	K15059	amnB; 2-aminophenol-1,6-dioxygenase beta subunit EC:1.13.11.74
Path2870	-3.73298	-3.21991	0	K00801	FDFT1; farnesyl-diphosphate farnesyltransferase EC:2.5.1.21
Path2419	3.19455	0	3.73165	K12206	icmB, dotO; intracellular multiplication protein IcmB
Path3207	-3.64952	-3.73022	0	K03540	RPR2, RPP21; ribonuclease P protein subunit RPR2 EC:3.1.26.5
Path2066	3.72953	0	3.51913	K02664	pilO; type IV pilus assembly protein PilO
Path2777	3.72879	0	2.21402	K08234	yaeR; glyoxylase I family protein
Path2137	3.7286	0	0	K05777	ABC.VB1X.S; putative thiamine transport system substrate-binding protein
Path1162	-2.19433	-3.72674	0	K00294	E1.2.1.88; 1-pyrroline-5-carboxylate dehydrogenase EC:1.2.1.88
Path2766	3.59646	0	3.72602	K12217	icmO, trbC, dotL; intracellular multiplication protein IcmO
Path4022	3.35651	0	3.72419	K02081	agaR; DeoR family transcriptional regulator, aga operon transcriptional repressor
Path3246	-3.72181	-3.44017	0	K05884	E1.1.1.272, comC; (R)-2-hydroxyacid dehydrogenase EC:1.1.1.272
Path2668	-3.72019	-3.52916	0	K02896	RP-L24e, RPL24; large subunit ribosomal protein L24e
Path3174	-3.71799	-3.41486	0	K00169	porA; pyruvate ferredoxin oxidoreductase, alpha subunit EC:1.2.7.1
Path2748	3.24689	0	3.71694	K14347	SLC10A7, P7; solute carrier family 10 (sodium/bile acid cotransporter), member 7
Path415	0	-3.71652	2.56109	K08963	mtnA; methylthioribose-1-phosphate isomerase EC:5.3.1.23
Path981	0	-3.71642	2.18014	K07027	K07027
Path2410	0	-3.71494	3.0512	K14941	cofC; 2-phospho-L-lactate guanylyltransferase EC:2.7.7.68
Path710	3.71316	0	3.41011	K01971	E6.5.1.1, lig; DNA ligase (ATP) EC:6.5.1.1
Path2525	0	0	3.70809	K00853	araB; L-ribulokinase EC:2.7.1.16
Path353	-3.70785	-3.51759	0	K06888	K06888
Path3813	2.73942	0	3.7067	K05550	benB-xylY; benzoate/toluate 1,2-dioxygenase subunit beta EC:1.14.12.10 1.14.12.-
Path3929	3.38321	0	3.70548	K02679	ppdA; prepilin peptidase dependent protein A
Path3575	2.5654	0	3.70543	K10037	glnP; glutamine transport system permease protein
Path783	3.70534	0	3.17887	K02238	comEC; competence protein ComEC
Path1665	-3.32787	-3.70492	0	K01841	pepM; phosphoenolpyruvate phosphomutase EC:5.4.2.9
Path3157	-3.70337	-2.81167	0	K06236	COL1AS; collagen, type I/II/III/V/XI/XXIV/XXVII, alpha
Path1938	3.70333	0	3.30748	K15539	rodZ; cytoskeleton protein RodZ
Path2970	3.70318	0	0	K11906	vasD, lip; type VI secretion system protein VasD
Path2086	3.70064	0	2.73743	K07167	chrR; putative transcriptional regulator
Path2887	-3.29086	-3.70006	0	K01577	oxc; oxalyl-CoA decarboxylase EC:4.1.1.8
Path3026	3.69987	0	3.61777	K02657	pilG; twitching motility two-component system response regulator PilG
Path3063	3.69848	0	2.65861	K09794	K09794; hypothetical protein
Path1488	-3.69808	-3.16661	0	K02189	cbiG; cobalt-precorrin 5A hydrolase EC:3.7.1.12
Path2049	0	-3.16484	3.69792	K02204	thrB2; homoserine kinase type II EC:2.7.1.39
Path3189	-3.69742	-3.13099	0	K10780	fabL; enoyl-acyl-carrier protein reductase III EC:1.3.1.-
Path2623	2.63478	0	3.69056	K07316	mod; adenine-specific DNA-methyltransferase EC:2.1.1.72
Path3788	3.01053	0	3.68753	K08988	K08988; putative membrane protein
Path3476	3.68714	0	0	K08992	yciS; putative membrane protein
Path2744	3.68585	2.60441	0	K11899	impD; type VI secretion system protein ImpD
Path902	0	-2.99253	3.68356	K01560	E3.8.1.2; 2-haloacid dehalogenase EC:3.8.1.2
Path2002	3.68196	0	0	K05916	hmp, YHB1; nitric oxide dioxygenase EC:1.14.12.17
Path1940	3.18788	0	3.68194	K06886	glbN; hemoglobin
Path1656	3.68073	2.59755	0	K11896	impG, vasA; type VI secretion system protein ImpG
Path3019	3.26891	0	3.67852	K14287	ybdL; methionine aminotransferase EC:2.6.1.-
Path2053	3.67711	0	0	K16012	cydC; ATP-binding cassette, subfamily C, bacterial CydC
Path3538	3.67692	0	3.40496	K04337	csgE; curli production assembly/transport component CsgE
Path2692	0	0	3.67619	K17226	soxY; sulfur-oxidizing protein SoxY
Path3221	0	-2.7524	3.67584	K01617	E4.1.1.77; 4-oxalocrotonate decarboxylase EC:4.1.1.77
Path2340	3.67476	2.41811	0	K03933	cpbD; chitin-binding protein
Path1606	1.9374	0	3.67309	K03981	dsbC; thiol:disulfide interchange protein DsbC EC:5.3.4.1
Path1878	3.67284	0	3.07294	K05776	modF; molybdate transport system ATP-binding protein
Path989	3.67268	0	2.16868	K08303	; putative protease EC:3.4.-.-
Path2764	3.67161	0	2.90303	K09913	K09913; hypothetical protein
Path2927	3.57683	0	3.6716	K09902	K09902; hypothetical protein
Path2063	-3.67124	-2.63746	0	K08776	NPEPPS; puromycin-sensitive aminopeptidase EC:3.4.11.-
Path2687	2.73019	3.67052	0	K10910	luxP; autoinducer 2-binding periplasmic protein LuxP
Path2173	0	-3.33457	3.66872	K07276	K07276; hypothetical protein
Path3034	3.66578	0	2.70223	K09898	K09898; hypothetical protein
Path1212	0	-3.66485	2.86319	K07124	K07124
Path2454	0	0	3.66358	K07734	paiB; transcriptional regulator
Path2807	3.65956	0	0	K11902	impA; type VI secretion system protein ImpA
Path2202	-3.65846	-2.03522	0	K00264	GLT1; glutamate synthase (NADPH/NADH) EC:1.4.1.13 1.4.1.14
Path388	3.47373	0	3.65837	K00520	merA; mercuric reductase EC:1.16.1.1
Path3070	3.65832	0	0	K02476	K02476; two-component system, CitB family, sensor kinase EC:2.7.13.3
Path1474	0	-3.65208	3.55392	K07101	K07101
Path1403	-3.65042	-2.24678	0	K03833	selB; selenocysteine-specific elongation factor
Path2850	-3.64991	-2.83394	0	K02927	RP-L40e, RPL40; large subunit ribosomal protein L40e
Path3172	0	0	3.64985	K01499	mch; methenyltetrahydromethanopterin cyclohydrolase EC:3.5.4.27
Path2836	-3.47783	-3.6498	0	K01926	rex; redox-sensing transcriptional repressor
Path1058	0	-3.64966	0	K07220	K07220; hypothetical protein
Path2949	3.64745	0	2.51375	K00986	E2.7.7.49; RNA-directed DNA polymerase EC:2.7.7.49
Path3627	0	0	3.64741	K02019	modE; molybdate transport system regulatory protein
Path2983	3.647	2.55794	0	K03923	mdaB; modulator of drug activity B
Path943	2.44173	0	3.64497	K03832	tonB; periplasmic protein TonB
Path2727	-1.68727	-3.64469	0	K07458	vsr; DNA mismatch endonuclease, patch repair protein EC:3.1.-.-
Path3822	2.71971	0	3.64426	K16703	wcaL, amsK; colanic acid/amylovoran biosynthesis glycosyltransferase EC:2.4.-.-
Path2737	3.64416	0	2.75686	K03195	virB10, lvhB10; type IV secretion system protein VirB10
Path5	2.37754	0	3.64095	K03296	TC.HAE1; hydrophobic/amphiphilic exporter-1 (mainly G- bacteria), HAE1 family
Path3461	3.14046	0	3.63905	K01407	ptr; protease III EC:3.4.24.55
Path2407	2.76245	3.63764	0	K10953	rtxA; RTX toxin RtxA
Path2276	3.6351	0	3.03487	K03181	ubiC; chorismate--pyruvate lyase EC:4.1.3.40
Path3156	-3.63454	-3.58152	0	K04110	badA; benzoate-CoA ligase EC:6.2.1.25
Path1628	0	0	3.63258	K01029	E2.8.3.5B, scoB; 3-oxoacid CoA-transferase subunit B EC:2.8.3.5
Path2256	0	-2.54163	3.63255	K17225	soxC; sulfane dehydrogenase subunit SoxC
Path2490	-3.62644	-3.61848	0	K01630	garL; 2-dehydro-3-deoxyglucarate aldolase EC:4.1.2.20
Path3740	3.43367	0	3.62515	K06926	K06926
Path3334	3.15497	0	3.62462	K07118	K07118
Path2237	3.6245	0	0	K09859	K09859; hypothetical protein
Path2916	0	-2.26553	3.62444	K01567	E3.-.-.- EC:3.-.-.-
Path804	2.02845	0	3.62341	K01968	E6.4.1.4A; 3-methylcrotonyl-CoA carboxylase alpha subunit EC:6.4.1.4
Path3677	0	0	3.62251	K06151	E1.1.99.3A; gluconate 2-dehydrogenase alpha chain EC:1.1.99.3
Path3347	3.62239	0	2.79359	K03203	virB8, lvhB8; type IV secretion system protein VirB8
Path2923	-3.08735	-3.62135	0	K01003	E2.7.8.23; carboxyvinyl-carboxyphosphonate phosphorylmutase EC:2.7.8.23
Path3280	3.12929	0	3.61877	K12203	dotB, traJ; defect in organelle trafficking protein DotB
Path3754	3.33259	0	3.61873	K06967	trmK; tRNA (adenine22-N1)-methyltransferase EC:2.1.1.217
Path2220	0	-1.95964	3.6172	K03744	lemA; LemA protein
Path450	0	-2.84839	3.61429	K01434	E3.5.1.11; penicillin amidase EC:3.5.1.11
Path2291	-3.60879	-3.28191	0	K13542	cobA-hemD; uroporphyrinogen III methyltransferase / synthase EC:2.1.1.107 4.2.1.75
Path2448	3.60796	0	2.79653	K07136	K07136
Path2892	-3.60693	-2.65656	0	K14286	AGXT2L; alanine-glyoxylate aminotransferase 2-like EC:2.6.1.-
Path3488	3.60658	0	0	K11898	impE; type VI secretion system protein ImpE
Path3073	-3.60615	-3.53776	0	K04108	hbaC, hcrA; 4-hydroxybenzoyl-CoA reductase subunit alpha EC:1.3.7.9
Path3402	3.60555	0	0	K10926	mshC; MSHA pilin protein MshC
Path1451	0	-3.60406	3.44693	K00803	E2.5.1.26, AGPS; alkyldihydroxyacetonephosphate synthase EC:2.5.1.26
Path1482	-3.60386	-2.79403	0	K00966	GMPP; mannose-1-phosphate guanylyltransferase EC:2.7.7.13
Path4104	3.34067	0	3.59995	K16258	mxaK; mxaK protein
Path2714	3.06464	0	3.59714	K06720	ectC; L-ectoine synthase EC:4.2.1.108
Path1590	2.19135	0	3.59703	K07302	E1.3.99.16A; isoquinoline 1-oxidoreductase, alpha subunit EC:1.3.99.16
Path3721	3.59658	0	2.59977	K00407	ccoQ; cytochrome c oxidase cbb3-type subunit IV
Path2853	3.59318	0	2.516	K14414	rtcR; transcriptional regulatory protein RtcR
Path2545	0	-3.0581	3.59267	K06446	DCAA; acyl-CoA dehydrogenase EC:1.3.99.-
Path3297	-3.59251	-3.31289	0	K03056	rpoL; DNA-directed RNA polymerase subunit L EC:2.7.7.6
Path3990	0	3.28837	-3.5914	K15533	K15533; 1,3-beta-galactosyl-N-acetylhexosamine phosphorylase EC:2.4.1.211
Path740	3.58863	0	2.79302	K01825	fadB; 3-hydroxyacyl-CoA dehydrogenase / enoyl-CoA hydratase / 3-hydroxybutyryl-CoA epimerase / enoyl-CoA isomerase EC:1.1.1.35 4.2.1.17 5.1.2.3 5.3.3.8
Path2622	3.58851	0	3.16653	K07267	oprB; porin
Path2741	-3.58682	-2.96834	0	K00756	E2.4.2.2, pdp; pyrimidine-nucleoside phosphorylase EC:2.4.2.2
Path2517	3.39124	0	3.58626	K03814	mtgA; monofunctional biosynthetic peptidoglycan transglycosylase EC:2.4.1.-
Path2942	3.58529	0	3.55748	K01303	APEH; acylaminoacyl-peptidase EC:3.4.19.1
Path1716	3.58504	0	2.5998	K01048	pldB; lysophospholipase EC:3.1.1.5
Path2550	3.58484	2.35793	0	K09947	K09947; hypothetical protein
Path3213	-3.58212	-3.48501	0	K17105	E2.5.1.42; geranylgeranylglycerol-phosphate geranylgeranyltransferase EC:2.5.1.42
Path1636	3.57663	0	2.66729	K12287	mshQ; MSHA biogenesis protein MshQ
Path2450	-2.74014	-3.57315	0	K02499	yabN; tetrapyrrole methylase family protein / MazG family protein
Path3020	3.57265	0	2.89986	K02082	agaS; tagatose-6-phosphate ketose/aldose isomerase EC:5.-.-.-
Path2713	3.5718	0	3.28869	K04061	flhB2; flagellar biosynthesis protein
Path1951	3.56992	0	2.35827	K12371	dppD; dipeptide transport system ATP-binding protein
Path4125	3.15886	0	3.56986	K16693	wzxE; O-antigen flippase
Path2585	3.5691	0	0	K10229	smoG, mtlG; sorbitol/mannitol transport system permease protein
Path1772	1.83436	0	3.56899	K00030	IDH3; isocitrate dehydrogenase (NAD+) EC:1.1.1.41
Path132	-1.90494	-3.56874	1.66379	K01006	ppdK; pyruvate,orthophosphate dikinase EC:2.7.9.1
Path2634	-3.56844	-3.34817	0	K07300	chaA, CAX; Ca2+:H+ antiporter
Path2300	-3.56799	-3.32898	0	K07257	spsF; spore coat polysaccharide biosynthesis protein SpsF
Path3540	3.56781	0	0	K06518	cidA; holin-like protein
Path1980	2.64868	0	3.56495	K09986	K09986; hypothetical protein
Path2272	3.39805	0	3.56472	K09797	K09797; hypothetical protein
Path3695	0	0	3.56422	K09021	rutC; aminoacrylate peracid reductase
Path2749	0	-3.56341	3.46219	K15784	doeB; N-alpha-acetyl-L-2,4-diaminobutyrate deacetylase EC:3.5.1.-
Path4123	3.29958	0	3.56198	K16260	mxaD; mxaD protein
Path2736	3.56191	0	0	K02225	cobC1, cobC; cobalamin biosynthetic protein CobC
Path2003	-3.56082	-2.97643	0	K06990	K06990
Path2473	3.55914	2.49939	0	K11892	impK, ompA, vasF, dotU; type VI secretion system protein ImpK
Path2060	0	-2.1886	3.55786	K06896	K06896
Path3005	-3.55715	-2.55189	0	K10800	SMUG1; single-strand selective monofunctional uracil DNA glycosylase EC:3.2.2.-
Path3094	-3.55573	-3.15046	0	K03044	"rpoB1; DNA-directed RNA polymerase subunit B EC:2.7.7.6"
Path1421	-2.98174	-3.5549	0	K06188	aqpZ; aquaporin Z
Path2346	0	-2.17748	3.55252	K03333	E1.1.3.6; cholesterol oxidase EC:1.1.3.6
Path375	3.55196	0	2.20165	K16087	TC.FEV.OM3, tbpA, hemR, lbpA, hpuB, bhuR, hugA, hmbR; hemoglobin/transferrin/lactoferrin receptor protein
Path1824	3.54768	0	3.54403	K06194	nlpD; lipoprotein NlpD
Path666	3.54603	0	3.28903	K00631	plsB; glycerol-3-phosphate O-acyltransferase EC:2.3.1.15
Path1510	-1.95909	-3.54527	0	K13993	HSP20; HSP20 family protein
Path2192	3.54481	0	0	K07000	K07000
Path1592	-3.53976	-3.06248	0	K10206	E2.6.1.83; LL-diaminopimelate aminotransferase EC:2.6.1.83
Path1225	2.79049	0	3.53965	K03548	perM; putative permease
Path1294	0	-3.53902	2.29887	K00613	GATM; glycine amidinotransferase EC:2.1.4.1
Path460	0	-3.53701	2.01352	K04566	lysK; lysyl-tRNA synthetase, class I EC:6.1.1.6
Path2566	3.53455	0	2.67099	K01734	E4.2.3.3, mgsA; methylglyoxal synthase EC:4.2.3.3
Path2135	3.53312	0	0	K01479	hutG; formiminoglutamase EC:3.5.3.8
Path2277	3.53278	0	2.71943	K06996	K06996
Path869	3.53264	0	2.43254	K04761	oxyR; LysR family transcriptional regulator, hydrogen peroxide-inducible genes activator
Path2296	-2.54034	-3.53195	0	K00064	E1.1.1.122; D-threo-aldose 1-dehydrogenase EC:1.1.1.122
Path3495	-3.531	-3.4432	0	K07446	trm-G10; tRNA (guanine10-N2)-dimethyltransferase EC:2.1.1.213
Path2303	0	-3.28937	3.53043	K02203	thrH; phosphoserine / homoserine phosphotransferase EC:3.1.3.3 2.7.1.39
Path3432	-3.53007	-3.25087	0	K04797	pfdA, PFDN5; prefoldin alpha subunit\tCytoplasm
Path3170	-3.52607	-3.40838	0	K12661	yfaW; L-rhamnonate dehydratase EC:4.2.1.90
Path1613	3.52496	0	3.0714	K03778	ldhA; D-lactate dehydrogenase EC:1.1.1.28
Path1684	0	-2.53979	3.52221	K07102	K07102
Path1976	0	-3.52107	0	K00395	aprB; adenylylsulfate reductase, subunit B EC:1.8.99.2
Path1197	-2.20854	-3.52068	0	K03519	E1.2.99.2M, cutM, coxM; carbon-monoxide dehydrogenase medium subunit EC:1.2.99.2
Path3058	-3.51991	-2.34822	0	K12261	HACL1; 2-hydroxyacyl-CoA lyase 1 EC:4.1.-.-
Path2374	3.51545	2.69293	0	K11751	"ushA; 5-nucleotidase / UDP-sugar diphosphatase EC:3.1.3.5 3.6.1.45"
Path2797	-2.16017	-3.51332	0	K04768	acuC; acetoin utilization protein AcuC
Path1405	3.50916	0	0	K13747	nspC; carboxynorspermidine decarboxylase EC:4.1.1.-
Path2408	3.50901	0	0	K07039	K07039; uncharacterized protein
Path3900	3.28139	0	3.50825	K15773	hipB; HTH-type transcriptional regulator, antitoxin HipB
Path1780	3.50726	0	3.49829	K02170	bioH; pimelyl-acyl-carrier protein methyl ester esterase EC:3.1.1.85
Path1815	-3.50644	-3.47446	0	K02347	dpx; DNA polymerase (family X)
Path2938	3.50344	0	0	K10974	codB; cytosine permease
Path1117	2.00975	0	3.5002	K09989	K09989; hypothetical protein
Path3178	2.71819	0	3.49992	K06922	K06922
Path3210	3.49907	0	0	K09909	K09909; hypothetical protein
Path1800	3.49896	0	2.79835	K03098	APOD; apolipoprotein D and lipocalin family protein
Path2044	3.4954	0	3.1715	K07665	cusR, copR, silR; two-component system, OmpR family, copper resistance phosphate regulon response regulator CusR
Path1254	3.49342	0	3.03088	K01991	ABC-2.OM, wza; polysaccharide export outer membrane protein
Path3519	2.71664	0	3.49305	K09024	rutF; flavin reductase EC:1.5.1.-
Path1398	3.49148	0	2.90772	K09786	K09786; hypothetical protein
Path2855	3.49141	0	0	K08984	yjdF; putative membrane protein
Path3367	-3.36569	-3.49071	0	K07543	bbsE; benzylsuccinate CoA-transferase BbsE subunit EC:2.8.3.15
Path883	-2.99948	-3.48998	0	K00721	DPM1; dolichol-phosphate mannosyltransferase EC:2.4.1.83
Path2997	0	0	3.48912	K00201	fwdB, fmdB; formylmethanofuran dehydrogenase subunit B EC:1.2.99.5
Path925	2.13332	0	3.48793	K16092	btuB; vitamin B12 transporter
Path2569	0	-3.48698	0	K10019	occM, nocM; octopine/nopaline transport system permease protein
Path771	-3.48316	-2.38943	0	K00392	sir; sulfite reductase (ferredoxin) EC:1.8.7.1
Path4011	3.38899	0	3.48155	K02757	PTS-Bgl-EIIC, bglF; PTS system, beta-glucosides-specific IIC component
Path1347	0	-3.47785	2.74281	K06892	K06892
Path2565	-3.47619	0	0	K05825	LYSN; 2-aminoadipate transaminase EC:2.6.1.-
Path1134	3.47594	0	2.617	K02404	flhF; flagellar biosynthesis protein FlhF
Path3950	3.06259	0	3.47573	K13053	sulA; cell division inhibitor SulA
Path3741	3.04981	0	3.47509	K07645	qseC; two-component system, OmpR family, sensor histidine kinase QseC EC:2.7.13.3
Path3404	3.47504	0	0	K12286	mshP; MSHA biogenesis protein MshP
Path2223	-3.42518	-3.47494	0	K00038	E1.1.1.53; 3alpha(or 20beta)-hydroxysteroid dehydrogenase EC:1.1.1.53
Path960	0	-3.47427	1.94775	K00784	rnz; ribonuclease Z EC:3.1.26.11
Path2232	-3.47402	-2.8537	0	K03294	TC.APA; basic amino acid/polyamine antiporter, APA family
Path1100	0	-2.69788	3.47142	K01581	E4.1.1.17, ODC1, speC, speF; ornithine decarboxylase EC:4.1.1.17
Path2971	2.86964	0	3.46933	K01457	E3.5.1.54; allophanate hydrolase EC:3.5.1.54
Path3145	0	0	3.46771	K04073	mhpF; acetaldehyde dehydrogenase EC:1.2.1.10
Path1677	2.5615	0	3.46703	K01156	res; type III restriction enzyme EC:3.1.21.5
Path4187	3.22324	0	3.46564	K04653	hypC; hydrogenase expression/formation protein HypC
Path741	3.11315	0	3.46345	K07058	K07058; membrane protein
Path2222	0	-2.42712	3.46287	K09955	K09955; hypothetical protein
Path2809	-3.10302	-3.46151	0	K09763	K09763; hypothetical protein
Path3511	-3.31845	-3.46081	0	K07129	K07129
Path1791	0	-2.25126	3.46061	K11731	atuD; citronellyl-CoA dehydrogenase EC:1.3.99.-
Path476	2.34716	0	3.46048	K07093	K07093
Path3434	-3.33754	-3.46039	0	K09003	K09003; hypothetical protein
Path901	2.4292	0	3.45648	K05350	bglB; beta-glucosidase EC:3.2.1.21
Path1090	3.30895	0	3.45404	K01243	"mtnN, mtn, pfs; S-adenosylhomocysteine/5-methylthioadenosine nucleosidase EC:3.2.2.9"
Path1918	0	-2.21087	3.45367	K07141	mocA; molybdenum cofactor cytidylyltransferase EC:2.7.7.76
Path1332	0	0	3.45303	K00496	E1.14.15.3; alkane 1-monooxygenase EC:1.14.15.3
Path1991	3.45303	2.48496	0	K02484	K02484; two-component system, OmpR family, sensor kinase EC:2.7.13.3
Path3200	3.45278	0	0	K02072	metI; D-methionine transport system permease protein
Path3904	0	0	3.45073	K01564	E3.8.1.- EC:3.8.1.-
Path3318	3.4487	0	2.76603	K04338	csgF; curli production assembly/transport component CsgF
Path3841	2.55977	0	3.44686	K02079	agaA; N-acetylgalactosamine-6-phosphate deacetylase EC:3.5.1.25
Path2860	-3.12769	-3.44638	0	K02921	RP-L37Ae, RPL37A; large subunit ribosomal protein L37Ae
Path618	0	-1.95281	3.44594	K01207	E3.2.1.52, nagZ; beta-N-acetylhexosaminidase EC:3.2.1.52
Path3449	3.44507	0	3.27258	K11890	impM; type VI secretion system protein ImpM
Path798	0	0	3.44501	K08305	mltB; membrane-bound lytic murein transglycosylase B EC:3.2.1.-
Path3518	-3.44471	-3.13198	0	K05299	E1.2.1.43A, fdhA; formate dehydrogenase alpha subunit EC:1.2.1.43
Path2830	3.4434	0	0	K07338	K07338; hypothetical protein
Path2057	3.44182	0	2.84421	K03199	virB4, lvhB4; type IV secretion system protein VirB4
Path3533	3.44173	0	0	K10925	mshB; MSHA pilin protein MshB
Path3657	0	3.11569	-3.44173	K05798	leuO; LysR family transcriptional regulator, transcriptional activator for leuABCD operon
Path3277	3.43862	0	0	K07054	K07054
Path1060	0	-2.94223	3.43829	K00167	E1.2.4.4B, bkdA2; 2-oxoisovalerate dehydrogenase E1 component, beta subunit EC:1.2.4.4
Path3209	-3.43738	-2.04918	0	K06960	K06960
Path2097	3.27049	0	3.43524	K05501	slmA, ttk; TetR/AcrR family transcriptional regulator
Path3160	-3.38737	-3.43478	0	K09143	K09143; hypothetical protein
Path1124	-2.71091	-3.43457	0	K04748	norQ; nitric oxide reductase NorQ protein
Path1627	0	-3.43443	1.88224	K00978	rfbF; glucose-1-phosphate cytidylyltransferase EC:2.7.7.33
Path2638	3.43177	0	2.77481	K07507	mgtC; putative Mg2+ transporter-C (MgtC) family protein
Path3380	-3.43156	-3.32737	0	K01060	E3.1.1.41; cephalosporin-C deacetylase EC:3.1.1.41
Path3403	-3.42947	-2.55754	0	K12235	SRR; serine racemase EC:5.1.1.18
Path2791	3.42943	0	0	K04097	gst; glutathione S-transferase EC:2.5.1.18
Path2082	-3.42905	-2.42207	0	K09726	K09726; hypothetical protein
Path2803	-3.42858	-3.1173	0	K11517	HAO; (S)-2-hydroxy-acid oxidase EC:1.1.3.15
Path2376	-3.4284	-3.3771	0	K00316	spdH; spermidine dehydrogenase EC:1.5.99.6
Path747	2.26437	0	3.42817	K01571	E4.1.1.3A, oadA; oxaloacetate decarboxylase, alpha subunit EC:4.1.1.3
Path3526	3.28473	0	3.42515	K09165	K09165; hypothetical protein
Path3327	0	3.42482	0	K13636	dsdC; LysR family transcriptional regulator, D-serine deaminase activator
Path1769	3.42353	2.25064	0	K08604	E3.4.24.25; vibriolysin EC:3.4.24.25
Path779	-2.08143	-3.4226	0	K01644	citE; citrate lyase subunit beta / citryl-CoA lyase EC:4.1.3.6 4.1.3.34
Path1037	0	-3.42127	1.97404	K11942	E5.4.99.2; methylmalonyl-CoA mutase EC:5.4.99.2
Path2381	0	-3.42053	3.12336	K05878	dhaK; dihydroxyacetone kinase, N-terminal domain EC:2.7.1.-
Path1910	3.42038	0	0	K12543	lapE; outer membrane protein LapE
Path3670	0	3.26751	-3.42024	K02791	PTS-Mal-EIIC, malX; PTS system, maltose and glucose-specific IIC component
Path2658	3.41965	0	2.3287	K07337	K07337; hypothetical protein
Path2925	2.49237	0	3.41686	K02045	cysA; sulfate transport system ATP-binding protein EC:3.6.3.25
Path2756	3.41684	0	2.40057	K05952	K05952; hypothetical protein
Path606	2.13041	0	3.41651	K02666	pilQ; type IV pilus assembly protein PilQ
Path3368	-3.41371	-3.32331	0	K07557	tgtA2; archaeosine synthase EC:2.6.1.97
Path3074	3.41215	2.53028	0	K05834	rhtB; homoserine/homoserine lactone efflux protein
Path3546	-3.41177	-3.32558	0	K15058	amnA; 2-aminophenol-1,6-dioxygenase alpha subunit
Path3463	3.41161	0	0	K03830	yafP; putative acetyltransferase EC:2.3.1.-
Path3549	-3.41066	-3.31956	0	K02381	fdrA; FdrA protein
Path1394	0	-3.36268	3.41065	K12339	cysM; cysteine synthase B EC:2.5.1.47
Path4135	3.11416	0	3.41048	K09124	K09124; hypothetical protein
Path2564	0	0	3.40987	K01066	E3.1.1.-; esterase / lipase EC:3.1.1.-
Path2533	3.07488	0	3.40942	K15329	pksE; trans-AT polyketide synthase, acyltransferase and oxidoreductase domains
Path4254	2.89895	0	3.40753	K04095	fic; cell filamentation protein
Path1569	2.3972	0	3.40596	K03969	pspA; phage shock protein A
Path3932	0	0	3.40588	K06135	pqqA; pyrroloquinoline quinone biosynthesis protein A
Path1154	3.35904	0	3.40545	K06957	tmcA; tRNA(Met) cytidine acetyltransferase EC:2.3.1.193
Path3856	2.1094	0	3.40463	K03328	TC.PST; polysaccharide transporter, PST family
Path1232	3.40386	3.3132	0	K07486	K07486; transposase
Path3529	3.28448	0	3.40252	K12213	icmK, traN, dotH; intracellular multiplication protein IcmK
Path2932	0	-3.40148	0	K03862	vanA; vanillate monooxygenase EC:1.14.13.82
Path1202	-3.39972	-2.67687	0	K02188	cbiD; cobalt-precorrin-5B (C1)-methyltransferase EC:2.1.1.195
Path3570	3.39972	0	0	K08642	lasA; LasA protease EC:3.4.24.-
Path1083	3.39952	0	3.36597	K03615	rnfC; electron transport complex protein RnfC
Path1504	3.39919	0	2.2419	K02393	flgH; flagellar L-ring protein precursor FlgH
Path2475	0	-2.50985	3.39795	K01505	E3.5.99.7; 1-aminocyclopropane-1-carboxylate deaminase EC:3.5.99.7
Path1566	0	0	3.39753	K01028	E2.8.3.5A, scoA; 3-oxoacid CoA-transferase subunit A EC:2.8.3.5
Path2076	3.26743	0	3.39598	K03646	tolA; colicin import membrane protein
Path654	0	-3.39422	3.27827	K01273	E3.4.13.19, DPEP1; membrane dipeptidase EC:3.4.13.19
Path3718	3.00405	0	3.39055	K12204	dotC, traI; defect in organelle trafficking protein DotC
Path3617	-3.24246	-3.38985	0	K09148	K09148; hypothetical protein
Path143	0	-3.3898	3.22728	K01426	E3.5.1.4, amiE; amidase EC:3.5.1.4
Path1992	3.3874	0	3.11105	K03612	rnfG; electron transport complex protein RnfG
Path3024	-3.3864	0	0	K13640	hspR; MerR family transcriptional regulator, heat shock protein HspR
Path2837	3.38537	0	0	K03893	arsB; arsenical pump membrane protein
Path1618	3.28383	0	3.3834	K03809	wrbA; Trp repressor binding protein
Path3316	-3.38172	-3.04785	0	K02978	RP-S27e, RPS27; small subunit ribosomal protein S27e
Path2383	2.99853	0	3.38081	K01415	E3.4.24.71, ECE1, ECE2; endothelin-converting enzyme EC:3.4.24.71
Path3510	-3.38031	0	0	K03014	RPB6, POLR2F; DNA-directed RNA polymerases I, II, and III subunit RPABC2
Path2933	2.94314	0	3.38029	K07684	narL; two-component system, NarL family, nitrate/nitrite response regulator NarL
Path2838	3.37932	0	0	K09962	K09962; hypothetical protein
Path456	3.25872	0	3.37897	K01077	E3.1.3.1, phoA, phoB; alkaline phosphatase EC:3.1.3.1
Path2616	0	-3.37519	0	K01482	E3.5.3.18; dimethylargininase EC:3.5.3.18
Path2676	2.45064	0	3.37505	K05589	ftsB; cell division protein FtsB
Path2775	0	-2.39241	3.37443	K06995	K06995
Path3346	-3.37419	-2.83968	0	K01706	gudD; glucarate dehydratase EC:4.2.1.40
Path1053	-3.37293	-3.31518	0	K01053	E3.1.1.17, gnl, RGN; gluconolactonase EC:3.1.1.17
Path2632	-2.60695	-3.37282	0	K00463	INDO; indoleamine 2,3-dioxygenase EC:1.13.11.52
Path4315	3.14944	0	3.37213	K16256	mxaA; mxaA protein
Path996	0	-3.37022	2.77967	K01834	PGAM, gpmA; 2,3-bisphosphoglycerate-dependent phosphoglycerate mutase EC:5.4.2.11
Path3554	3.36727	0	0	K09914	K09914; putative lipoprotein
Path3045	3.36699	0	2.23547	K02742	sprT; SprT protein
Path2385	3.36687	0	0	K07170	K07170; GAF domain-containing protein
Path3378	-2.74361	-3.36623	0	K16873	hmfH; HMF/furfural oxidoreductase
Path3197	3.1193	0	3.36606	K04652	hypB; hydrogenase nickel incorporation protein HypB
Path1996	-3.36558	-2.33327	0	K00610	pyrI; aspartate carbamoyltransferase regulatory subunit
Path4197	2.98253	0	3.3647	K15878	K15878, narB; rieske iron-sulphur protein
Path2527	3.36389	0	2.68129	K10914	crp; CRP/FNR family transcriptional regulator, cyclic AMP receptor protein
Path162	-2.00355	-3.36282	0	K00333	nuoD; NADH-quinone oxidoreductase subunit D EC:1.6.5.3
Path3068	0	3.08822	-3.36079	K03230	yscV; type III secretion protein SctV
Path2937	0	3.36059	0	K04784	irp2, HMWP2; yersiniabactin nonribosomal peptide synthetase
Path3545	-3.21809	-3.35808	0	K11955	natC; neutral amino acid transport system permease protein
Path2128	3.35392	0	2.38761	K12372	dppF; dipeptide transport system ATP-binding protein
Path3064	3.35337	0	2.34769	K10924	mshA; MSHA pilin protein MshA
Path468	0	-3.35285	2.17977	K01464	E3.5.2.2, DPYS; dihydropyrimidinase EC:3.5.2.2
Path1626	0	-1.9347	3.34996	K07400	nfuA; Fe/S biogenesis protein NfuA
Path1189	0	-2.98843	3.34963	K03925	mraZ; MraZ protein
Path2909	3.3489	0	0	K07265	kpsS, lipB; capsular polysaccharide export protein
Path1541	3.34717	2.24794	0	K11900	impC; type VI secretion system protein ImpC
Path3194	-3.34627	0	0	K07457	K07457; endonuclease III related protein
Path4083	3.16527	0	3.34602	K07807	K07807; hypothetical protein NreA
Path1158	2.84841	0	3.34601	K07240	chrA; chromate transporter
Path3415	-3.24199	-3.34514	0	K11130	NOP10, NOLA3; H/ACA ribonucleoprotein complex subunit 3
Path3164	3.34405	0	0	K05779	ABC.VB1X.A; putative thiamine transport system ATP-binding protein
Path3184	3.33829	0	2.71092	K03973	pspC; phage shock protein C
Path3203	-3.33829	0	0	K07081	K07081
Path1277	0	-3.33739	2.05075	K00185	K00185; prokaryotic molybdopterin-containing oxidoreductase family, membrane subunit
Path3002	0	0	3.33699	K02226	cobC2, cobC, phpB; alpha-ribazole phosphatase EC:3.1.3.73
Path2659	0	3.33624	0	K11747	kefB; glutathione-regulated potassium-efflux system protein KefB
Path2143	3.33605	0	2.90473	K03634	lolA; outer membrane lipoprotein carrier protein
Path2325	-3.3359	-2.53517	0	K01596	E4.1.1.32, pckA, PEPCK; phosphoenolpyruvate carboxykinase (GTP) EC:4.1.1.32
Path3874	0	3.33493	-2.46487	K06098	TJP2, ZO2; tight junction protein 2
Path3287	3.33219	0	0	K15786	doeC; aspartate-semialdehyde dehydrogenase EC:1.2.1.-
Path2059	0	0	3.33031	K02841	waaC, rfaC; heptosyltransferase I EC:2.4.-.-
Path3113	3.32965	0	2.66521	K03282	mscL; large conductance mechanosensitive channel
Path795	0	-1.86108	3.3281	K01141	E3.1.11.1, sbcB; exodeoxyribonuclease I EC:3.1.11.1
Path3251	-3.32792	-3.20971	0	K00090	E1.1.1.215; gluconate 2-dehydrogenase EC:1.1.1.215
Path1981	-3.32669	-3.12938	0	K11159	K11159; carotenoid cleavage dioxygenase
Path3536	2.11514	0	3.32632	K00446	dmpB; catechol 2,3-dioxygenase EC:1.13.11.2
Path4350	3.1119	0	3.32494	K09700	K09700; hypothetical protein
Path936	0	-1.9461	3.32357	K00971	manC, cpsB; mannose-1-phosphate guanylyltransferase EC:2.7.7.13
Path2666	-2.07533	-3.32207	0	K15513	boxC; benzoyl-CoA-dihydrodiol lyase EC:4.1.2.44
Path1236	0	-3.32141	2.06048	K00122	FDH; formate dehydrogenase EC:1.2.1.2
Path3023	3.32039	0	0	K11910	vasJ; type VI secretion system protein VasJ
Path3524	-3.31795	-3.0052	0	K07569	gar1; RNA-binding protein
Path3028	0	0	3.31583	K03863	vanB; vanillate monooxygenase EC:1.14.13.82
Path2776	2.6858	0	3.3156	K07733	alpA; prophage regulatory protein
Path47	0	-3.31187	1.77015	K02433	gatA; aspartyl-tRNA(Asn)/glutamyl-tRNA (Gln) amidotransferase subunit A EC:6.3.5.6 6.3.5.7
Path3534	3.31161	0	0	K10954	zot; zona occludens toxin
Path2478	2.70151	0	3.31027	K12252	aruH; arginine:pyruvate transaminase EC:2.6.1.84
Path2968	2.78753	3.31003	0	K11689	dctQ; C4-dicarboxylate transporter, DctQ subunit
Path1231	0	0	3.30938	K00824	dat; D-alanine transaminase EC:2.6.1.21
Path3863	3.30812	0	0	K11391	rlmG; 23S rRNA (guanine1835-N2)-methyltransferase EC:2.1.1.174
Path3815	3.10848	0	3.3066	K07485	K07485; transposase
Path3663	3.30534	0	2.51989	K11897	impF; type VI secretion system protein ImpF
Path629	2.96207	0	3.30362	K05365	mrcB; penicillin-binding protein 1B EC:2.4.1.129 3.4.-.-
Path4303	2.89355	0	3.30321	K07322	ytfE, scdA; regulator of cell morphogenesis and NO signaling
Path2683	3.30018	0	3.04803	K09771	TC.SMR3; small multidrug resistance family-3 protein
Path2686	3.29841	0	0	K11901	impB; type VI secretion system protein ImpB
Path3407	0	2.91261	-3.29711	K04787	mbtA; mycobactin salicyl-AMP ligase EC:6.3.2.-
Path2951	0	0	3.29623	K05565	mnhA, mrpA; multicomponent Na+:H+ antiporter subunit A
Path4005	0	0	3.29497	K15228	mauA; methylamine dehydrogenase light chain EC:1.4.9.1
Path2305	3.29365	2.43475	0	K06162	phnM; alpha-D-ribose 1-methylphosphonate 5-triphosphate diphosphatase EC:3.6.1.63
Path975	0	-1.7854	3.29281	K09919	K09919; hypothetical protein
Path1457	3.29266	0	2.47343	K02421	fliR; flagellar biosynthetic protein FliR
Path2330	0	-3.29196	0	K10020	occQ, nocQ; octopine/nopaline transport system permease protein
Path2343	3.29186	0	0	K16692	etk-wzc; tyrosine-protein kinase Etk/Wzc EC:2.7.10.-
Path2111	2.49587	0	3.29142	K06142	hlpA, ompH; outer membrane protein
Path1881	0	-2.5493	3.29114	K06953	K06953
Path3343	3.29032	0	0	K07782	sdiA; LuxR family transcriptional regulator
Path1475	2.68471	0	3.28937	K08714	VGSC; voltage-gated sodium channel
Path3452	-2.81657	-3.28837	0	K00499	E1.14.15.7; choline monooxygenase EC:1.14.15.7
Path2169	3.28576	0	2.4896	K09858	K09858; SEC-C motif domain protein
Path3428	0	3.28486	-3.23557	K03219	yscC; type III secretion protein SctC
Path2120	3.04562	3.28422	0	K02770	PTS-Fru-EIIC, fruA; PTS system, fructose-specific IIC component
Path1218	2.43163	0	3.28273	K08676	tri; tricorn protease EC:3.4.21.-
Path2390	3.28236	0	2.12315	K07484	K07484; transposase
Path2451	3.19209	0	3.28218	K06985	; aspartyl protease family protein
Path2715	-2.79055	-3.28211	0	K07282	pgsA, capA; poly-gamma-glutamate synthesis protein (capsule biosynthesis protein)
Path3523	0	3.28208	0	K06233	LRP2; low density lipoprotein-related protein 2
Path1241	3.28123	0	3.09567	K09811	ftsX; cell division transport system permease protein
Path2228	-2.36352	-3.28006	0	K13796	cobZ, tcuA; tricarballylate dehydrogenase
Path2081	2.87617	0	3.27938	K03617	rnfA; electron transport complex protein RnfA
Path2489	3.27842	2.29657	0	K00290	LYS1; saccharopine dehydrogenase (NAD+, L-lysine forming) EC:1.5.1.7
Path4033	0	0	3.27776	K08094	hxlB; 6-phospho-3-hexuloisomerase EC:5.3.1.27
Path3379	-3.27716	-3.18279	0	K00087	ygeS, xdhA; xanthine dehydrogenase molybdenum-binding subunit EC:1.17.1.4
Path2099	3.27689	0	2.85873	K07153	hflD; high frequency lysogenization protein
Path1542	0	-3.27322	1.8616	K01709	rfbG; CDP-glucose 4,6-dehydratase EC:4.2.1.45
Path4240	2.88921	0	3.27295	K12205	dotD, traH; defect in organelle trafficking protein DotD
Path947	3.27268	0	1.89378	K00925	ackA; acetate kinase EC:2.7.2.1
Path2114	3.27194	0	2.38397	K02422	fliS; flagellar protein FliS
Path1264	3.2714	0	2.59275	K12368	dppA; dipeptide transport system substrate-binding protein
Path1318	0	-3.27012	1.80713	K12452	rfbH; CDP-6-deoxy-D-xylo-4-hexulose-3-dehydrase
Path205	-1.52197	-3.26949	1.74752	K02001	proW; glycine betaine/proline transport system permease protein
Path557	1.5801	-1.68873	3.26883	K07107	ybgC; acyl-CoA thioester hydrolase EC:3.1.2.-
Path786	0	-1.90993	3.26759	K07152	SCO1_2; protein SCO1/2
Path3125	-3.26734	-3.22595	0	K02566	nagD; NagD protein
Path3645	-3.2672	-3.00103	0	K01694	TRP; tryptophan synthase EC:4.2.1.20
Path4116	2.21834	0	3.26593	K07344	trbL; type IV secretion system protein TrbL
Path2631	0	3.26576	0	K03632	mukB; chromosome partition protein MukB
Path3503	0	3.26411	0	K05312	CHRNN; nicotinic acetylcholine receptor, invertebrate
Path1953	0	-3.26337	0	K03392	ACMSD; aminocarboxymuconate-semialdehyde decarboxylase EC:4.1.1.45
Path1645	3.26178	0	2.67199	K06879	queF; 7-cyano-7-deazaguanine reductase EC:1.7.1.13
Path40	0	-2.68517	3.26072	K01992	ABC-2.P; ABC-2 type transport system permease protein
Path3444	-3.25942	-3.04878	0	K09695	nodI; lipooligosaccharide transport system ATP-binding protein
Path1417	0	0	3.25619	K13766	liuC; methylglutaconyl-CoA hydratase EC:4.2.1.18
Path2825	-3.25516	-2.39682	0	K00231	PPOX, hemY; oxygen-dependent protoporphyrinogen oxidase EC:1.3.3.4
Path2554	2.40154	0	3.25323	K07574	yhbY; RNA-binding protein
Path529	0	-2.08828	3.25176	K05349	bglX; beta-glucosidase EC:3.2.1.21
Path3930	3.25157	0	0	K02686	priB; primosomal replication protein N
Path727	0	-2.02492	3.25042	K09001	anmK; anhydro-N-acetylmuramic acid kinase EC:2.7.1.170
Path2500	0	-3.24933	2.40259	K15737	csiD; protein CsiD
Path1846	-2.32615	-3.24641	0	K13015	wbpA; UDP-N-acetyl-D-glucosamine dehydrogenase EC:1.1.1.136
Path2645	-2.36591	-3.24581	0	K15512	boxB; benzoyl-CoA 2,3-dioxygenase component B EC:1.14.12.21
Path785	0	-3.24529	0	K06902	UMF1; MFS transporter, UMF1 family
Path1671	3.24508	2.92604	0	K01119	"cpdB; 2,3-cyclic-nucleotide 2-phosphodiesterase EC:3.1.4.16"
Path1108	2.72741	0	3.24499	K03732	rhlB; ATP-dependent RNA helicase RhlB EC:3.6.4.13
Path65	0	-3.24447	2.0972	K01733	thrC; threonine synthase EC:4.2.3.1
Path2774	3.24259	2.66652	0	K06377	spo0M; sporulation-control protein
Path4177	3.24215	0	3.07987	K12281	mshK; MSHA biogenesis protein MshK
Path1351	3.23727	0	3.21818	K03614	rnfD; electron transport complex protein RnfD
Path3786	0	0	3.23647	K07710	atoS; two-component system, NtrC family, sensor histidine kinase AtoS EC:2.7.13.3
Path1481	3.23488	0	2.2611	K07014	K07014
Path1530	3.23458	0	2.09889	K07008	DUG3; glutamine amidotransferase
Path1082	0	-3.23387	0	K04488	iscU, nifU; nitrogen fixation protein NifU and related proteins
Path3684	-3.23383	-2.80377	0	K14333	DHBD; 2,3-dihydroxybenzoate decarboxylase EC:4.1.1.46
Path1207	0	-2.36181	3.23229	K00845	glk; glucokinase EC:2.7.1.2
Path3479	-3.22905	-3.13873	0	K15060	"ligX; 5,5-dehydrodivanillate O-demethylase"
Path978	-1.86839	-3.22772	0	K07588	argK; LAO/AO transport system kinase EC:2.7.-.-
Path3417	-2.46688	-3.22655	0	K17051	clrb, serB; complex iron-sulfur molybdoenzyme family reductase subunit beta
Path3296	3.18402	0	3.22493	K00691	E2.4.1.8, mapA; maltose phosphorylase EC:2.4.1.8
Path271	0	-1.89391	3.22456	K03455	TC.KEF; monovalent cation:H+ antiporter-2, CPA2 family
Path3039	0	-2.27388	3.22144	K00672	ftr; formylmethanofuran--tetrahydromethanopterin N-formyltransferase EC:2.3.1.101
Path3006	0	2.39267	-3.22112	K04771	degP, htrA; serine protease Do EC:3.4.21.107
Path3275	3.22104	0	0	K06159	yojI; putative ATP-binding cassette transporter
Path890	0	-3.22028	3.00685	K06024	scpB; segregation and condensation protein B
Path3389	-3.21986	-3.16787	0	K03050	rpoE2; DNA-directed RNA polymerase subunit E" EC:2.7.7.6
Path1102	-1.75305	-3.21947	0	K00330	nuoA; NADH-quinone oxidoreductase subunit A EC:1.6.5.3
Path2738	3.21863	0	2.85021	K07077	K07077
Path3733	-3.2162	-3.13488	0	K09866	AQP4; aquaporin-4
Path4020	3.2138	0	2.87803	K15269	pecM; probable blue pigment (indigoidine) exporter
Path1315	2.11306	0	3.21372	K09007	GCH4, folE; GTP cyclohydrolase I EC:3.5.4.16
Path305	0	-2.43609	3.2131	K01354	ptrB; oligopeptidase B EC:3.4.21.83
Path3129	-3.20981	-2.50702	0	K00848	rhaB; rhamnulokinase EC:2.7.1.5
Path2576	2.97786	0	3.20426	K01194	E3.2.1.28, treA, treF; alpha,alpha-trehalase EC:3.2.1.28
Path2412	3.20051	0	2.66552	K03567	gcvR; glycine cleavage system transcriptional repressor
Path776	0	-3.1981	3.14864	K05896	scpA; segregation and condensation protein A
Path3513	0	3.19662	0	K11750	frsA; esterase FrsA EC:3.1.-.-
Path2249	0	-3.19659	0	K00318	E1.5.99.8; proline dehydrogenase EC:1.5.99.8
Path3061	3.19638	0	0	K06074	ABC.VB12.A, btuD; vitamin B12 transport system ATP-binding protein EC:3.6.3.33
Path854	3.19565	0	2.0629	K06969	rlmI; 23S rRNA (cytosine1962-C5)-methyltransferase EC:2.1.1.191
Path934	-3.19563	-2.35961	0	K15736	lhgO; L-2-hydroxyglutarate oxidase EC:1.1.3.-
Path2930	-3.19521	-2.58346	0	K00544	BHMT; betaine-homocysteine S-methyltransferase EC:2.1.1.5
Path2485	3.19406	0	2.63546	K02348	elaA; ElaA protein
Path2535	3.19313	0	2.86087	K09806	K09806; hypothetical protein
Path241	1.89352	0	3.19154	K03561	exbB; biopolymer transport protein ExbB
Path3542	-3.18942	-3.04021	0	K08922	pcbE; chlorophyll a/b binding light-harvesting protein PcbE
Path2978	-3.18869	-2.8642	0	K15515	sauS; sulfoacetaldehyde dehydrogenase EC:1.2.1.81
Path1821	3.18804	0	2.67441	K03613	rnfE; electron transport complex protein RnfE
Path3103	0	-2.79858	3.18738	K01506	E3.5.-.- EC:3.5.-.-
Path2578	3.18567	0	0	K11392	rsmF; 16S rRNA (cytosine1407-C5)-methyltransferase EC:2.1.1.178
Path2402	0	-3.18515	0	K15792	murEF; murE/murF fusion protein EC:6.3.2.13 6.3.2.10
Path1526	-3.18473	-2.38166	0	K04069	pflA, pflC, pflE; pyruvate formate lyase activating enzyme EC:1.97.1.4
Path227	0	-3.18419	2.42181	K00024	mdh; malate dehydrogenase EC:1.1.1.37
Path3561	0	3.18408	0	K04962	RYR2; ryanodine receptor 2
Path871	0	-3.18377	2.51355	K00241	sdhC; succinate dehydrogenase cytochrome b556 subunit
Path4564	2.85811	0	3.18372	K03391	E1.14.13.50; pentachlorophenol monooxygenase EC:1.14.13.50
Path2705	-3.18297	-2.82566	0	K06912	tfdA; alpha-ketoglutarate-dependent 2,4-dichlorophenoxyacetate dioxygenase EC:1.14.11.-
Path2433	-2.28137	-3.18255	0	K00547	mmuM; homocysteine S-methyltransferase EC:2.1.1.10
Path2768	-3.18187	-2.18596	0	K06346	jag; spoIIIJ-associated protein
Path3725	0	2.88225	-3.1817	K03228	yscT; type III secretion protein SctT
Path3588	3.18153	0	0	K09910	K09910; hypothetical protein
Path442	-1.91531	-3.18076	0	K00958	sat, met3; sulfate adenylyltransferase EC:2.7.7.4
Path34	0	-3.17912	2.38394	K00239	sdhA; succinate dehydrogenase flavoprotein subunit EC:1.3.99.1
Path432	0	-3.17798	1.70491	K03119	tauD; taurine dioxygenase EC:1.14.11.17
Path3711	3.1771	0	3.06942	K01305	iadA; beta-aspartyl-dipeptidase (metallo-type) EC:3.4.19.-
Path3467	0	0	3.17642	K10713	fae; formaldehyde-activating enzyme EC:4.3.-.-
Path437	3.17613	0	1.97136	K07497	K07497; putative transposase
Path3639	0	3.17473	0	K05373	ybtX, irp8; MFS transporter, putative signal transducer
Path453	0	-2.74665	3.1727	K07021	: No such data.
Path2337	0	-2.88335	3.17247	K13668	pimB; phosphatidylinositol alpha-1,6-mannosyltransferase EC:2.4.1.-
Path3084	-3.17241	0	0	K06943	NOG1; nucleolar GTP-binding protein
Path1065	0	-2.24213	3.1724	K06016	E3.5.1.87; N-carbamoyl-L-amino-acid hydrolase EC:3.5.1.87
Path377	0	-3.17092	2.58094	K01011	TST, MPST, sseA; thiosulfate/3-mercaptopyruvate sulfurtransferase EC:2.8.1.1 2.8.1.2
Path2967	2.65864	3.17052	0	K10912	luxO; two-component system, repressor protein LuxO
Path3195	0	-3.17047	0	K07535	badH; 2-hydroxycyclohexanecarboxyl-CoA dehydrogenase EC:1.1.1.-
Path2139	0	-3.16976	2.49608	K02182	caiC; crotonobetaine/carnitine-CoA ligase EC:6.2.1.-
Path2067	3.14438	0	3.16947	K03571	mreD; rod shape-determining protein MreD
Path309	0	-3.1676	2.49745	K15778	pmm-pgm; phosphomannomutase / phosphoglucomutase EC:5.4.2.8 5.4.2.2
Path1375	0	-2.55213	3.16754	K03929	pnbA; para-nitrobenzyl esterase EC:3.1.1.-
Path1099	-1.90561	-3.16693	0	K01715	crt; 3-hydroxybutyryl-CoA dehydratase EC:4.2.1.55
Path1693	0	0	3.16318	K03599	sspA, mglA; RNA polymerase-associated protein
Path189	0	-3.1616	2.60647	K03724	lhr; ATP-dependent helicase Lhr and Lhr-like helicase EC:3.6.4.-
Path1888	2.58456	0	3.16115	K03616	rnfB; electron transport complex protein RnfB
Path520	0	-3.16074	2.49073	K01950	E6.3.5.1, NADSYN1, QNS1, nadE; NAD+ synthase (glutamine-hydrolysing) EC:6.3.5.1
Path1555	3.16011	0	2.99499	K00813	aspC; aspartate aminotransferase EC:2.6.1.1
Path4563	2.99362	0	3.16002	K02755	PTS-Bgl-EIIA, bglF; PTS system, beta-glucosides-specific IIA component EC:2.7.1.69
Path602	0	-3.15956	1.92108	K00772	"E2.4.2.28, mtaP; 5-methylthioadenosine phosphorylase EC:2.4.2.28"
Path1877	0	0	3.15902	K02851	wecA, tagO, rfe; UDP-GlcNAc:undecaprenyl-phosphate GlcNAc-1-phosphate transferase EC:2.7.8.33
Path3398	3.15883	0	0	K04750	phnB; PhnB protein
Path3406	0	0	3.15817	K17222	soxA1; sulfur-oxidizing protein SoxA
Path1759	3.13541	0	3.15741	K15984	rsmJ; 16S rRNA (guanine1516-N2)-methyltransferase EC:2.1.1.242
Path539	0	-3.1546	1.94208	K01693	E4.2.1.19, hisB; imidazoleglycerol-phosphate dehydratase EC:4.2.1.19
Path1672	2.05478	0	3.15433	K03292	TC.GPH; glycoside/pentoside/hexuronide:cation symporter, GPH family
Path2463	2.14495	0	3.15298	K02481	K02481; two-component system, NtrC family, response regulator
Path3500	-3.15173	-2.35723	0	K02910	RP-L31e, RPL31; large subunit ribosomal protein L31e
Path2247	-2.09686	-3.15144	0	K08692	mtkB; malate-CoA ligase subunit alpha EC:6.2.1.9
Path3895	0	3.15107	0	K06820	PLXNA; plexin A
Path3606	3.15038	0	3.01138	K07726	K07726; putative transcriptional regulator
Path323	0	-1.89147	3.14762	K01007	pps, ppsA; pyruvate, water dikinase EC:2.7.9.2
Path1040	0	-2.45811	3.1445	K17103	CHO1, pssA; CDP-diacylglycerol---serine O-phosphatidyltransferase EC:2.7.8.8
Path4570	0	2.81723	-3.1433	K06882	K06882
Path1142	0	-2.49783	3.14145	K01716	fabA; 3-hydroxyacyl-acyl-carrier-protein dehydratase EC:4.2.1.59
Path3896	-3.13942	-2.279	0	K07342	SEC61G, SSS1, secE; protein transport protein SEC61 subunit gamma and related proteins
Path736	0	-3.13615	0	K00527	nrdD; ribonucleoside-triphosphate reductase EC:1.17.4.2
Path2918	-3.13347	-2.39	0	K02977	RP-S27Ae, RPS27A; small subunit ribosomal protein S27Ae
Path3596	-3.13162	-3.05655	0	K08971	K08971; putative membrane protein
Path3607	-3.13135	-2.69705	0	K08923	pcbF; chlorophyll a/b binding light-harvesting protein PcbF
Path2908	2.89089	3.13102	0	K05832	ABC.X4.P; putative ABC transport system permease protein
Path3391	-3.12992	-2.84351	0	K09698	gltX1; nondiscriminating glutamyl-tRNA synthetase EC:6.1.1.24
Path991	3.12991	0	0	K01752	E4.3.1.17, sdaA; L-serine dehydratase EC:4.3.1.17
Path2795	0	-3.12741	0	K16877	hmfA; 2-furoyl-CoA dehydrogenase large subunit EC:1.3.99.8
Path514	3.12728	0	2.35126	K06959	K06959; uncharacterized protein
Path1609	1.95859	0	3.12647	K10026	queE; 7-carboxy-7-deazaguanine synthase EC:4.3.99.3
Path4333	3.12473	0	2.92109	K14335	pimC; alpha-1,6-mannosyltransferase EC:2.4.1.-
Path2435	2.21176	0	3.12465	K07443	ybaZ; methylated-DNA-protein-cysteine methyltransferase related protein
Path1295	1.90569	0	3.12329	K10805	tesB; acyl-CoA thioesterase II EC:3.1.2.-
Path3159	2.80841	0	3.12274	K07482	K07482; transposase, IS30 family
Path4186	0	3.10655	-3.12238	K02761	PTS-Cel-EIIC, celB; PTS system, cellobiose-specific IIC component
Path2954	3.1211	0	2.96041	K01786	araD; L-ribulose-5-phosphate 4-epimerase EC:5.1.3.4
Path4109	3.12067	0	2.85515	K03464	catC; muconolactone D-isomerase EC:5.3.3.4
Path1585	0	-3.12056	2.07847	K02907	RP-L30, MRPL30, rpmD; large subunit ribosomal protein L30
Path3435	0	-2.4742	3.11937	K09764	K09764; hypothetical protein
Path2027	0	-3.11551	2.04096	K07812	torZ; trimethylamine-N-oxide reductase (cytochrome c) 2 EC:1.7.2.3
Path2466	-2.30284	-3.11433	0	K10907	K10907; aminotransferase EC:2.6.1.-
Path3487	-3.11276	-3.00904	0	K11780	cofG; FO synthase subunit 1 EC:2.5.1.77
Path2673	-3.11212	-2.0914	0	K01136	IDS; iduronate 2-sulfatase EC:3.1.6.13
Path3731	0	3.11193	0	K07791	dcuA; anaerobic C4-dicarboxylate transporter DcuA
Path1304	3.10936	0	2.77401	K03760	eptA; phosphoethanolamine transferase
Path3553	3.10934	2.14242	0	K04333	csgD; LuxR family transcriptional regulator, csgAB operon transcriptional regulatory protein
Path3963	2.49623	0	3.10857	K10979	ku; DNA end-binding protein Ku
Path1971	3.10848	0	0	K03150	thiH; thiamine biosynthesis ThiH
Path3708	0	3.10559	0	K17286	STOM; erythrocyte band 7 integral membrane protein
Path3162	3.10555	0	0	K00638	E2.3.1.28, cat; chloramphenicol O-acetyltransferase EC:2.3.1.28
Path1578	0	-3.10431	2.35737	K11472	glcE; glycolate oxidase FAD binding subunit
Path3811	-3.10422	-2.83277	0	K02975	RP-S25e, RPS25; small subunit ribosomal protein S25e
Path1896	0	-3.10263	0	K00926	arcC; carbamate kinase EC:2.7.2.2
Path3307	-3.10256	-2.78375	0	K02121	ATPVE, ntpE; V-type H+-transporting ATPase subunit E EC:3.6.3.14
Path2215	3.10208	0	2.46274	K02408	fliE; flagellar hook-basal body complex protein FliE
Path1654	0	-2.87339	3.10107	K06134	COQ7; ubiquinone biosynthesis monooxygenase Coq7 EC:1.14.13.-
Path3377	0	3.10069	0	K12515	tadG; tight adherence protein G
Path4488	0	2.90518	-3.09877	K02765	PTS-Dgl-EIIC, gamP; PTS system, D-glucosamine-specific IIC component
Path3728	-3.0987	-2.6913	0	K04021	eutE; aldehyde dehydrogenase
Path578	0	-2.62439	3.09794	K00077	panE, apbA; 2-dehydropantoate 2-reductase EC:1.1.1.169
Path3264	0	3.09763	0	K05038	SLC6A5S; solute carrier family 6 (neurotransmitter transporter, amino acid) member 5/7/9/14
Path2258	1.98197	0	3.09666	K06186	bamE, smpA; outer membrane protein assembly factor BamE
Path2025	3.09627	0	2.92655	K07483	K07483; transposase
Path3249	3.09438	2.55192	0	K10918	aphB; LysR family transcriptional regulator, transcriptional activator AphB
Path1572	2.7365	0	3.09379	K03184	ubiF; 2-octaprenyl-3-methyl-6-methoxy-1,4-benzoquinol hydroxylase EC:1.14.13.-
Path3314	0	3.09362	0	K11203	PTS-Fru2-EIIC; PTS system, fructose-specific IIC-like component
Path1022	-3.09034	-2.41844	0	K01151	nfo; deoxyribonuclease IV EC:3.1.21.2
Path441	0	-3.08994	2.87717	K03521	fixA, etfB; electron transfer flavoprotein beta subunit
Path3087	0	3.08349	0	K11925	sgrR; SgrR family transcriptional regulator
Path82	0	-3.08232	2.79557	K03529	smc; chromosome segregation protein
Path4160	3.08231	0	2.55489	K11909	vasI; type VI secretion system protein VasI
Path3880	3.08193	0	0	K13641	iclR; IclR family transcriptional regulator, acetate operon repressor
Path1308	3.0814	0	2.70225	K11209	yghU; GST-like protein
Path108	2.7592	0	3.07851	K03088	SIG3.2, rpoE; RNA polymerase sigma-70 factor, ECF subfamily
Path164	0	-3.0782	2.98701	K07516	fadN; 3-hydroxyacyl-CoA dehydrogenase EC:1.1.1.35
Path3620	-2.9367	-3.07753	0	K16306	K16306; fructose-bisphosphate aldolase / 2-amino-3,7-dideoxy-D-threo-hept-6-ulosonate synthase EC:4.1.2.13 2.2.1.10
Path3940	2.9665	0	3.07721	K03197	virB2, lvhB2; type IV secretion system protein VirB2
Path4681	2.92265	0	3.07572	K07810	cusF; Cu(I)/Ag(I) efflux system periplasmic protein CusF
Path324	2.44182	0	3.07561	K03582	recB; exodeoxyribonuclease V beta subunit EC:3.1.11.5
Path4144	2.12011	0	3.07548	K00810	E2.5.1.- EC:2.5.1.-
Path1786	0	-1.98011	3.0747	K01611	speD, AMD1; S-adenosylmethionine decarboxylase EC:4.1.1.50
Path3112	3.07344	0	2.48797	K03200	virB5, lvhB5; type IV secretion system protein VirB5
Path84	0	-3.07252	2.2573	K01251	E3.3.1.1, ahcY; adenosylhomocysteinase EC:3.3.1.1
Path1111	3.07203	0	2.62613	K00322	sthA, udhA; NAD(P) transhydrogenase EC:1.6.1.1
Path2386	0	0	3.0715	K01437	ASPA, aspA; aspartoacylase EC:3.5.1.15
Path3308	2.32878	0	3.07071	K07062	K07062
Path721	0	0	3.0698	K02558	mpl; UDP-N-acetylmuramate: L-alanyl-gamma-D-glutamyl-meso-diaminopimelate ligase EC:6.3.2.-
Path797	2.59304	0	3.06887	K03770	ppiD; peptidyl-prolyl cis-trans isomerase D EC:5.2.1.8
Path2657	3.06558	0	0	K07266	kpsC, lipA; capsular polysaccharide export protein
Path2416	3.06482	0	0	K13283	fieF; ferrous-iron efflux pump FieF
Path3785	3.06193	0	0	K07506	K07506; AraC family transcriptional regulator
Path3090	3.06123	0	2.95191	K03586	ftsL; cell division protein FtsL
Path1391	-3.04071	-3.06076	0	K05934	E2.1.1.131, cobJ, cbiH; precorrin-3B C17-methyltransferase EC:2.1.1.131
Path3252	3.06021	0	2.959	K03204	virB9, lvhB9; type IV secretion system protein VirB9
Path1163	0	-1.80556	3.05567	K09773	K09773; hypothetical protein
Path1476	0	0	3.05459	K15396	"trmJ; tRNA (cytidine32/uridine32-2-O)-methyltransferase EC:2.1.1.200"
Path3894	0	3.05371	0	K06114	SPTA; spectrin alpha
Path290	2.26306	0	3.05342	K03427	hsdM; type I restriction enzyme M protein EC:2.1.1.72
Path1547	0	-3.05302	0	K05606	MCEE, epi; methylmalonyl-CoA/ethylmalonyl-CoA epimerase EC:5.1.99.1
Path4464	3.05231	0	3.02804	K15652	asbF; 3-dehydroshikimate dehydratase EC:4.2.1.118
Path881	0	-3.05214	2.35576	K13628	iscA, ISCA1; iron-sulfur cluster assembly protein
Path1586	0	-2.4647	3.04937	K05939	aas; acyl-acyl-carrier-protein-phospholipid O-acyltransferase / long-chain-fatty-acid--acyl-carrier-protein ligase EC:2.3.1.40 6.2.1.20
Path3485	-2.94939	-3.04848	0	K06928	K06928; nucleoside-triphosphatase THEP1 EC:3.6.1.15
Path750	0	-3.04568	2.14625	K03768	PPIB, ppiB; peptidyl-prolyl cis-trans isomerase B (cyclophilin B) EC:5.2.1.8\tEndoplasmic reticulum
Path733	3.04502	0	2.07003	K02390	flgE; flagellar hook protein FlgE
Path1437	0	-3.04278	0	K00340	nuoK; NADH-quinone oxidoreductase subunit K EC:1.6.5.3
Path984	-3.04187	-2.87467	0	K06885	K06885
Path3082	-3.04113	-2.98829	0	K00805	hepST; heptaprenyl diphosphate synthase EC:2.5.1.30
Path3757	3.04019	0	0	K07774	tctD; two-component system, OmpR family, response regulator TctD
Path2224	2.60466	0	3.04	K03600	sspB; stringent starvation protein B
Path2029	2.54358	0	3.0378	K07040	K07040; uncharacterized protein
Path4237	0	2.78519	-3.03728	K11017	shlB, hhdB, hpmB; hemolysin activation/secretion protein
Path1432	3.03564	0	2.8413	K04568	poxA; lysyl-tRNA synthetase, class II EC:6.1.1.6
Path3007	-3.03527	-2.93046	0	K06971	K06971
Path3163	-2.15109	-3.03416	0	K01702	LEU1; 3-isopropylmalate dehydratase EC:4.2.1.33
Path2866	2.49833	3.03181	0	K07647	torS; two-component system, OmpR family, sensor histidine kinase TorS EC:2.7.13.3
Path2494	2.944	0	3.03113	K09801	K09801; hypothetical protein
Path3182	0	3.01894	-3.02931	K15721	fyuA; pesticin/yersiniabactin receptor
Path2602	2.68949	3.02905	0	K07274	K07274; outer membrane protein
Path3281	0	3.0287	0	K03475	PTS-Ula-EIIC, ulaA, sgaT; PTS system, ascorbate-specific IIC component
Path1837	2.03818	0	3.02561	K03806	ampD; AmpD protein
Path4063	0	3.02398	-2.84416	K02647	cdaR; carbohydrate diacid regulator
Path814	-1.72454	-3.0223	0	K04518	pheA2; prephenate dehydratase EC:4.2.1.51
Path1364	0	-3.02122	1.94062	K01247	alkA; DNA-3-methyladenine glycosylase II EC:3.2.2.21
Path31	0	-3.02119	2.73707	K01990	ABC-2.A; ABC-2 type transport system ATP-binding protein
Path844	3.02085	0	2.99332	K12524	thrA; bifunctional aspartokinase / homoserine dehydrogenase 1 EC:2.7.2.4 1.1.1.3
Path1201	2.0969	0	3.02023	K07657	phoB; two-component system, OmpR family, phosphate regulon response regulator PhoB
Path802	0	-3.01776	2.80161	K03502	DPO5C, umuC; DNA polymerase V
Path820	0	-1.78246	3.01723	K14441	rimO; ribosomal protein S12 methylthiotransferase EC:2.-.-.-
Path724	0	-1.6695	3.01631	K02517	htrB; lipid A biosynthesis lauroyl acyltransferase EC:2.3.1.-
Path155	0	-3.01576	2.52448	K02301	cyoE; protoheme IX farnesyltransferase EC:2.5.1.-
Path1963	3.01564	0	2.82995	K12370	dppC; dipeptide transport system permease protein
Path1784	0	-2.15683	3.01517	K06136	pqqB; pyrroloquinoline quinone biosynthesis protein B
Path3775	-3.01279	-2.37738	0	K02849	waaQ, rfaQ; heptosyltransferase III EC:2.4.-.-
Path2974	0	3.01269	0	K02779	PTS-Glc-EIIC, ptsG; PTS system, glucose-specific IIC component
Path956	2.23843	0	3.01105	K00703	E2.4.1.21, glgA; starch synthase EC:2.4.1.21
Path788	0	0	3.00912	K03771	surA; peptidyl-prolyl cis-trans isomerase SurA EC:5.2.1.8
Path2991	-3.00761	0	0	K09765	K09765; hypothetical protein
Path1383	3.007	0	2.73702	K14645	K14645; serine protease EC:3.4.21.-
Path235	0	-2.04728	3.0043	K00574	E2.1.1.79, cfa; cyclopropane-fatty-acyl-phospholipid synthase EC:2.1.1.79
Path3907	0	3.00404	0	K12514	tadF; tight adherence protein F
Path828	0	-3.00355	0	K01486	ade; adenine deaminase EC:3.5.4.2
Path2460	3.00209	0	2.68471	K03690	yigP; hypothetical protein
Path896	2.33154	0	2.99955	K00705	malQ; 4-alpha-glucanotransferase EC:2.4.1.25
Path1675	2.99951	0	2.49256	K04691	hhoB, degS; serine protease DegS EC:3.4.21.-
Path1325	0	0	2.99696	K09701	K09701; hypothetical protein
Path1239	2.73656	0	2.99661	K07320	prmB; putative adenine-specific DNA-methyltransferase EC:2.1.1.72
Path2122	-2.9964	-2.51913	0	K01134	ARSA; arylsulfatase A EC:3.1.6.8
Path6	0	-2.99623	2.20889	K01915	glnA; glutamine synthetase EC:6.3.1.2
Path641	0	-2.99597	2.7349	K06915	K06915
Path1946	2.75131	0	2.99486	K03610	minC; septum site-determining protein MinC
Path2633	0	0	2.99405	K01453	E3.5.1.46 EC:3.5.1.46
Path335	0	-2.52399	2.99372	K01637	E4.1.3.1, aceA; isocitrate lyase EC:4.1.3.1
Path760	0	-2.99364	2.50292	K01720	prpD; 2-methylcitrate dehydratase EC:4.2.1.79
Path1191	2.99247	0	2.59905	K07089	K07089
Path44	0	-2.53662	2.99219	K00666	K00666; fatty-acyl-CoA synthase EC:6.2.1.-
Path3624	-2.99195	-2.91448	0	K07333	flaJ-A, flaJ; archaeal flagellar protein FlaJ
Path2320	2.98885	0	2.58357	K12278	mshG; MSHA biogenesis protein MshG
Path374	2.74969	0	2.9887	K03583	recC; exodeoxyribonuclease V gamma subunit EC:3.1.11.5
Path1493	-2.98758	-2.13054	0	K01493	comEB; dCMP deaminase EC:3.5.4.12
Path1017	2.98688	0	2.26628	K02483	K02483; two-component system, OmpR family, response regulator
Path1698	0	-2.98654	2.68641	K02825	pyrR; pyrimidine operon attenuation protein / uracil phosphoribosyltransferase EC:2.4.2.9
Path428	2.84809	0	2.98496	K06445	fadE; acyl-CoA dehydrogenase EC:1.3.99.-
Path3104	0	0	2.98475	K05946	E2.4.1.187, tagA; N-acetylglucosaminyldiphosphoundecaprenol N-acetyl-beta-D-mannosaminyltransferase EC:2.4.1.187
Path177	-1.9349	-2.98459	0	K00343	nuoN; NADH-quinone oxidoreductase subunit N EC:1.6.5.3
Path1518	0	-2.74274	2.98451	K02902	RP-L28, MRPL28, rpmB; large subunit ribosomal protein L28
Path2758	2.98392	0	0	K02073	metQ; D-methionine transport system substrate-binding protein
Path3102	0	-2.98377	0	K01031	pcaI; 3-oxoadipate CoA-transferase, alpha subunit EC:2.8.3.6
Path4612	2.29578	0	2.98259	K10254	mycA; myosin-crossreactive antigen
Path816	0	0	2.98159	K00568	ubiG; 2-polyprenyl-6-hydroxyphenyl methylase / 3-demethylubiquinone-9 3-methyltransferase EC:2.1.1.222 2.1.1.64
Path3842	2.98077	0	2.91663	K02839	prfH; peptide chain release factor
Path1495	0	-2.98064	0	K06929	K06929
Path3859	-2.62436	-2.97955	0	K09694	nodJ; lipooligosaccharide transport system permease protein
Path3286	0	-2.35637	2.97907	K14048	ureAB; urease subunit gamma/beta EC:3.5.1.5
Path3086	2.97891	2.48984	0	K07459	ybjD; putative ATP-dependent endonuclease of the OLD family
Path1316	0	-2.97878	2.16246	K02233	E2.7.8.26, cobS, cobV; adenosylcobinamide-GDP ribazoletransferase EC:2.7.8.26
Path4079	0	0	-2.97722	K03423	E1.8.-.- EC:1.8.-.-
Path111	2.26117	0	2.97611	K01153	hsdR; type I restriction enzyme, R subunit EC:3.1.21.3
Path48	2.44768	0	2.97546	K01533	E3.6.3.4, ATP7, copA; Cu2+-exporting ATPase EC:3.6.3.4
Path93	0	-2.97463	0	K00342	nuoM; NADH-quinone oxidoreductase subunit M EC:1.6.5.3
Path4143	0	0	2.9745	K00256	E1.3.99.16; isoquinoline 1-oxidoreductase EC:1.3.99.16
Path4819	2.82998	0	2.974	K16152	hasR; heme acquisition protein HasR
Path3171	-2.97379	-1.93314	0	K13421	UMPS; uridine monophosphate synthetase EC:2.4.2.10 4.1.1.23
Path969	-2.97362	-1.96164	0	K01744	aspA; aspartate ammonia-lyase EC:4.3.1.1
Path4061	0	0	2.97361	K01636	E4.1.2.- EC:4.1.2.-
Path2414	0	-2.97275	0	K00856	E2.7.1.20, ADK; adenosine kinase EC:2.7.1.20
Path712	0	-2.97238	2.9113	K07053	K07053
Path613	2.97229	0	2.79207	K03442	mscS; small conductance mechanosensitive channel
Path4309	2.34593	0	2.97168	K09984	K09984; hypothetical protein
Path617	0	0	2.97099	K02051	ABC.SN.S; NitT/TauT family transport system substrate-binding protein
Path1903	0	-2.97079	0	K03856	AROA2, aroA; 3-deoxy-7-phosphoheptulonate synthase EC:2.5.1.54
Path1407	0	0	2.97055	K03796	bax; Bax protein
Path1029	0	-2.96925	1.77197	K13581	ccrM; modification methylase EC:2.1.1.72
Path3295	0	2.96765	0	K16263	yjeH; amino acid efflux transporter
Path3700	-2.96671	-2.16864	0	K03763	DPO3A2, polC; DNA polymerase III subunit alpha, Gram-positive type EC:2.7.7.7
Path2952	0	-2.96651	0	K09011	cimA; D-citramalate synthase EC:2.3.1.182
Path3985	0	2.96592	0	K08052	NF1; neurofibromin 1
Path3752	2.96455	0	0	K06202	cyaY; CyaY protein
Path3229	-2.9639	-2.48925	0	K13571	pafA; proteasome accessory factor A EC:6.3.2.-
Path638	0	-2.96352	2.50778	K00847	E2.7.1.4, scrK; fructokinase EC:2.7.1.4
Path3683	0	2.96328	0	K13746	E1.5.1.43; carboxynorspermidine synthase EC:1.5.1.43
Path3926	2.4728	0	2.96291	K01970	E6.4.-.- EC:6.4.-.-
Path3693	2.96138	0	0	K04067	"priC; primosomal replication protein N"
Path3616	0	0	2.96131	K05966	citG; triphosphoribosyl-dephospho-CoA synthase EC:2.4.2.52
Path3457	-2.96129	-2.61109	0	K08384	spoVD; stage V sporulation protein D (sporulation-specific penicillin-binding protein)
Path52	0	-1.87975	2.96106	K07003	K07003
Path1338	2.96103	0	2.51592	K14058	ttcA; tRNA 2-thiocytidine biosynthesis protein TtcA
Path3230	-2.47495	0	-2.96068	K01639	E4.1.3.3, nanA, NPL; N-acetylneuraminate lyase EC:4.1.3.3
Path3427	0	2.959	0	K02819	PTS-Tre-EIIC, treB; PTS system, trehalose-specific IIC component
Path4010	0	0	2.95897	K00570	pmtA; phosphatidylethanolamine/phosphatidyl-N-methylethanolamine N-methyltransferase EC:2.1.1.17 2.1.1.71
Path2524	0	0	2.95881	K00155	E1.2.1.- EC:1.2.1.-
Path237	0	-2.95795	2.12664	K01902	sucD; succinyl-CoA synthetase alpha subunit EC:6.2.1.5
Path3784	-2.95752	-2.87889	0	K07069	K07069
Path1906	0	0	2.95691	K01467	E3.5.2.6, ampC, penP; beta-lactamase EC:3.5.2.6
Path3843	-2.95638	-2.87518	0	K05708	hcaA1, hcaE; 3-phenylpropionate/cinnamic acid dioxygenase subunit alpha EC:1.14.12.19
Path43	0	-2.95579	2.11534	K00605	gcvT, AMT; aminomethyltransferase EC:2.1.2.10
Path3601	-2.95562	-2.77605	0	K13013	wbqV; O-antigen biosynthesis protein WbqV
Path3366	2.95523	0	2.61885	K06872	K06872; uncharacterized protein
Path78	-1.77144	-2.95414	0	K00341	nuoL; NADH-quinone oxidoreductase subunit L EC:1.6.5.3
Path1320	0	0	2.95276	K03547	sbcD; exonuclease SbcD
Path830	0	-2.95119	2.21074	K02503	HINT1, hinT, hit; histidine triad (HIT) family protein
Path2318	2.40923	0	2.95111	K03747	smg; Smg protein
Path3794	0	2.95063	0	K15852	luxR; LuxR family transcriptional regulator, transcriptional activator of the bioluminescence operon
Path3692	2.41377	2.94815	0	K02568	napB; cytochrome c-type protein NapB
Path697	0	0	2.94742	K03092	SIG54, rpoN; RNA polymerase sigma-54 factor
Path498	-1.98339	-2.94729	0	K00331	nuoB; NADH-quinone oxidoreductase subunit B EC:1.6.5.3
Path3564	0	-2.94727	0	K11181	dsrB; sulfite reductase beta subunit EC:1.8.99.3 1.8.99.1
Path3	0	-2.94427	2.4691	K01652	E2.2.1.6L, ilvB, ilvG, ilvI; acetolactate synthase I/II/III large subunit EC:2.2.1.6
Path187	0	-2.94412	2.11217	K00812	aspB; aspartate aminotransferase EC:2.6.1.1
Path4041	2.94345	0	2.94151	K00389	yidH; putative membrane protein
Path2465	2.6151	0	2.94302	K07235	tusD, dsrE; tRNA 2-thiouridine synthesizing protein D EC:2.8.1.-
Path2955	-2.94277	0	0	K03699	tlyC; putative hemolysin
Path1731	-2.20601	-2.94255	0	K00869	E2.7.1.36, MVK, mvaK1; mevalonate kinase EC:2.7.1.36
Path2829	2.94169	0	0	K03919	alkB; alkylated DNA repair protein EC:1.14.11.-
Path3075	0	2.94071	0	K10417	DYNC2LI; dynein light intermediate chain 2, cytosolic
Path2893	0	0	2.94019	K03381	catA; catechol 1,2-dioxygenase EC:1.13.11.1
Path2073	2.9401	0	2.78487	K11211	kdkA; 3-deoxy-D-manno-octulosonic acid kinase EC:2.7.1.166
Path842	0	-2.51846	2.93993	K00067	rfbD; dTDP-4-dehydrorhamnose reductase EC:1.1.1.133
Path2716	2.93977	0	0	K02482	K02482; two-component system, NtrC family, sensor kinase EC:2.7.13.3
Path935	0	-2.93949	2.11085	K02994	RP-S8, rpsH; small subunit ribosomal protein S8
Path3562	0	2.93816	0	K06115	SPTB; spectrin beta
Path13	0	-2.93802	2.92913	K01681	ACO, acnA; aconitate hydratase EC:4.2.1.3
Path1460	2.93624	0	2.82679	K03473	pdxB; erythronate-4-phosphate dehydrogenase EC:1.1.1.290
Path326	0	-2.60244	2.93585	K04088	hflK; membrane protease subunit HflK EC:3.4.-.-
Path2035	0	-1.8628	2.93572	K06195	apaG; ApaG protein
Path1307	2.5441	0	2.93553	K15257	cmoB; tRNA (mo5U34)-methyltransferase EC:2.1.1.-
Path1062	2.93428	0	2.67504	K03315	nhaC; Na+:H+ antiporter, NhaC family
Path1720	2.16425	0	2.93425	K11068	hlyIII; hemolysin III
Path3372	2.93407	0	0	K01166	E3.1.27.1; ribonuclease T2 EC:3.1.27.1
Path3686	0	0	2.93382	K15045	RSAD2; radical S-adenosyl methionine domain-containing protein 2
Path4534	0	2.92579	-2.93285	K08077	E3.6.1.45; UDP-sugar diphosphatase EC:3.6.1.45
Path1156	0	-2.93267	2.44861	K00001	E1.1.1.1, adh; alcohol dehydrogenase EC:1.1.1.1
Path4394	2.79927	0	2.93261	K01002	E2.7.8.20, mdoB; phosphoglycerol transferase EC:2.7.8.20
Path357	0	-2.79664	2.93237	K00641	metX; homoserine O-acetyltransferase EC:2.3.1.31
Path1689	0	-2.93153	0	K00042	E1.1.1.60, garR; 2-hydroxy-3-oxopropionate reductase EC:1.1.1.60
Path3673	2.93132	0	0	K11745	kefC; glutathione-regulated potassium-efflux system ancillary protein KefC
Path3818	-2.9303	-2.85158	0	K09733	K09733; hypothetical protein
Path3077	-2.76468	-2.92831	0	K15383	K15383; MtN3 and saliva related transmembrane protein
Path307	0	0	2.92824	K00688	E2.4.1.1, glgP, PYG; starch phosphorylase EC:2.4.1.1
Path2278	0	0	2.92777	K03602	xseB; exodeoxyribonuclease VII small subunit EC:3.1.11.6
Path838	1.94511	0	2.92705	K05844	rimK; ribosomal protein S6 modification protein
Path4398	0	2.92615	-2.63764	K03440	ASICN; amiloride-sensitive sodium channel, other
Path1751	0	-2.92609	2.86758	K09005	K09005; hypothetical protein
Path3887	-2.55874	-2.92469	0	K01174	E3.1.31.1, nuc; micrococcal nuclease EC:3.1.31.1
Path1516	2.92386	0	2.62603	K14540	rbgA; ribosome biogenesis GTPase A
Path2740	0	-2.9236	0	K06877	K06877; DEAD/DEAH box helicase domain-containing protein
Path2363	2.92282	0	2.91273	K07248	aldA; lactaldehyde dehydrogenase / glycolaldehyde dehydrogenase EC:1.2.1.22 1.2.1.21
Path1771	2.92191	1.75978	0	K07491	K07491; putative transposase
Path631	1.88481	0	2.92185	K08307	mltD, dniR; membrane-bound lytic murein transglycosylase D EC:3.2.1.-
Path1098	2.2952	0	2.92179	K00975	glgC; glucose-1-phosphate adenylyltransferase EC:2.7.7.27
Path582	0	-2.3549	2.92164	K07119	K07119
Path1969	0	-2.92157	2.36876	K03926	cutA; periplasmic divalent cation tolerance protein
Path221	0	-1.79393	2.92109	K06213	mgtE; magnesium transporter
Path908	2.92035	0	2.5407	K07180	prkA; serine protein kinase
Path3426	0	-2.92	0	K14470	mct; mesaconyl-CoA C1-C4 CoA transferase
Path3766	0	0	2.91945	K07536	badI; 2-ketocyclohexanecarboxyl-CoA hydrolase EC:3.1.2.-
Path3373	0	2.91776	0	K01226	treC; trehalose-6-phosphate hydrolase EC:3.2.1.93
Path24	0	-2.91765	2.19172	K01649	leuA; 2-isopropylmalate synthase EC:2.3.3.13
Path4047	2.9165	0	0	K02508	hpaA; AraC family transcriptional regulator, 4-hydroxyphenylacetate 3-monooxygenase operon regulatory protein
Path3032	2.91565	0	0	K07340	K07340; hypothetical protein
Path1961	0	-2.74752	2.9154	K07178	RIOK1; RIO kinase 1 EC:2.7.11.1
Path3925	0	2.80487	-2.91498	K01222	E3.2.1.86A, celF; 6-phospho-beta-glucosidase EC:3.2.1.86
Path3419	-2.91488	0	0	K00477	E1.14.11.18, PHYH; phytanoyl-CoA hydroxylase EC:1.14.11.18
Path3839	0	-2.9144	0	K16319	andAc; anthranilate 1,2-dioxygenase large subunit EC:1.14.12.1
Path4117	2.91317	0	2.81819	K07347	fimD, fimC, mrkC, htrE, cssD; outer membrane usher protein
Path685	2.8456	0	2.91262	K07001	K07001; NTE family protein
Path1128	0	0	2.91233	K06189	corC; magnesium and cobalt transporter
Path175	0	-2.90887	1.80113	K01480	E3.5.3.11, speB; agmatinase EC:3.5.3.11
Path1756	2.90803	0	2.7055	K02389	flgD; flagellar basal-body rod modification protein FlgD
Path3643	0	-2.9072	0	K16937	doxD; thiosulfate dehydrogenase quinone large subunit EC:1.8.5.2
Path1817	0	-2.90648	0	K00314	SARDH; sarcosine dehydrogenase EC:1.5.8.3
Path1329	2.90588	0	2.01236	K00956	cysN; sulfate adenylyltransferase subunit 1 EC:2.7.7.4
Path2698	2.84585	2.90542	0	K02480	K02480; two-component system, NarL family, sensor kinase EC:2.7.13.3
Path3968	0	0	2.90488	K03383	atzD; cyanuric acid amidohydrolase EC:3.5.2.15
Path1604	0	0	2.90451	K08316	rsmD; 16S rRNA (guanine966-N2)-methyltransferase EC:2.1.1.171
Path835	0	0	2.90447	K00507	SCD, desC; stearoyl-CoA desaturase (delta-9 desaturase) EC:1.14.19.1
Path4228	0	2.902	0	K05388	SCNAN; voltage-gated sodium channel alpha, invertebrate
Path2934	2.90188	0	2.3562	K09964	K09964; hypothetical protein
Path2286	2.9018	0	2.77346	K00680	E2.3.1.- EC:2.3.1.-
Path1396	2.9009	0	2.79529	K00348	nqrC; Na+-transporting NADH:ubiquinone oxidoreductase subunit C EC:1.6.5.-
Path3846	-2.90007	-2.53205	0	K08925	pcbH; chlorophyll a/b binding light-harvesting protein PcbH
Path4180	0	2.45904	-2.89993	K13819	K13819; NifU-like protein
Path3363	-2.89877	-2.85003	0	K09818	ABC.MN.S; manganese/iron transport system substrate-binding protein
Path3205	0	2.89842	0	K11018	tlh; thermolabile hemolysin
Path2108	0	0	2.8968	K07461	K07461; putative endonuclease
Path767	2.17801	0	2.89654	K02556	motA; chemotaxis protein MotA
Path2280	0	-2.89588	0	K01561	dehH; haloacetate dehalogenase EC:3.8.1.3
Path4044	0	0	2.89544	K01067	E3.1.2.1, ACH1; acetyl-CoA hydrolase EC:3.1.2.1
Path3356	0	2.89465	0	K10916	cqsS; two-component system, CAI-1 autoinducer sensor kinase/phosphatase CqsS EC:2.7.13.3 3.1.3.-
Path3829	0	2.89416	0	K03804	mukE; chromosome partition protein MukE
Path801	2.89405	0	2.12612	K02412	fliI; flagellum-specific ATP synthase EC:3.6.3.14
Path3939	-2.89361	-2.59374	0	K02122	ATPVF, ntpF; V-type H+-transporting ATPase subunit F EC:3.6.3.14
Path4379	2.58127	0	2.89277	K12437	pks13; polyketide synthase 13
Path1180	2.89237	0	2.66301	K02455	gspF; general secretion pathway protein F
Path4097	-2.71281	-2.89212	0	K01705	LYS4; homoaconitate hydratase EC:4.2.1.36
Path660	0	-2.89155	2.29229	K02864	RP-L10, MRPL10, rplJ; large subunit ribosomal protein L10
Path1393	0	0	2.89144	K10804	tesA; acyl-CoA thioesterase I EC:3.1.2.- 3.1.1.5
Path3592	0	2.88986	0	K02565	nagC; N-acetylglucosamine repressor
Path3604	0	-2.8896	0	K00598	tam; trans-aconitate 2-methyltransferase EC:2.1.1.144
Path3898	-2.88805	-2.76924	0	K08919	pcbB; chlorophyll a/b binding light-harvesting protein PcbB
Path2613	0	-2.8874	2.87923	K02650	pilA; type IV pilus assembly protein PilA
Path267	0	-2.88658	2.09204	K00240	sdhB; succinate dehydrogenase iron-sulfur subunit EC:1.3.99.1
Path2033	0	-2.88618	2.0136	K11940	hspQ; heat shock protein HspQ
Path2360	0	-2.88609	2.84441	K17224	soxB1; sulfur-oxidizing protein SoxB
Path1397	0	0	2.88459	K07323	ttg2; putative toluene tolerance protein
Path1455	2.2591	0	2.88405	K15256	cmoA; tRNA (cmo5U34)-methyltransferase EC:2.1.1.-
Path954	2.88282	0	2.56418	K02401	flhB; flagellar biosynthetic protein FlhB
Path248	2.28833	0	2.88271	K03654	recQ; ATP-dependent DNA helicase RecQ EC:3.6.4.12
Path3035	2.88259	2.4102	0	K00882	fruK; 1-phosphofructokinase EC:2.7.1.56
Path1579	2.88219	0	2.49103	K13634	cysB; LysR family transcriptional regulator, cys regulon transcriptional activator
Path3114	2.22208	0	2.88213	K05020	opuD; glycine betaine transporter
Path3835	0	-2.87976	0	K09820	ABC.MN.A; manganese/iron transport system ATP-binding protein
Path644	0	0	2.87867	K12340	tolC; outer membrane channel protein
Path579	0	-2.87851	0	K03465	E2.1.1.148, thyX, thy1; thymidylate synthase (FAD) EC:2.1.1.148
Path3661	0	2.87757	0	K10915	CQSA; CAI-1 autoinducer synthase EC:2.3.-.-
Path1494	0	-1.79828	2.87675	K01685	uxaA; altronate hydrolase EC:4.2.1.7
Path3622	0	2.87675	0	K00880	lyxK; L-xylulokinase EC:2.7.1.53
Path2612	-2.4599	-2.87604	0	K00301	E1.5.3.1; sarcosine oxidase EC:1.5.3.1
Path33	0	-2.87513	1.93921	K02274	coxA; cytochrome c oxidase subunit I EC:1.9.3.1
Path3978	-2.7012	-2.87485	0	K14952	namH; UDP-MurNAc hydroxylase
Path4888	2.73289	0	2.87427	K07215	hemO; heme oxygenase
Path3910	-2.87358	-2.79852	0	K13890	gsiC; glutathione transport system permease protein
Path2384	-2.87309	0	0	K03006	RPB1, POLR2A; DNA-directed RNA polymerase II subunit RPB1 EC:2.7.7.6
Path2831	2.87301	2.55308	0	K07261	mepA; penicillin-insensitive murein endopeptidase EC:3.4.24.-
Path1875	0	0	2.87277	K06972	K06972
Path4004	-2.87234	-2.80891	0	K14259	kdxD; 2-keto-3-deoxyxylonate dehydratase EC:4.2.1.-
Path3418	0	-2.87202	0	K00462	bphC; biphenyl-2,3-diol 1,2-dioxygenase EC:1.13.11.39
Path4153	0	2.74067	-2.87184	K04725	XIAP, BIRC4; E3 ubiquitin-protein ligase XIAP
Path60	0	-2.87132	2.10203	K01703	leuC; 3-isopropylmalate/(R)-2-methylmalate dehydratase large subunit EC:4.2.1.33 4.2.1.35
Path4409	0	2.86979	-2.76827	K09944	K09944; hypothetical protein
Path1701	-1.78376	-2.86916	0	K01799	E5.2.1.1; maleate isomerase EC:5.2.1.1
Path907	0	-2.51823	2.86897	K02897	RP-L25, rplY; large subunit ribosomal protein L25
Path79	0	-2.86886	0	K01845	hemL; glutamate-1-semialdehyde 2,1-aminomutase EC:5.4.3.8
Path927	0	-2.86884	0	K02334	dpo; DNA polymerase bacteriophage-type EC:2.7.7.7
Path2560	0	-2.86653	0	K14067	mtkA; malate-CoA ligase subunit beta EC:6.2.1.9
Path818	0	-2.86604	0	K02224	cobB-cbiA; cobyrinic acid a,c-diamide synthase EC:6.3.5.9 6.3.5.11
Path322	0	-2.14967	2.86503	K00647	fabB; 3-oxoacyl-acyl-carrier-protein synthase I EC:2.3.1.41
Path1803	0	-1.81135	2.86433	K03073	secE; preprotein translocase subunit SecE
Path3283	-2.86411	-2.61909	0	K16047	hsaA; 3-hydroxy-9,10-secoandrosta-1,3,5(10)-triene-9,17-dione monooxygenase subunit HsaA EC:1.14.14.12
Path3290	2.86245	0	0	K03674	grxA; glutaredoxin 1
Path3981	0	2.86063	0	K03078	ulaD, sgaH; 3-dehydro-L-gulonate-6-phosphate decarboxylase EC:4.1.1.85
Path381	2.86028	0	2.83929	K00982	glnE; glutamate-ammonia-ligase adenylyltransferase EC:2.7.7.42
Path1147	0	-2.85989	2.07143	K00184	K00184; prokaryotic molybdopterin-containing oxidoreductase family, iron-sulfur binding subunit
Path3365	2.85936	0	0	K02574	napH; ferredoxin-type protein NapH
Path3597	0	2.85921	0	K08985	K08985; putative lipoprotein
Path4902	2.72062	0	2.859	K14029	mdh2, mxaI; methanol dehydrogenase (cytochrome c) subunit 2 EC:1.1.2.7
Path1365	2.15095	0	2.85884	K03642	rlpA; rare lipoprotein A
Path1802	2.85884	0	2.31457	K12369	dppB; dipeptide transport system permease protein
Path1374	0	0	2.85861	K01525	"apaH; bis(5-nucleosyl)-tetraphosphatase (symmetrical) EC:3.6.1.41"
Path4246	0	2.85829	-2.38955	K16060	BIRC2_3; baculoviral IAP repeat-containing protein 2/3
Path3668	2.8574	0	0	K02569	napC; cytochrome c-type protein NapC
Path380	0	-2.85736	2.5175	K01623	ALDO; fructose-bisphosphate aldolase, class I EC:4.1.2.13
Path4280	2.85694	0	0	K05517	tsx; nucleoside-specific channel-forming protein
Path534	2.85608	0	2.71169	K01585	E4.1.1.19S, speA; arginine decarboxylase EC:4.1.1.19
Path3486	0	2.8554	0	K11748	kefG; glutathione-regulated potassium-efflux system ancillary protein KefG
Path3980	0	0	-2.85241	K01788	nanE; N-acylglucosamine-6-phosphate 2-epimerase EC:5.1.3.9
Path1700	2.48381	0	2.85236	K01497	ribA, RIB1; GTP cyclohydrolase II EC:3.5.4.25
Path568	0	-2.85218	2.2262	K01620	ltaE; threonine aldolase EC:4.1.2.5
Path1456	0	-2.5416	2.85181	K07112	K07112
Path3453	2.85152	0	0	K01442	E3.5.1.24; choloylglycine hydrolase EC:3.5.1.24
Path3701	-2.85129	0	0	K06874	K06874; zinc finger protein
Path275	0	-2.15115	2.85096	K07301	yrbG; cation:H+ antiporter
Path1253	2.72871	0	2.85087	K01894	gluQ; glutamyl-Q tRNA(Asp) synthetase EC:6.1.1.-
Path4914	0	2.60335	-2.85081	K02190	cbiK; sirohydrochlorin cobaltochelatase EC:4.99.1.3
Path2605	0	-2.85003	2.44227	K05566	mnhB, mrpB; multicomponent Na+:H+ antiporter subunit B
Path1869	2.84993	0	2.73728	K06183	rsuA; 16S rRNA pseudouridine516 synthase EC:5.4.99.19
Path240	2.1868	0	2.84956	K02342	DPO3E, dnaQ; DNA polymerase III subunit epsilon EC:2.7.7.7
Path4885	2.5418	0	2.84857	K06986	K06986
Path949	0	-2.08803	2.84808	K03562	tolQ; biopolymer transport protein TolQ
Path4029	-2.84797	-2.55328	0	K05308	gnaD; gluconate dehydratase EC:4.2.1.39
Path368	0	-2.84668	2.77191	K03522	fixB, etfA; electron transfer flavoprotein alpha subunit
Path2763	0	-2.84624	0	K07149	K07149
Path405	0	-2.42401	2.84591	K04087	hflC; membrane protease subunit HflC EC:3.4.-.-
Path4002	0	2.84542	0	K11911	vasL; type VI secretion system protein VasL
Path3520	2.84517	2.69925	0	K13633	ftrA; AraC family transcriptional regulator, transcriptional activator FtrA
Path4981	2.73369	0	2.84513	K02402	flhC; flagellar transcriptional activator FlhC
Path642	0	-2.84496	2.25574	K01588	purE; 5-(carboxyamino)imidazole ribonucleotide mutase EC:5.4.99.18
Path1550	2.20886	0	2.84448	K03769	ppiC; peptidyl-prolyl cis-trans isomerase C EC:5.2.1.8
Path184	0	-2.84437	2.70858	K00249	ACADM, acd; acyl-CoA dehydrogenase EC:1.3.8.7
Path1303	2.84348	0	2.31433	K09788	K09788; hypothetical protein
Path66	0	-2.84326	0	K09014	sufB; Fe-S cluster assembly protein SufB
Path3817	0	2.84248	0	K09228	KRAB; KRAB domain-containing zinc finger protein
Path2794	0	-2.84248	0	K01821	E5.3.2.-; 4-oxalocrotonate tautomerase EC:5.3.2.-
Path3473	0	-2.16956	2.84192	K17227	soxZ; sulfur-oxidizing protein SoxZ
Path3703	-2.84121	0	0	K12035	TRIM71; tripartite motif-containing protein 71 EC:6.3.2.19
Path1097	0	-1.93233	2.84103	K02005	ABC.CD.TX; HlyD family secretion protein
Path3348	2.84097	0	0	K07286	yajG; uncharacterized lipoprotein
Path1263	0	-2.25437	2.84084	K03638	moaB; molybdenum cofactor biosynthesis protein B
Path533	0	-2.84021	2.51438	K01907	AACS, acsA; acetoacetyl-CoA synthetase EC:6.2.1.16
Path1950	2.23228	0	2.83997	K07020	K07020
Path1478	0	0	2.83938	K10764	metZ; O-succinylhomoserine sulfhydrylase EC:2.5.1.-
Path4782	2.33835	0	2.83933	K16557	exoA; succinoglycan biosynthesis protein ExoA EC:2.4.-.-
Path3008	0	0	2.83931	K07445	K07445; putative DNA methylase
Path180	0	-2.8374	2.16359	K06942	K06942
Path2288	0	0	2.83567	K06214	csgG; curli production assembly/transport component CsgG
Path4078	-2.83522	-2.77829	0	K01781	E5.1.2.2; mandelate racemase EC:5.1.2.2
Path217	0	0	2.83457	K07114	yfbK; Ca-activated chloride channel homolog
Path1797	2.83445	0	0	K03566	gcvA; LysR family transcriptional regulator, glycine cleavage system transcriptional activator
Path2999	-1.96631	-2.83355	0	K15067	amnD; 2-aminomuconate deaminase EC:3.5.99.5
Path1270	0	-2.13731	2.8333	K00991	ispD; 2-C-methyl-D-erythritol 4-phosphate cytidylyltransferase EC:2.7.7.60
Path3541	0	0	2.83238	K07448	mrr; restriction system protein
Path959	1.97956	0	2.83238	K01190	lacZ; beta-galactosidase EC:3.2.1.23
Path957	0	0	2.83201	K01640	E4.1.3.4, HMGCL, hmgL; hydroxymethylglutaryl-CoA lyase EC:4.1.3.4
Path1299	2.83098	0	2.34047	K04083	hslO; molecular chaperone Hsp33
Path1905	-2.82922	-2.29885	0	K05396	dcyD; D-cysteine desulfhydrase EC:4.4.1.15
Path1221	-1.7913	-2.82845	0	K01470	E3.5.2.10; creatinine amidohydrolase EC:3.5.2.10
Path364	2.82799	0	2.38369	K01524	"ppx-gppA; exopolyphosphatase / guanosine-5-triphosphate,3-diphosphate pyrophosphatase EC:3.6.1.11 3.6.1.40"
Path4496	0	0	2.82656	K07455	recT; recombination protein RecT
Path822	1.83079	0	2.82537	K01154	hsdS; type I restriction enzyme, S subunit EC:3.1.21.3
Path3494	0	-2.42864	2.82491	K07104	K07104
Path1283	0	-2.82486	2.33458	K02961	RP-S17, MRPS17, rpsQ; small subunit ribosomal protein S17
Path3042	-2.82074	-2.62064	0	K06208	aroH; chorismate mutase EC:5.4.99.5
Path4840	2.37074	0	2.82068	K08982	K08982; putative membrane protein
Path3552	0	0	-2.82032	K13020	wlbA, bplA; UDP-N-acetyl-2-amino-2-deoxyglucuronate dehydrogenase EC:1.1.1.335
Path1619	0	-2.81768	2.06156	K07010	K07010; putative glutamine amidotransferase
Path397	0	-2.81749	2.22677	K00765	hisG; ATP phosphoribosyltransferase EC:2.4.2.17
Path3460	-2.81694	-2.27047	0	K12343	SRD5A1; 3-oxo-5-alpha-steroid 4-dehydrogenase 1 EC:1.3.1.22
Path4211	0	2.81655	0	K10593	EDD1, UBR5; E3 ubiquitin-protein ligase EDD1 EC:6.3.2.19
Path3288	-2.81549	-1.95448	0	K16239	: No such data.
Path166	0	-2.81477	2.14791	K00052	leuB; 3-isopropylmalate dehydrogenase EC:1.1.1.85
Path1748	0	0	2.81406	K07250	gabT; 4-aminobutyrate aminotransferase / (S)-3-amino-2-methylpropionate transaminase EC:2.6.1.19 2.6.1.22
Path3315	-2.81384	0	0	K00366	nirA; ferredoxin-nitrite reductase EC:1.7.7.1
Path90	0	0	2.8135	K03782	katG; catalase-peroxidase EC:1.11.1.21
Path1506	0	-2.81252	0	K00471	E1.14.11.1; gamma-butyrobetaine dioxygenase EC:1.14.11.1
Path1136	0	0	2.81161	K02200	ccmH; cytochrome c-type biogenesis protein CcmH
Path3491	2.81154	0	0	K02475	K02475; two-component system, CitB family, response regulator
Path904	0	-1.81402	2.81135	K00432	E1.11.1.9; glutathione peroxidase EC:1.11.1.9
Path4179	-2.80982	-2.52355	0	K12527	ygfK; putative selenate reductase EC:1.97.1.9
Path2992	2.80963	0	0	K14660	nodE; nodulation protein E EC:2.3.1.-
Path2723	0	0	2.80956	K03563	csrA; carbon storage regulator
Path106	0	-2.8092	2.3467	K01784	galE, GALE; UDP-glucose 4-epimerase EC:5.1.3.2
Path1862	0	0	2.8079	K14742	yeaZ; hypothetical protease EC:3.4.-.-
Path5066	2.71411	0	2.80726	K13255	fhuF; ferric iron reductase protein FhuF
Path3888	-2.80679	-2.7775	0	K02277	coxD, ctaF; cytochrome c oxidase subunit IV EC:1.9.3.1
Path216	0	-2.8067	2.11364	K01933	purM; phosphoribosylformylglycinamidine cyclo-ligase EC:6.3.3.1
Path3040	0	2.80604	0	K03311	TC.LIVCS; branched-chain amino acid:cation transporter, LIVCS family
Path3390	0	2.80404	0	K03633	mukF; chromosome partition protein MukF
Path131	0	0	2.80395	K00135	E1.2.1.16, gabD; succinate-semialdehyde dehydrogenase (NADP+) EC:1.2.1.16
Path1807	0	-2.80247	0	K06878	K06878; tRNA-binding protein
Path576	0	0	2.80064	K01969	E6.4.1.4B; 3-methylcrotonyl-CoA carboxylase beta subunit EC:6.4.1.4
Path945	0	-2.80038	0	K05568	mnhD, mrpD; multicomponent Na+:H+ antiporter subunit D
Path2619	2.80026	0	0	K09158	K09158; hypothetical protein
Path3983	-2.42942	-2.80001	0	K05555	actIV; cyclase EC:4.-.-.-
Path2693	2.79872	0	2.34344	K09915	K09915; hypothetical protein
Path296	0	-2.5066	2.79803	K01995	livG; branched-chain amino acid transport system ATP-binding protein
Path3329	0	2.79766	0	K03835	mtr; tryptophan-specific transport protein
Path922	2.6522	0	2.79728	K02438	treX, glgX; glycogen operon protein EC:3.2.1.-
Path390	-2.27558	-2.79673	0	K03696	clpC; ATP-dependent Clp protease ATP-binding subunit ClpC
Path4191	2.62028	0	2.79642	K08138	xylE; MFS transporter, SP family, xylose:H+ symportor
Path3370	2.40771	2.79618	0	K13653	K13653; AraC family transcriptional regulator
Path4101	2.79559	0	0	K13695	nlpC; probable lipoprotein NlpC
Path864	1.77123	0	2.79486	K01665	pabB; para-aminobenzoate synthetase component I EC:2.6.1.85
Path1704	2.0423	0	2.79456	K09823	zur; Fur family transcriptional regulator, zinc uptake regulator
Path4643	0	0	-2.79443	K06921	K06921
Path4203	0	2.613	-2.7932	K04630	GNAI; guanine nucleotide-binding protein G(i) subunit alpha
Path3709	2.79126	0	0	K01128	E3.1.4.- EC:3.1.4.-
Path2703	-1.94272	-2.79071	0	K01269	E3.4.11.-; aminopeptidase EC:3.4.11.-
Path1548	-2.79046	0	0	K12574	rnj; ribonuclease J EC:3.1.-.-
Path3579	0	-2.7894	0	K00113	glpC; glycerol-3-phosphate dehydrogenase subunit C EC:1.1.5.3
Path2020	2.78936	0	0	K07231	K07231; putative iron-regulated protein
Path2646	-2.78698	0	0	K00148	fdhA; glutathione-independent formaldehyde dehydrogenase EC:1.2.1.46
Path3493	0	2.78598	0	K06073	ABC.VB12.P, btuC; vitamin B12 transport system permease protein
Path2487	-2.36139	-2.7853	0	K11263	bccA; acetyl-/propionyl-CoA carboxylase, biotin carboxylase, biotin carboxyl carrier protein EC:6.3.4.14
Path988	0	-1.80197	2.78431	K03417	prpB; methylisocitrate lyase EC:4.1.3.30
Path208	0	-2.78428	1.74798	K02434	gatB; aspartyl-tRNA(Asn)/glutamyl-tRNA (Gln) amidotransferase subunit B EC:6.3.5.6 6.3.5.7
Path3667	-2.78409	-2.22827	0	K02318	COASY; phosphopantetheine adenylyltransferase / dephospho-CoA kinase EC:2.7.7.3 2.7.1.24
Path452	0	-2.71145	2.7831	K01692	paaF, echA; enoyl-CoA hydratase EC:4.2.1.17
Path3273	0	-2.7823	0	K01797	E5.1.99.- EC:5.1.99.-
Path3038	0	-2.78229	0	K00523	ascD, ddhD, rfbI; CDP-4-dehydro-6-deoxyglucose reductase EC:1.17.1.1
Path817	0	-2.78168	0	K00074	paaH, hbd, fadB, mmgB; 3-hydroxybutyryl-CoA dehydrogenase EC:1.1.1.157
Path1376	0	-2.78059	1.83958	K17486	dmdA; dimethylsulfoniopropionate demethylase EC:2.1.1.269
Path3130	0	2.77893	0	K01539	ATP1A; sodium/potassium-transporting ATPase subunit alpha EC:3.6.3.9
Path3629	0	2.77831	0	K04437	FLNA; filamin
Path1943	2.77828	0	2.26145	K09796	K09796; hypothetical protein
Path3958	2.7771	0	0	K03198	virB3, lvhB3; type IV secretion system protein VirB3
Path1291	0	-2.77531	0	K02548	menA; 1,4-dihydroxy-2-naphthoate octaprenyltransferase EC:2.5.1.74 2.5.1.-
Path100	0	-2.7751	2.16584	K03076	secY; preprotein translocase subunit SecY
Path1109	0	-2.77466	1.89075	K15552	tauC; taurine transport system permease protein
Path2890	-2.77371	-2.72687	0	K00034	gdh; glucose 1-dehydrogenase EC:1.1.1.47
Path3279	0	-2.7734	0	K11180	dsrA; sulfite reductase alpha subunit EC:1.8.99.3 1.8.99.1
Path1854	2.50826	0	2.7724	K09160	K09160; hypothetical protein
Path4834	2.20476	0	2.77168	K05797	E1.17.99.1; 4-cresol dehydrogenase (hydroxylating) EC:1.17.99.1
Path3258	0	0	2.77163	K03192	ureJ; urease accessory protein
Path142	0	-2.7715	2.07476	K11717	sufS; cysteine desulfurase / selenocysteine lyase EC:2.8.1.7 4.4.1.16
Path1345	0	0	2.77084	K02199	ccmG, dsbE; cytochrome c biogenesis protein CcmG, thiol:disulfide interchange protein DsbE
Path115	0	-2.77016	2.34032	K03531	ftsZ; cell division protein FtsZ
Path3642	0	2.76925	0	K14978	ssrA; two-component system, LuxR family, secretion system sensor histidine kinase SsrA
Path2072	2.76806	0	2.70794	K03811	pnuC; nicotinamide mononucleotide transporter
Path2203	2.25876	0	2.76781	K07038	K07038; inner membrane protein
Path3412	2.62543	0	2.76693	K02196	ccmD; heme exporter protein D
Path3537	0	-2.76514	0	K03366	butA; (R,R)-butanediol dehydrogenase / diacetyl reductase EC:1.1.1.4 1.1.1.303
Path3478	-2.62636	-2.76478	0	K13527	mpa; proteasome-associated ATPase
Path848	0	-2.76397	0	K02510	hpaI; 2,4-dihydroxyhept-2-ene-1,7-dioic acid aldolase EC:4.1.2.-
Path3646	0	2.74851	-2.76378	K03229	yscU; type III secretion protein SctU
Path723	0	-2.76299	2.16384	K09810	ABC.LPT.A, lolD; lipoprotein-releasing system ATP-binding protein EC:3.6.3.-
Path3544	2.76267	0	0	K11258	ilvM; acetolactate synthase II small subunit EC:2.2.1.6
Path974	2.18479	0	2.7626	K03841	FBP, fbp; fructose-1,6-bisphosphatase I EC:3.1.3.11
Path4598	0	2.58362	-2.76244	K05374	irp4, ybtT; yersiniabactin synthetase, thioesterase component
Path3730	0	2.76198	0	K07283	ydiY; putative salt-induced outer membrane protein
Path4150	0	2.76164	0	K02777	PTS-Glc-EIIA, crr; PTS system, glucose-specific IIA component EC:2.7.1.69
Path717	0	-2.76151	1.81664	K02948	RP-S11, MRPS11, rpsK; small subunit ribosomal protein S11
Path4680	2.76076	0	2.73469	K07504	K07504; hypothetical protein
Path992	0	-2.76075	2.44476	K03186	ubiX; 3-octaprenyl-4-hydroxybenzoate carboxy-lyase UbiX EC:4.1.1.-
Path343	0	-2.01075	2.76063	K00931	proB; glutamate 5-kinase EC:2.7.2.11
Path3890	-2.75968	-2.41509	0	K03815	xapA; xanthosine phosphorylase EC:2.4.2.-
Path1031	0	0	2.75899	K03101	lspA; signal peptidase II EC:3.4.23.36
Path1556	2.45517	0	2.75857	K08296	sixA; phosphohistidine phosphatase EC:3.1.3.-
Path4424	0	2.75502	0	K16353	SDK; protein sidekick\tCell adhesion molecules (CAMs)
Path1841	0	-2.7547	0	K07011	K07011
Path3339	2.75462	2.74261	0	K16962	yxeN; putative amino-acid transport system permease protein
Path1805	2.7536	0	2.1474	K06182	rluF; 23S rRNA pseudouridine2604 synthase EC:5.4.99.21
Path3732	0	0	2.75322	K09154	K09154; hypothetical protein
Path1292	0	-2.17517	2.75199	K07735	algH; putative transcriptional regulator
Path1067	2.75064	0	2.6558	K02394	flgI; flagellar P-ring protein precursor FlgI
Path1568	2.75044	0	0	K01425	glsA, GLS; glutaminase EC:3.5.1.2
Path662	0	-2.75022	2.42569	K00252	GCDH, gcdH; glutaryl-CoA dehydrogenase EC:1.3.8.6
Path1612	2.63724	0	2.74984	K03589	ftsQ; cell division protein FtsQ
Path764	2.74956	0	2.26262	K07391	comM; magnesium chelatase family protein
Path4645	2.74932	0	0	K06992	K06992
Path1140	0	-1.74446	2.748	K06204	dksA; DnaK suppressor protein
Path4610	2.38308	0	2.74707	K09924	K09924; hypothetical protein
Path1639	0	-2.74687	0	K01823	idi, IDI; isopentenyl-diphosphate delta-isomerase EC:5.3.3.2
Path536	0	0	2.74571	K00262	E1.4.1.4, gdhA; glutamate dehydrogenase (NADP+) EC:1.4.1.4
Path1135	2.29417	0	2.74562	K07708	glnL, ntrB; two-component system, NtrC family, nitrogen regulation sensor histidine kinase GlnL EC:2.7.13.3
Path3301	0	-2.18653	2.74547	K00571	E2.1.1.72; site-specific DNA-methyltransferase (adenine-specific) EC:2.1.1.72
Path4230	0	0	2.74532	K05714	mhpC; 2-hydroxy-6-ketonona-2,4-dienedioic acid hydrolase EC:3.7.1.-
Path800	0	-2.74484	2.11898	K02871	RP-L13, MRPL13, rplM; large subunit ribosomal protein L13
Path2074	0	0	2.74413	K05527	bolA; BolA protein
Path3015	0	0	2.74258	K07729	K07729; putative transcriptional regulator
Path230	0	-2.74116	2.16304	K01491	folD; methylenetetrahydrofolate dehydrogenase (NADP+) / methenyltetrahydrofolate cyclohydrolase EC:1.5.1.5 3.5.4.9
Path212	-1.79897	-2.74003	0	K00337	nuoH; NADH-quinone oxidoreductase subunit H EC:1.6.5.3
Path3860	2.7398	0	0	K09901	K09901; hypothetical protein
Path4446	0	2.22279	-2.7384	K07307	dmsB; anaerobic dimethyl sulfoxide reductase subunit B (DMSO reductase iron- sulfur subunit)
Path148	0	0	2.73763	K00799	GST, gst; glutathione S-transferase EC:2.5.1.18
Path3508	0	2.73719	0	K15545	mlc; transcriptional regulator of PTS gene
Path675	0	-2.73694	2.70647	K00946	thiL; thiamine-monophosphate kinase EC:2.7.4.16
Path592	0	-2.73634	2.12596	K02992	RP-S7, MRPS7, rpsG; small subunit ribosomal protein S7
Path4727	0	0	0	K09144	K09144; hypothetical protein
Path2675	2.735	0	0	K03402	argR, ahrC; transcriptional regulator of arginine metabolism
Path552	0	-1.92	2.73387	K00821	argD; acetylornithine/N-succinyldiaminopimelate aminotransferase EC:2.6.1.11 2.6.1.17
Path259	0	-2.16639	2.73368	K00311	E1.5.5.1, etf; electron-transferring-flavoprotein dehydrogenase EC:1.5.5.1
Path1942	0	0	2.73242	K16345	xanP; xanthine permease XanP
Path782	0	-2.73211	2.41991	K01653	E2.2.1.6S, ilvH, ilvN; acetolactate synthase I/III small subunit EC:2.2.1.6
Path330	0	-2.7321	2.71058	K03665	hflX; GTP-binding protein HflX
Path224	0	-2.33603	2.73199	K09808	ABC.LPT.P, lolC, lolE; lipoprotein-releasing system permease protein
Path5078	2.47154	0	2.7317	K16953	dddL; dimethylpropiothetin dethiomethylase EC:4.4.1.3
Path2940	0	-2.73162	0	K00737	MGAT3; beta-1,4-mannosyl-glycoprotein beta-1,4-N-acetylglucosaminyltransferase EC:2.4.1.144
Path2266	-2.73111	0	0	K03010	RPB2, POLR2B; DNA-directed RNA polymerase II subunit RPB2 EC:2.7.7.6
Path2690	2.72983	0	0	K01258	pepT; tripeptide aminopeptidase EC:3.4.11.4
Path1006	0	0	2.72971	K01572	E4.1.1.3B, oadB; oxaloacetate decarboxylase, beta subunit EC:4.1.1.3
Path3964	0	2.7294	-2.04927	K02156	AUB, PIWI; aubergine
Path3868	0	0	2.72842	K00786	E2.4.-.- EC:2.4.-.-
Path3342	2.72833	0	0	K05973	E3.1.1.75, phaZ; poly(3-hydroxybutyrate) depolymerase EC:3.1.1.75
Path3049	0	-2.72805	2.44951	K07117	K07117
Path3093	-2.728	0	0	K10755	RFC2_4; replication factor C subunit 2/4
Path1416	0	0	2.72787	K02990	RP-S6, MRPS6, rpsF; small subunit ribosomal protein S6
Path81	0	-2.72762	2.35988	K00928	lysC; aspartate kinase EC:2.7.2.4
Path20	0	-2.57743	2.72737	K00681	CD224, GGT1; gamma-glutamyltransferase 1 HSA:2678
Path1600	0	-1.81651	2.72702	K02197	ccmE; cytochrome c-type biogenesis protein CcmE
Path3823	0	-2.7264	0	K16874	hmfF; 2,5-furandicarboxylate decarboxylase 1
Path699	0	-2.62059	2.72597	K00528	E1.18.1.2, fpr; ferredoxin--NADP+ reductase EC:1.18.1.2
Path4095	-2.72556	-2.66384	0	K14597	cruC; chlorobactene glucosyltransferase
Path3772	-2.72299	-2.68724	0	K16843	slcC; (S)-sulfolactate dehydrogenase EC:1.1.1.310
Path1879	2.08364	0	2.72228	K05520	pfpI; protease I EC:3.2.-.-
[truncated: 8,655 more rows]
