# Supplementary material for: Microbial community structure and function on sinking particles in the North Pacific Subtropical Gyre
Source: Front Microbiol. 2015 May 19;6:469. doi: 10.3389/fmicb.2015.00469 (PMC4436931; doi:10.3389/fmicb.2015.00469)
Supplement: Supplementary file 4 [file DataSheet4.XLSX]

## Sheet: Sheet1
Notes: Results of DESeq2 significance test for 2019 SILVA-classified OTUs. Only significant results (false discovery rate (FDR) < 1%) are enumerated. All zero values indicate that the resulting value had a FDR > 1% and thus was not significant. Blank cells in taxonomy columns indicate that a taxonomic description at that level was unavailable for the given OTU.
	Log2 fold enrichment
	Live (+) vs Seawater (-)	Poisoned (+) vs Seawater (-)	Live (+) vs Poisoned (-)	Domain	Kingdom	Superphylum	Phylum	Subphylum	Class	Subclass	Order	Family	Genus
OTU1	0	3.01301	0	Eukaryota	Holozoa		Metazoa	Animalia					Arthropoda
OTU2	0	0	0	Bacteria			Proteobacteria		Gammaproteobacteria		Vibrionales	Vibrionaceae	Vibrio
OTU3	4.30532	0	5.37615	Bacteria			Proteobacteria		Gammaproteobacteria		Alteromonadales	Alteromonadaceae	Alteromonas
OTU4	2.92454	0	3.4432	Bacteria			Proteobacteria		Gammaproteobacteria		Alteromonadales	Pseudoalteromonadaceae	Pseudoalteromonas
OTU5	0	2.31442	-3.24316	Bacteria			Proteobacteria		Epsilonproteobacteria		Campylobacterales	Campylobacteraceae	Arcobacter
OTU6	0	0	0	Eukaryota	Rhizaria		Retaria		Polycystinea		Spumellaria		C1-E045
OTU7	0	0	0	Eukaryota	Rhizaria		Retaria		Acantharia		Acantharea Group I		uncultured marine eukaryote(Acantharea Group I)
OTU8	2.83968	0	3.84042	Bacteria			Proteobacteria		Gammaproteobacteria		Alteromonadales	Alteromonadaceae	Marinobacter
OTU9	2.66594	0	3.62215	Bacteria			Proteobacteria		Gammaproteobacteria		Thiotrichales	Piscirickettsiaceae	Methylophaga
OTU10	2.1375	0	3.00262	Bacteria			Proteobacteria		Gammaproteobacteria		Alteromonadales	Moritellaceae	Moritella
OTU11	0	0	0	Archaea			Thaumarchaeota		Marine Group I				marine metagenome(Marine Group I)
OTU12	2.37155	0	3.01974	Bacteria			Proteobacteria
OTU13	0	0	0	Bacteria			Proteobacteria		Alphaproteobacteria		Rhodospirillales	Rhodospirillaceae	AEGEAN-169 marine group
OTU14	0	0	0	Archaea			Thaumarchaeota		Marine Group I				uncultured crenarchaeote 4B7(Marine Group I)
OTU15	-2.03557	0	0	Bacteria			Proteobacteria		Gammaproteobacteria		Salinisphaerales	Salinisphaeraceae	ZD0417 marine group
OTU16	0	0	0	Eukaryota	Holozoa		Metazoa	Animalia					Mollusca
OTU17	0	0	0	Eukaryota	Rhizaria		Retaria		Polycystinea		Spumellaria		Ssp-05
OTU18	0	0	0	Bacteria			Proteobacteria		Gammaproteobacteria		Oceanospirillales	Oceanospirillaceae	Marinomonas
OTU19	2.14635	0	2.90123	Bacteria			Bacteroidetes		Flavobacteria		Flavobacteriales	Flavobacteriaceae	Mesoflavibacter
OTU20	0	0	0	Eukaryota	Rhizaria		Retaria		Acantharia		Acantharea Group I		uncultured eukaryote(Acantharea Group I)
OTU21	0	0	0	Bacteria			Proteobacteria		Alphaproteobacteria		Rhodobacterales	Rhodobacteraceae	Shimia
OTU22	0	0	0	Archaea			Thaumarchaeota		Marine Group I				uncultured marine group I thaumarchaeote(Marine Group I)
OTU23	0	0	0	Bacteria			Proteobacteria		Gammaproteobacteria		Oceanospirillales	SAR86 clade	uncultured bacterium AD235-B9(SAR86 clade)
OTU24	0	0	0	Archaea			Thaumarchaeota		Marine Group I				uncultured archaeon(Marine Group I)
OTU25	0	0	0	Bacteria			Proteobacteria		Alphaproteobacteria		Rhodobacterales	Rhodobacteraceae	Sulfitobacter
OTU26	2.16947	0	2.85168	Bacteria			Proteobacteria		Gammaproteobacteria		Oceanospirillales	Alcanivorax	uncultured gamma proteobacterium(Alcanivorax)
OTU27	0	0	0	Eukaryota	Holozoa		Metazoa	Animalia					Urochordata
OTU28	2.1028	0	0	Bacteria			Proteobacteria		Gammaproteobacteria		Alteromonadales	Alteromonadaceae	Aestuariibacter
OTU29	0	0	0	Archaea			Euryarchaeota		Thermoplasmata		Thermoplasmatales	Marine Group II	uncultured marine group II euryarchaeote KM3-72-G3(Marine Group II)
OTU30	0	0	0	Eukaryota	Rhizaria		Retaria		Polycystinea		Collodaria		AT8-54
OTU31	0	0	0	Archaea			Thaumarchaeota		Marine Group I				uncultured marine crenarchaeote AD1000-56-E4(Marine Group I)
OTU32	0	0	0	Archaea			Thaumarchaeota		Marine Group I				unidentified archaeon PM7
OTU33	0	0	0	Bacteria			Chloroflexi		SAR202 clade				uncultured Chloroflexi bacterium(SAR202 clade)
OTU34	0	0	0	Bacteria			Proteobacteria		Gammaproteobacteria		Oceanospirillales	Oceanospirillaceae	Neptunomonas
OTU35	0	0	0	Eukaryota	Holozoa		Metazoa	Animalia					Annelida
OTU36	0	2.06782	-2.8017	Eukaryota	Rhizaria		Retaria		Polycystinea		Collodaria		Sphaerozoum punctatum
OTU37	0	0	0	Archaea			Thaumarchaeota		Marine Group I				uncultured crenarchaeote(Marine Group I)
OTU38	0	0	0	Bacteria			Proteobacteria		Alphaproteobacteria		SAR11 clade	Surface 1	uncultured marine bacterium(Surface 1)
OTU39	0	0	0	Eukaryota	Discoba	Discicristata	Euglenozoa		Diplonemea				SCM38C39 marine group
OTU40	0	0	0	Eukaryota	Holozoa		Metazoa	Animalia					Cnidaria
OTU41	0	0	0	Bacteria			Proteobacteria		Alphaproteobacteria		Rhodobacterales	Rhodobacteraceae	Roseobacter clade CHAB-I-5 lineage
OTU42	0	0	0	Eukaryota	Rhizaria		Retaria		Polycystinea		Collodaria		Collozoum
OTU43	0	0	0	Eukaryota	Holozoa		Metazoa	Animalia					Platyhelminthes
OTU44	1.99997	0	0	Bacteria			Proteobacteria		Gammaproteobacteria		Oceanospirillales	Alcanivorax	Alcanivorax venustensis
OTU45	0	0	0	Bacteria			Proteobacteria		Gammaproteobacteria		Oceanospirillales	SAR86 clade	uncultured SAR156 cluster gamma proteobacterium(SAR86 clade)
OTU46	0	0	0	Archaea			Thaumarchaeota		Marine Group I				uncultured crenarchaeote DeepAnt-EC39(Marine Group I)
OTU47	0	0	0	Bacteria			Proteobacteria		Gammaproteobacteria		Vibrionales	Vibrionaceae	Photobacterium
OTU48	0	0	0	Bacteria			Proteobacteria		Alphaproteobacteria		Rhodobacterales	Rhodobacteraceae	Marinovum
OTU49	0	0	0	Archaea			Thaumarchaeota		Marine Group I				uncultured marine archaeon DCM871(Marine Group I)
OTU50	0	0	0	Archaea			Euryarchaeota		Thermoplasmata		Thermoplasmatales	Marine Group II	uncultured marine group II euryarchaeote HF200_66A10(Marine Group II)
OTU51	0	0	0	Bacteria			Proteobacteria		Gammaproteobacteria		Oceanospirillales	Oceanospirillaceae	uncultured(Oceanospirillaceae)
OTU52	0	0	0	Eukaryota	Rhizaria		Retaria		Polycystinea		Nassellaria		Ceratospyris
OTU53	0	0	0	Bacteria			Chloroflexi		SAR202 clade				uncultured bacterium(SAR202 clade)
OTU54	0	0	0	Eukaryota	Alveolata		Protalveolata				Syndiniales		Amoebophrya
OTU55	0	0	0	Eukaryota	Holozoa		Metazoa	Animalia					Annelida
OTU56	0	0	0	Eukaryota	Alveolata		Protalveolata				Syndiniales	Syndiniales Group II	uncultured eukaryote(Syndiniales Group II)
OTU57	0	0	0	Eukaryota	Holozoa		Metazoa	Animalia					Annelida
OTU58	0	0	0	Bacteria			Deferribacteres
OTU59	0	0	0	Eukaryota	Fungi		Ascomycota	Pezizomycotina	Leotiomycetes	Leotiomycetidae			Incertae Sedis
OTU60	0	0	0	Bacteria			Actinobacteria
OTU61	0	0	0	Bacteria			Proteobacteria		Gammaproteobacteria		Oceanospirillales	Halomonadaceae	Halomonas
OTU62	0	0	0	Bacteria			Proteobacteria		Gammaproteobacteria		Oceanospirillales	SAR86 clade	uncultured gamma proteobacterium HF0770_40P16(SAR86 clade)
OTU63	0	0	0	Eukaryota	Alveolata		Dinoflagellata		Dinophyceae		Gymnodiniphycidae		Gyrodinium
OTU64	0	0	0	Bacteria			Chloroflexi		SAR202 clade				uncultured Chloroflexi bacterium(SAR202 clade)
OTU65	0	0	0	Bacteria			Proteobacteria		Alphaproteobacteria		SAR11 clade	Deep 1	uncultured marine bacterium(Deep 1)
OTU66	0	0	0	Eukaryota	Alveolata		Ciliophora						Intramacronucleata
OTU67	0	0	0	Eukaryota	Holozoa		Metazoa	Animalia					Annelida
OTU68	0	0	0	Eukaryota	Alveolata		Dinoflagellata		Dinophyceae				Peridiniphycidae
OTU69	0	0	0	Bacteria			Chloroflexi		SAR202 clade				uncultured bacterium(SAR202 clade)
OTU70	0	0	0	Bacteria			Chloroflexi		SAR202 clade				uncultured Chloroflexi bacterium HF0200_06I16(SAR202 clade)
OTU71	0	0	0	Eukaryota			Unclassified Eukaryota	DH147-EKD10					uncultured eukaryote(DH147-EKD10)
OTU72	0	0	0	Eukaryota	Holozoa		Metazoa	Animalia					Annelida
OTU73	0	0	0	Eukaryota	Alveolata		Protalveolata				Syndiniales	Syndiniales Group II	uncultured eukaryote(Syndiniales Group II)
OTU74	0	0	0	Archaea			Thaumarchaeota		Marine Group I				uncultured archaeon(Marine Group I)
OTU75	0	0	0	Archaea			Thaumarchaeota		Marine Group I				uncultured marine group I thaumarchaeote(Marine Group I)
OTU76	0	0	0	Bacteria			Proteobacteria		Alphaproteobacteria		Rhodospirillales	Rhodospirillaceae	Magnetospira
OTU77	0	0	0	Bacteria			Proteobacteria		Deltaproteobacteria		SAR324 clade(Marine group B)		uncultured delta proteobacterium HF0200_39N20(SAR324 clade(Marine group B))
OTU78	0	0	0	Bacteria			Proteobacteria		Alphaproteobacteria		Rhodobacterales	Rhodobacteraceae	Roseobacter clade AS-21 lineage
OTU79	0	0	0	Bacteria			Proteobacteria		Alphaproteobacteria		SAR11 clade	Surface 1	uncultured marine bacterium(Surface 1)
OTU80	0	0	0	Bacteria			Proteobacteria		Gammaproteobacteria		Alteromonadales	Colwelliaceae	Colwellia
OTU81	0	0	0	Archaea			Thaumarchaeota		Marine Group I				uncultured archaeon(Marine Group I)
OTU82	0	0	0	Archaea			Thaumarchaeota		Marine Group I				uncultured crenarchaeote(Marine Group I)
OTU83	0	0	0	Bacteria			Proteobacteria		Alphaproteobacteria		Rhodobacterales	Rhodobacteraceae	Ruegeria
OTU84	0	0	0	Bacteria			Proteobacteria		Alphaproteobacteria		Rhodobacterales	Rhodobacteraceae	Silicibacter sp. LS103
OTU85	0	0	0	Bacteria			Proteobacteria		Alphaproteobacteria		Rhodobacterales	Rhodobacteraceae	uncultured(Rhodobacteraceae)
OTU86	0	0	0	Bacteria			Proteobacteria		Alphaproteobacteria		Rickettsiales	S25-593	uncultured bacterium(S25-593)
OTU87	0	0	0	Bacteria			Proteobacteria		Deltaproteobacteria		Desulfobacterales	Nitrospinaceae	Nitrospina
OTU88	0	0	0	Archaea			Thaumarchaeota		Marine Group I				uncultured marine crenarchaeote AD1000-207-H3(Marine Group I)
OTU89	0	0	0	Bacteria			Chloroflexi		SAR202 clade				uncultured bacterium(SAR202 clade)
OTU90	0	0	0	Bacteria			Proteobacteria		Gammaproteobacteria		Alteromonadales	Alteromonadaceae	Glaciecola
OTU91	0	0	0	Archaea			Thaumarchaeota		Marine Group I				uncultured marine archaeon DCM858(Marine Group I)
OTU92	0	0	0	Bacteria			Deferribacteres
OTU93	0	0	0	Bacteria			Proteobacteria		Alphaproteobacteria		Rhodobacterales	Rhodobacteraceae	Phaeobacter
OTU94	0	0	0	Bacteria			Proteobacteria		Deltaproteobacteria		Bdellovibrionales	Bdellovibrionaceae	OM27 clade
OTU95	0	0	0	Eukaryota	Rhizaria		Retaria		Polycystinea		Nassellaria		Pterocorys
OTU96	0	0	0	Archaea			Euryarchaeota		Thermoplasmata		Thermoplasmatales	Marine Group II	uncultured marine group II euryarchaeote(Marine Group II)
OTU97	0	0	0	Archaea			Euryarchaeota		Thermoplasmata		Thermoplasmatales	Marine Group III	uncultured marine group III euryarchaeote(Marine Group III)
OTU98	0	0	0	Bacteria			Deferribacteres
OTU99	0	0	0	Bacteria			Chloroflexi		SAR202 clade				uncultured SAR202 cluster bacterium(SAR202 clade)
OTU100	0	0	0	Bacteria			Proteobacteria		Alphaproteobacteria		SAR11 clade	Deep 1	uncultured bacterium(Deep 1)
OTU101	0	0	0	Bacteria			Proteobacteria		Alphaproteobacteria		SAR11 clade	Surface 1	Candidatus Pelagibacter
OTU102	0	0	0	Bacteria			Chloroflexi		SAR202 clade				uncultured Chloroflexi bacterium(SAR202 clade)
OTU103	0	0	0	Bacteria			Chloroflexi		SAR202 clade				uncultured bacterium(SAR202 clade)
OTU104	0	0	0	Bacteria			Proteobacteria		Gammaproteobacteria		E01-9C-26 marine group		uncultured actinobacterium HF0200_46I24(E01-9C-26 marine group)
OTU105	0	0	0	Eukaryota	Alveolata		Protalveolata				Syndiniales	Syndiniales Group II	Uncultured marine alveolate Group II DH147-EKD16
OTU106	0	0	0	Eukaryota	Rhizaria		Retaria		Polycystinea		Spumellaria		Hexacontium
OTU107	0	0	0	Archaea			Thaumarchaeota		Marine Benthic Group A				uncultured marine crenarchaeote AD1000-325-A12(Marine Benthic Group A)
OTU108	0	0	0	Bacteria			Deferribacteres
OTU109	0	0	0	Bacteria			Chloroflexi		SAR202 clade				uncultured Chloroflexi bacterium(SAR202 clade)
OTU110	0	0	0	Bacteria			Chloroflexi		SAR202 clade				uncultured Chloroflexi bacterium(SAR202 clade)
OTU111	0	0	0	Bacteria			Proteobacteria		Alphaproteobacteria		Rhodospirillales	Rhodospirillaceae	Defluviicoccus
OTU112	0	0	0	Bacteria			Proteobacteria		Alphaproteobacteria		SAR11 clade	Deep 1	uncultured bacterium(Deep 1)
OTU113	0	0	0	Bacteria			Proteobacteria		Gammaproteobacteria		Oceanospirillales	Oceanospirillaceae	Oleispira
OTU114	0	0	0	Bacteria			Proteobacteria		Gammaproteobacteria		Vibrionales	Vibrionaceae	Enterovibrio
OTU115	0	0	0	Archaea			Euryarchaeota		Thermoplasmata		Thermoplasmatales	Marine Group II	uncultured marine group II euryarchaeote AD1000-18-D2(Marine Group II)
OTU116	0	0	0	Bacteria			Actinobacteria
OTU117	0	0	0	Bacteria			Deferribacteres
OTU118	0	0	0	Bacteria			Chloroflexi		SAR202 clade				uncultured Chloroflexi bacterium(SAR202 clade)
OTU119	0	0	0	Bacteria			Proteobacteria		Alphaproteobacteria		SAR11 clade	Surface 3	uncultured marine bacterium(Surface 3)
OTU120	0	0	0	Bacteria			Verrucomicrobia		Arctic97B-4 marine group				uncultured bacterium AD243-C9(Arctic97B-4 marine group)
OTU121	0	0	0	Archaea			Euryarchaeota		Thermoplasmata		Thermoplasmatales	Marine Group II	uncultured marine group II euryarchaeote HF200_89A11(Marine Group II)
OTU122	0	0	0	Archaea			Euryarchaeota		Thermoplasmata		Thermoplasmatales	Marine Group II	uncultured marine group II euryarchaeote KM3-85-F5(Marine Group II)
OTU123	0	0	0	Bacteria			Cyanobacteria
OTU124	0	0	0	Eukaryota	Alveolata		Protalveolata				Syndiniales	Syndiniales Group II	uncultured eukaryote(Syndiniales Group II)
OTU125	0	0	0	Archaea			Euryarchaeota		Thermoplasmata		Thermoplasmatales	Marine Group II	uncultured marine group II euryarchaeote HF70_59C08(Marine Group II)
OTU126	0	0	0	Archaea			Thaumarchaeota		Marine Group I				Order Incertae Sedis
OTU127	0	0	0	Bacteria			Cyanobacteria
OTU128	0	0	0	Bacteria			Cyanobacteria
OTU129	0	0	0	Bacteria			Lentisphaerae		Lentisphaeria		Lentisphaerales	Lentisphaeraceae	Lentisphaera
OTU130	0	0	0	Bacteria			Proteobacteria		Alphaproteobacteria		Rhodobacterales	Rhodobacteraceae	Thalassobius
OTU131	0	0	0	Bacteria			Proteobacteria		Alphaproteobacteria		SAR11 clade	Surface 1	uncultured bacterium(Surface 1)
OTU132	0	0	0	Bacteria			Proteobacteria		Gammaproteobacteria		Oceanospirillales	Alcanivorax	Alcanivorax sp. I2
OTU133	0	0	0	Eukaryota	Alveolata		Ciliophora						Intramacronucleata
OTU134	0	0	0	Eukaryota	Rhizaria		Retaria		Acantharia		Arthracanthida		Phyllostaurus
OTU135	0	0	0	Bacteria			Cyanobacteria
OTU136	0	0	0	Bacteria			Bacteroidetes		Flavobacteria		Flavobacteriales	Flavobacteriaceae	uncultured(Flavobacteriaceae)
OTU137	0	0	0	Bacteria			Chloroflexi		S085				uncultured bacterium(S085)
OTU138	0	0	0	Bacteria			Proteobacteria		ARKICE-90				uncultured gamma proteobacterium(ARKICE-90)
OTU139	0	0	0	Bacteria			Proteobacteria		Alphaproteobacteria		Rhodobacterales	Rhodobacteraceae	Labrenzia
OTU140	0	0	0	Bacteria			Proteobacteria		Alphaproteobacteria		Rickettsiales	mitochondria	uncultured bacterium(mitochondria)
OTU141	0	0	0	Bacteria			Proteobacteria		Gammaproteobacteria		Alteromonadales	Shewanellaceae	Shewanella
OTU142	0	0	0	Eukaryota	Alveolata		Protalveolata				Syndiniales		Syndinium
OTU143	0	0	0	Eukaryota	Rhizaria		Retaria		Polycystinea		Spumellaria		AA5F14RJ1D09
OTU144	0	0	0	Eukaryota	Rhizaria		Retaria		RAD A				uncultured eukaryote(RAD A)
OTU145	0	0	0	Archaea			Thaumarchaeota		Marine Group I				uncultured archaeon(Marine Group I)
OTU146	0	0	0	Archaea			Thaumarchaeota		Marine Group I				uncultured marine crenarchaeote SAT1000-23-F7(Marine Group I)
OTU147	0	0	0	Bacteria			Proteobacteria		Alphaproteobacteria		OCS116 clade		marine metagenome(OCS116 clade)
OTU148	0	0	0	Bacteria			Proteobacteria		Alphaproteobacteria		SAR11 clade		uncultured bacterium(SAR11 clade)
OTU149	0	0	0	Bacteria			Proteobacteria		Alphaproteobacteria		SAR11 clade	Deep 1	uncultured bacterium(Deep 1)
OTU150	0	0	0	Bacteria			Proteobacteria		Epsilonproteobacteria		Campylobacterales	Campylobacteraceae	Sulfurospirillum
OTU151	0	0	0	Bacteria			Proteobacteria		Gammaproteobacteria		Oceanospirillales	ZD0405	uncultured bacterium(ZD0405)
OTU152	0	0	0	Eukaryota	Alveolata		Dinoflagellata		Dinophyceae		Gymnodiniphycidae	Gymnodinium clade	Chytriodinium
OTU153	0	0	0	Eukaryota	Alveolata		Protalveolata				Syndiniales	Syndiniales Group I	uncultured eukaryote(Syndiniales Group I)
OTU154	0	0	0	Eukaryota	Alveolata		Protalveolata				Syndiniales	Syndiniales Group II	uncultured eukaryote(Syndiniales Group II)
OTU155	0	0	0	Eukaryota	Holozoa		Metazoa	Animalia					Annelida
OTU156	0	0	0	Eukaryota	Holozoa		Metazoa	Animalia					Annelida
OTU157	0	0	0	Archaea			Euryarchaeota		Thermoplasmata		Thermoplasmatales	Marine Group II	uncultured marine group II euryarchaeote HF200_49H12(Marine Group II)
OTU158	0	0	0	Archaea			Euryarchaeota		Thermoplasmata		Thermoplasmatales	Marine Group III	uncultured marine group III euryarchaeote AD1000-40-D7(Marine Group III)
OTU159	0	0	0	Archaea			Thaumarchaeota		Marine Benthic Group A				uncultured crenarchaeote(Marine Benthic Group A)
OTU160	0	0	0	Archaea			Thaumarchaeota		Marine Group I				uncultured marine group I thaumarchaeote(Marine Group I)
OTU161	0	0	0	Bacteria			Bacteroidetes		Flavobacteria		Flavobacteriales	Cryomorphaceae	Owenweeksia
OTU162	0	0	0	Bacteria			Chloroflexi		SAR202 clade				uncultured bacterium(SAR202 clade)
OTU163	0	0	0	Bacteria			Proteobacteria		Alphaproteobacteria		Rhodobacterales	Rhodobacteraceae	uncultured(Rhodobacteraceae)
OTU164	0	0	0	Bacteria			Proteobacteria		Alphaproteobacteria		SAR11 clade		uncultured bacterium(SAR11 clade)
OTU165	0	0	0	Bacteria			Proteobacteria		Deltaproteobacteria		SAR324 clade(Marine group B)		uncultured organism(SAR324 clade(Marine group B))
OTU166	0	0	0	Bacteria			Proteobacteria		Gammaproteobacteria				Order Incertae Sedis
OTU167	0	0	0	Bacteria			Proteobacteria		Gammaproteobacteria		E01-9C-26 marine group		uncultured bacterium KM3-174-C5(E01-9C-26 marine group)
OTU168	0	0	0	Bacteria			Proteobacteria		Gammaproteobacteria		Oceanospirillales	Oceanospirillaceae	Oceanobacter
OTU169	0	0	0	Bacteria			Proteobacteria		Gammaproteobacteria		Oceanospirillales	SAR86 clade	marine metagenome(SAR86 clade)
OTU170	0	0	0	Bacteria			Proteobacteria		Gammaproteobacteria		Oceanospirillales	SAR86 clade	uncultured bacterium(SAR86 clade)
OTU171	0	0	0	Bacteria			Proteobacteria		Gammaproteobacteria		Oceanospirillales	SAR86 clade	uncultured gamma proteobacterium HF4000_19M20(SAR86 clade)
OTU172	0	0	0	Eukaryota	Alveolata		Protalveolata				Syndiniales	Syndiniales Group II	uncultured Amoebophrya(Syndiniales Group II)
OTU173	0	0	0	Eukaryota	Alveolata		Protalveolata				Syndiniales	Syndiniales Group II	uncultured eukaryote HF0200_37F04(Syndiniales Group II)
OTU174	0	0	0	Archaea			Thaumarchaeota		Marine Group I				archaeon enrichment culture clone CN25
OTU175	0	0	0	Bacteria			Chloroflexi		SAR202 clade				uncultured Bacteroidetes/Chlorobi group bacterium(SAR202 clade)
OTU176	0	0	0	Bacteria			Planctomycetes		Planctomycetacia		Planctomycetales	Planctomycetaceae	Planctomyces
OTU177	0	0	0	Bacteria			Proteobacteria		Alphaproteobacteria		SAR11 clade		uncultured bacterium(SAR11 clade)
OTU178	0	0	0	Bacteria			Proteobacteria		Alphaproteobacteria		SAR11 clade	Deep 1	uncultured SAR11 cluster alpha proteobacterium(Deep 1)
OTU179	0	0	0	Bacteria			Proteobacteria		Alphaproteobacteria		SAR11 clade	Surface 1	marine metagenome(Surface 1)
OTU180	0	0	0	Bacteria			Proteobacteria		Gammaproteobacteria		Alteromonadales	Colwelliaceae	Thalassomonas
OTU181	0	0	0	Bacteria			Proteobacteria		Gammaproteobacteria		Oceanospirillales	Oceanospirillaceae	Marinobacterium
OTU182	0	0	0	Bacteria			Proteobacteria		Gammaproteobacteria		Oceanospirillales	SAR86 clade	uncultured bacterium KM3-193-H12(SAR86 clade)
OTU183	0	0	0	Bacteria			Proteobacteria		Gammaproteobacteria		Thiotrichales	Piscirickettsiaceae	endosymbionts(Piscirickettsiaceae)
OTU184	0	0	0	Eukaryota	Alveolata		Protalveolata				Syndiniales		Duboscquella
OTU185	0	0	0	Eukaryota	Alveolata		Protalveolata				Syndiniales	Syndiniales Group I	uncultured dinoflagellate(Syndiniales Group I)
OTU186	0	0	0	Eukaryota	Rhizaria		Retaria		Acantharia		Chaunocanthida		Heteracon
OTU187	0	0	0	Archaea			Euryarchaeota		Thermoplasmata		Thermoplasmatales	Marine Group II	uncultured marine group II euryarchaeote HF130_40B01(Marine Group II)
OTU188	0	0	0	Archaea			Euryarchaeota		Thermoplasmata		Thermoplasmatales	Marine Group II	unidentified archaeon
OTU189	0	0	0	Archaea			Thaumarchaeota		Marine Group I				uncultured marine crenarchaeote KM3-86-C1(Marine Group I)
OTU190	0	0	0	Bacteria			Actinobacteria
OTU191	0	0	0	Bacteria			Cyanobacteria
OTU192	0	0	0	Bacteria			Cyanobacteria
OTU193	0	0	0	Bacteria			Deferribacteres
OTU194	0	0	0	Bacteria			Deferribacteres
OTU195	0	0	0	Bacteria			Deferribacteres
OTU196	0	0	0	Bacteria			Deferribacteres
OTU197	0	0	0	Bacteria			Bacteroidetes		Flavobacteria		Flavobacteriales	Flavobacteriaceae	Winogradskyella
OTU198	0	0	0	Bacteria			Bacteroidetes		Flavobacteria		Flavobacteriales	Flavobacteriaceae	uncultured(Flavobacteriaceae)
OTU199	0	0	0	Bacteria			Chloroflexi		SAR202 clade				uncultured bacterium(SAR202 clade)
OTU200	0	0	0	Bacteria			Chloroflexi		SAR202 clade				uncultured marine microorganism(SAR202 clade)
OTU201	0	0	0	Bacteria			Proteobacteria		Alphaproteobacteria		Rhodobacterales	Rhodobacteraceae	Roseovarius
OTU202	0	0	0	Bacteria			Proteobacteria		Alphaproteobacteria		SAR11 clade	Deep 1	marine metagenome(Deep 1)
OTU203	0	0	0	Bacteria			Proteobacteria		Alphaproteobacteria		SAR11 clade	Deep 1	marine metagenome(Deep 1)
OTU204	0	0	0	Bacteria			Proteobacteria		Alphaproteobacteria		SAR11 clade	Deep 1	uncultured bacterium(Deep 1)
OTU205	0	0	0	Bacteria			Proteobacteria		Alphaproteobacteria		SAR11 clade	Deep 1	uncultured marine bacterium(Deep 1)
OTU206	0	0	0	Bacteria			Proteobacteria		Alphaproteobacteria		SAR11 clade	Surface 1	marine metagenome(Surface 1)
OTU207	0	0	0	Bacteria			Proteobacteria		Alphaproteobacteria		SAR11 clade	Surface 1	uncultured bacterium(Surface 1)
OTU208	0	0	0	Bacteria			Proteobacteria		Gammaproteobacteria		Alteromonadales	Pseudoalteromonadaceae	Algicola
OTU209	0	0	0	Bacteria			Proteobacteria		Gammaproteobacteria		E01-9C-26 marine group		uncultured gamma proteobacterium(E01-9C-26 marine group)
OTU210	0	0	0	Bacteria			Proteobacteria		Gammaproteobacteria		Oceanospirillales	Alcanivorax	Alcanivorax sp. Shm-2
OTU211	0	0	0	Eukaryota	Alveolata		Protalveolata				Syndiniales	Syndiniales Group I	Karlodinium micrum
OTU212	0	0	0	Eukaryota	Holozoa		Metazoa	Animalia					Annelida
OTU213	0	0	0	Archaea			Thaumarchaeota		Marine Group I				uncultured archaeon(Marine Group I)
OTU214	0	0	0	Bacteria			Cyanobacteria
OTU215	0	0	0	Bacteria			Deferribacteres
OTU216	0	0	0	Bacteria			Bacteroidetes		Cytophagia		Cytophagales	Flammeovirgaceae	Marinoscillum
OTU217	0	0	0	Bacteria			Bacteroidetes		Flavobacteria		Flavobacteriales	Flavobacteriaceae	NS2b marine group
OTU218	0	0	0	Bacteria			Bacteroidetes		Flavobacteria		Flavobacteriales	Flavobacteriaceae	NS5 marine group
OTU219	0	0	0	Bacteria			Chloroflexi				Anaerolineales	Anaerolineaceae	uncultured(Anaerolineaceae)
OTU220	0	0	0	Bacteria			Proteobacteria		AEGEAN-245				marine metagenome(AEGEAN-245)
OTU221	0	0	0	Bacteria			Proteobacteria		Alphaproteobacteria		Rhodobacterales	Rhodobacteraceae	uncultured(Rhodobacteraceae)
OTU222	0	0	0	Bacteria			Proteobacteria		Alphaproteobacteria		SAR11 clade	Deep 1	uncultured bacterium(Deep 1)
OTU223	0	0	0	Bacteria			Proteobacteria		Alphaproteobacteria		SAR11 clade	Deep 1	uncultured bacterium(Deep 1)
OTU224	0	0	0	Bacteria			Proteobacteria		Alphaproteobacteria		SAR11 clade	Surface 1	uncultured marine bacterium(Surface 1)
OTU225	0	0	0	Bacteria			Proteobacteria		Gammaproteobacteria		Oceanospirillales	Alcanivorax	Alcanivorax sp. Nag1
OTU226	0	0	0	Bacteria			Proteobacteria		Gammaproteobacteria		Oceanospirillales	SAR86 clade	marine metagenome(SAR86 clade)
OTU227	0	0	0	Bacteria			Verrucomicrobia		Arctic97B-4 marine group				uncultured marine bacterium(Arctic97B-4 marine group)
OTU228	0	0	0	Eukaryota	Alveolata		Dinoflagellata		Dinophyceae		Gymnodiniphycidae	Kareniaceae	Karlodinium
OTU229	0	0	0	Eukaryota	Alveolata		Protalveolata				Syndiniales	Syndiniales Group II	uncultured eukaryote(Syndiniales Group II)
OTU230	0	0	0	Eukaryota	Holozoa		Metazoa	Animalia					Annelida
OTU231	0	0	0	Eukaryota	Rhizaria		Retaria		Acantharia		Acantharea Group I		uncultured marine Acantharea(Acantharea Group I)
OTU232	0	0	0	Eukaryota	Rhizaria		Retaria		Polycystinea		Collodaria		Siphonsphaera
OTU233	0	0	0	Eukaryota	Rhizaria		Retaria		Polycystinea		Spumellaria		Euchitonia
OTU234	0	0	0	Eukaryota	Stramenopiles		Diatomea		Bacillariophytina		Bacillariophyceae		Pleurosigma
OTU235	0	0	0	Archaea			Thaumarchaeota		Marine Group I				uncultured archaeon(Marine Group I)
OTU236	0	0	0	Archaea			Thaumarchaeota		Marine Group I				uncultured marine archaeon(Marine Group I)
OTU237	0	0	0	Bacteria			Actinobacteria
OTU238	0	0	0	Bacteria			Deferribacteres
OTU239	0	0	0	Bacteria			Planctomycetes		Planctomycetacia		Planctomycetales	Planctomycetaceae	Rhodopirellula
OTU240	0	0	0	Bacteria			Proteobacteria		Alphaproteobacteria		Caulobacterales	Hyphomonadaceae	Ponticaulis
OTU241	0	0	0	Bacteria			Proteobacteria		Alphaproteobacteria		Rhodobacterales	Rhodobacteraceae	Nautella
OTU242	0	0	0	Bacteria			Proteobacteria		Alphaproteobacteria		Rickettsiales	S25-593	uncultured bacterium(S25-593)
OTU243	0	0	0	Bacteria			Proteobacteria		Alphaproteobacteria		SAR11 clade		uncultured bacterium(SAR11 clade)
OTU244	0	0	0	Bacteria			Proteobacteria		Alphaproteobacteria		SAR11 clade		uncultured bacterium(SAR11 clade)
OTU245	0	0	0	Bacteria			Proteobacteria		Alphaproteobacteria		SAR11 clade	Deep 1	uncultured alpha proteobacterium(Deep 1)
OTU246	0	0	0	Bacteria			Proteobacteria		Alphaproteobacteria		SAR11 clade	Deep 1	uncultured bacterium(Deep 1)
OTU247	0	0	0	Bacteria			Proteobacteria		Alphaproteobacteria		SAR11 clade	Surface 1	uncultured bacterium(Surface 1)
OTU248	0	0	0	Bacteria			Proteobacteria		Alphaproteobacteria		SAR11 clade	Surface 1	uncultured bacterium(Surface 1)
OTU249	0	0	0	Bacteria			Proteobacteria		Alphaproteobacteria		SAR11 clade	Surface 1	uncultured marine bacterium(Surface 1)
OTU250	0	0	0	Bacteria			Proteobacteria		Alphaproteobacteria		SAR11 clade	Surface 1	uncultured marine microorganism(Surface 1)
OTU251	0	0	0	Bacteria			Proteobacteria		Deltaproteobacteria		Sh765B-TzT-29		uncultured bacterium AD264-E4(Sh765B-TzT-29)
OTU252	0	0	0	Bacteria			Proteobacteria		Gammaproteobacteria		Alteromonadales	Alteromonadaceae	Melitea
OTU253	0	0	0	Bacteria			Proteobacteria		Gammaproteobacteria		Oceanospirillales	Alcanivorax	Alcanivorax sp. Cro1
OTU254	0	0	0	Bacteria			Proteobacteria		Gammaproteobacteria		Oceanospirillales	Oceanospirillaceae	Amphritea
OTU255	0	0	0	Bacteria			Proteobacteria		Gammaproteobacteria		Oceanospirillales	Oceanospirillaceae	uncultured(Oceanospirillaceae)
OTU256	0	0	0	Bacteria			Proteobacteria		Gammaproteobacteria		Oceanospirillales	SAR86 clade	uncultured marine bacterium(SAR86 clade)
OTU257	0	0	0	Bacteria			Proteobacteria		Gammaproteobacteria		Vibrionales	Vibrionaceae	uncultured(Vibrionaceae)
OTU258	0	0	0	Eukaryota	Alveolata		Dinoflagellata		Dinophyceae				Incertae Sedis
OTU259	0	0	0	Eukaryota	Alveolata		Protalveolata				Syndiniales	Syndiniales Group II	uncultured eukaryote(Syndiniales Group II)
OTU260	0	0	0	Eukaryota	Holozoa		Metazoa	Animalia					Annelida
OTU261	0	0	0	Eukaryota	Rhizaria		Retaria		Polycystinea		Spumellaria		Dictyocoryne truncatum
OTU262	0	0	0	Eukaryota	Rhizaria		Retaria		Polycystinea		Spumellaria		Incertae Sedis
OTU263	0	0	0	Archaea			Euryarchaeota		Thermoplasmata		Thermoplasmatales	Marine Group III	uncultured marine group III euryarchaeote HF10_21C05(Marine Group III)
OTU264	0	0	0	Archaea			Thaumarchaeota		Marine Group I				uncultured archaeon(Marine Group I)
OTU265	0	0	0	Archaea			Thaumarchaeota		Marine Group I				uncultured marine group I thaumarchaeote(Marine Group I)
OTU266	0	0	0	Bacteria			Deferribacteres
OTU267	0	0	0	Bacteria			Deferribacteres
OTU268	0	0	0	Bacteria			Bacteroidetes		Flavobacteria		Flavobacteriales	Flavobacteriaceae	uncultured(Flavobacteriaceae)
OTU269	0	0	0	Bacteria			Chloroflexi		SAR202 clade				uncultured bacterium(SAR202 clade)
OTU270	0	0	0	Bacteria			Chloroflexi		SAR202 clade				uncultured bacterium(SAR202 clade)
OTU271	0	0	0	Bacteria			Proteobacteria		Alphaproteobacteria		Caulobacterales	Hyphomonadaceae	Maricaulis
OTU272	0	0	0	Bacteria			Proteobacteria		Alphaproteobacteria		Caulobacterales	Hyphomonadaceae	Oceanicaulis
OTU273	0	0	0	Bacteria			Proteobacteria		Alphaproteobacteria		Rhodobacterales	Rhodobacteraceae	Oceanicola
OTU274	0	0	0	Bacteria			Proteobacteria		Alphaproteobacteria		SAR11 clade	Deep 1	uncultured bacterium(Deep 1)
OTU275	0	0	0	Bacteria			Proteobacteria		Alphaproteobacteria		SAR11 clade	Surface 1	marine metagenome(Surface 1)
OTU276	0	0	0	Bacteria			Proteobacteria		Alphaproteobacteria		SAR11 clade	Surface 1	marine metagenome(Surface 1)
OTU277	0	0	0	Bacteria			Proteobacteria		Alphaproteobacteria		SAR11 clade	Surface 1	marine metagenome(Surface 1)
OTU278	0	0	0	Bacteria			Proteobacteria		Alphaproteobacteria		SAR11 clade	Surface 1	uncultured alpha proteobacterium MB12A07(Surface 1)
OTU279	0	0	0	Bacteria			Proteobacteria		Alphaproteobacteria		SAR11 clade	Surface 1	uncultured bacterium(Surface 1)
OTU280	0	0	0	Bacteria			Proteobacteria		Alphaproteobacteria		SAR11 clade	Surface 1	uncultured marine bacterium(Surface 1)
OTU281	0	0	0	Bacteria			Proteobacteria		Alphaproteobacteria		SAR11 clade	Surface 1	uncultured organism(Surface 1)
OTU282	0	0	0	Bacteria			Proteobacteria		Deltaproteobacteria		Sh765B-TzT-29		marine metagenome(Sh765B-TzT-29)
OTU283	0	0	0	Bacteria			Proteobacteria		Gammaproteobacteria		Alteromonadales	Idiomarinaceae	Idiomarina
OTU284	0	0	0	Bacteria			Proteobacteria		Gammaproteobacteria		Oceanospirillales	Alcanivorax	Alcanivorax borkumensis SK2
OTU285	0	0	0	Bacteria			Proteobacteria		Gammaproteobacteria		Oceanospirillales	Oceanospirillaceae	Neptuniibacter
OTU286	0	0	0	Bacteria			Proteobacteria		Gammaproteobacteria		Oceanospirillales	SAR86 clade	uncultured bacterium(SAR86 clade)
OTU287	0	0	0	Bacteria			Proteobacteria		Gammaproteobacteria		Oceanospirillales	SAR86 clade	uncultured gamma proteobacterium(SAR86 clade)
OTU288	0	0	0	Bacteria			Verrucomicrobia		Arctic97B-4 marine group				uncultured marine microorganism(Arctic97B-4 marine group)
OTU289	0	0	0	Eukaryota	Alveolata		Protalveolata				Syndiniales	Syndiniales Group II	uncultured dinoflagellate(Syndiniales Group II)
OTU290	0	0	0	Eukaryota	Alveolata		Protalveolata				Syndiniales	Syndiniales Group II	uncultured eukaryote(Syndiniales Group II)
OTU291	0	0	0	Eukaryota	Rhizaria		Retaria		Polycystinea		Spumellaria		Didymocyrtis
OTU292	0	0	0	Eukaryota	Rhizaria		Retaria		RAD B				uncultured Rhizaria(RAD B)
OTU293	0	0	0	Archaea			Thaumarchaeota		Marine Benthic Group A				uncultured crenarchaeote(Marine Benthic Group A)
OTU294	0	0	0	Archaea			Thaumarchaeota		Marine Group I				uncultured archaeon(Marine Group I)
OTU295	0	0	0	Archaea			Thaumarchaeota		Marine Group I				uncultured archaeon(Marine Group I)
OTU296	0	0	0	Archaea			Thaumarchaeota		Marine Group I				uncultured marine group I thaumarchaeote(Marine Group I)
OTU297	0	0	0	Bacteria			Cyanobacteria
OTU298	0	0	0	Bacteria			Cyanobacteria
OTU299	0	0	0	Bacteria			Cyanobacteria
OTU300	0	0	0	Bacteria			Cyanobacteria
OTU301	0	0	0	Bacteria			Cyanobacteria
OTU302	0	0	0	Bacteria			Deferribacteres
OTU303	0	0	0	Bacteria			Bacteroidetes		Flavobacteria		Flavobacteriales	Flavobacteriaceae	Leeuwenhoekiella
OTU304	0	0	0	Bacteria			Chloroflexi		SAR202 clade				marine metagenome(SAR202 clade)
OTU305	0	0	0	Bacteria			Chloroflexi		SAR202 clade				uncultured bacterium(SAR202 clade)
OTU306	0	0	0	Bacteria			Chloroflexi		SAR202 clade				uncultured marine microorganism(SAR202 clade)
OTU307	0	0	0	Bacteria			Planctomycetes		Planctomycetacia		Planctomycetales	Planctomycetaceae	Blastopirellula
OTU308	0	0	0	Bacteria			Planctomycetes		Planctomycetacia		Planctomycetales	Planctomycetaceae	uncultured(Planctomycetaceae)
OTU309	0	0	0	Bacteria			Proteobacteria		Alphaproteobacteria		Rickettsiales	S25-593	uncultured bacterium(S25-593)
OTU310	0	0	0	Bacteria			Proteobacteria		Alphaproteobacteria		SAR11 clade		uncultured bacterium(SAR11 clade)
OTU311	0	0	0	Bacteria			Proteobacteria		Alphaproteobacteria		SAR11 clade	Deep 1	uncultured bacterium(Deep 1)
OTU312	0	0	0	Bacteria			Proteobacteria		Alphaproteobacteria		SAR11 clade	Deep 1	uncultured bacterium(Deep 1)
OTU313	0	0	0	Bacteria			Proteobacteria		Alphaproteobacteria		SAR11 clade	Deep 1	uncultured bacterium(Deep 1)
OTU314	0	0	0	Bacteria			Proteobacteria		Alphaproteobacteria		SAR11 clade	Deep 1	uncultured bacterium(Deep 1)
OTU315	0	0	0	Bacteria			Proteobacteria		Alphaproteobacteria		SAR11 clade	Deep 1	uncultured marine bacterium 313(Deep 1)
OTU316	0	0	0	Bacteria			Proteobacteria		Alphaproteobacteria		SAR11 clade	Deep 1	uncultured marine microorganism(Deep 1)
OTU317	0	0	0	Bacteria			Proteobacteria		Alphaproteobacteria		SAR11 clade	Surface 1	marine metagenome(Surface 1)
OTU318	0	0	0	Bacteria			Proteobacteria		Alphaproteobacteria		SAR11 clade	Surface 1	uncultured bacterium(Surface 1)
OTU319	0	0	0	Bacteria			Proteobacteria		Alphaproteobacteria		SAR11 clade	Surface 1	uncultured bacterium(Surface 1)
OTU320	0	0	0	Bacteria			Proteobacteria		Alphaproteobacteria		SAR11 clade	Surface 1	uncultured bacterium(Surface 1)
OTU321	0	0	0	Bacteria			Proteobacteria		Alphaproteobacteria		SAR11 clade	Surface 1	uncultured bacterium(Surface 1)
OTU322	0	0	0	Bacteria			Proteobacteria		Alphaproteobacteria		SAR11 clade	Surface 1	uncultured bacterium(Surface 1)
OTU323	0	0	0	Bacteria			Proteobacteria		Alphaproteobacteria		SAR11 clade	Surface 1	uncultured marine bacterium(Surface 1)
OTU324	0	0	0	Bacteria			Proteobacteria		Alphaproteobacteria		SAR11 clade	Surface 1	uncultured marine bacterium(Surface 1)
OTU325	0	0	0	Bacteria			Proteobacteria		Alphaproteobacteria		SAR11 clade	Surface 1	uncultured marine bacterium(Surface 1)
OTU326	0	0	0	Bacteria			Proteobacteria		Alphaproteobacteria		SAR11 clade	Surface 2	uncultured marine bacterium(Surface 2)
OTU327	0	0	0	Bacteria			Proteobacteria		Gammaproteobacteria				Order Incertae Sedis
OTU328	0	0	0	Bacteria			Proteobacteria		Gammaproteobacteria		Alteromonadales	Alteromonadaceae	uncultured(Alteromonadaceae)
OTU329	0	0	0	Bacteria			Proteobacteria		Gammaproteobacteria		Oceanospirillales	Oceanospirillaceae	uncultured(Oceanospirillaceae)
OTU330	0	0	0	Bacteria			Proteobacteria		Gammaproteobacteria		Oceanospirillales	SAR86 clade	marine metagenome(SAR86 clade)
OTU331	0	0	0	Bacteria			Proteobacteria		Gammaproteobacteria		Oceanospirillales	SAR86 clade	uncultured bacterium(SAR86 clade)
OTU332	0	0	0	Bacteria			Proteobacteria		Gammaproteobacteria		Oceanospirillales	SAR86 clade	uncultured bacterium(SAR86 clade)
OTU333	0	0	0	Eukaryota	Alveolata		Dinoflagellata		Dinophyceae		Gymnodiniphycidae	Gymnodinium clade	Erythropsidinium
OTU334	0	0	0	Eukaryota	Alveolata		Dinoflagellata		Dinophyceae		Gymnodiniphycidae	Gymnodinium clade	Gymnodinium
OTU335	0	0	0	Eukaryota	Alveolata		Protalveolata				Syndiniales	Syndiniales Group I	Uncultured marine alveolate Group I DH148-EKD22
OTU336	0	0	0	Eukaryota	Alveolata		Protalveolata				Syndiniales	Syndiniales Group I	uncultured alveolate(Syndiniales Group I)
OTU337	0	0	0	Eukaryota	Alveolata		Protalveolata				Syndiniales	Syndiniales Group I	uncultured dinoflagellate(Syndiniales Group I)
OTU338	0	0	0	Eukaryota	Alveolata		Protalveolata				Syndiniales	Syndiniales Group I	uncultured eukaryote(Syndiniales Group I)
OTU339	0	0	0	Eukaryota	Alveolata		Protalveolata				Syndiniales	Syndiniales Group I	uncultured eukaryote(Syndiniales Group I)
OTU340	0	0	0	Eukaryota	Alveolata		Protalveolata				Syndiniales	Syndiniales Group I	uncultured marine picoeukaryote(Syndiniales Group I)
OTU341	0	0	0	Eukaryota	Alveolata		Protalveolata				Syndiniales	Syndiniales Group II	uncultured eukaryote(Syndiniales Group II)
OTU342	0	0	0	Eukaryota	Alveolata		Protalveolata				Syndiniales	Syndiniales Group II	uncultured eukaryote(Syndiniales Group II)
OTU343	0	0	0	Eukaryota	Alveolata		Protalveolata				Syndiniales	Syndiniales Group II	uncultured syndiniales(Syndiniales Group II)
OTU344	0	0	0	Eukaryota	Discoba	Discicristata	Euglenozoa		Diplonemea				uncultured eukaryote(Diplonemea)
OTU345	0	0	0	Eukaryota	Holozoa		Metazoa	Animalia					Annelida
OTU346	0	0	0	Eukaryota	Rhizaria		Retaria		Acantharia		Chaunocanthida		Acantharian sp. 6201
OTU347	0	0	0	Eukaryota	Rhizaria		Retaria		Polycystinea		Nassellaria		Pseudocubus
OTU348	0	0	0	Eukaryota	Rhizaria		Retaria		Polycystinea		Spumellaria		Spongodiscus sp. OS0795
OTU349	0	0	0	Eukaryota	Rhizaria		Retaria		RAD B				uncultured Polycystinea(RAD B)
OTU350	0	0	0	Eukaryota	Rhizaria		Retaria		RAD B				uncultured eukaryote(RAD B)
OTU351	0	0	0	Archaea			Euryarchaeota		Thermoplasmata		Thermoplasmatales	Marine Group II	marine metagenome(Marine Group II)
OTU352	0	0	0	Archaea			Euryarchaeota		Thermoplasmata		Thermoplasmatales	Marine Group II	uncultured marine group II euryarchaeote DeepAnt-15E7(Marine Group II)
OTU353	0	0	0	Archaea			Euryarchaeota		Thermoplasmata		Thermoplasmatales	Marine Group II	uncultured marine group II euryarchaeote HF200_97B09(Marine Group II)
OTU354	0	0	0	Archaea			Euryarchaeota		Thermoplasmata		Thermoplasmatales	Marine Group III	uncultured archaeon(Marine Group III)
OTU355	0	0	0	Archaea			Thaumarchaeota		Marine Benthic Group A				uncultured archaeon(Marine Benthic Group A)
OTU356	0	0	0	Archaea			Thaumarchaeota		Marine Group I				uncultured archaeon(Marine Group I)
OTU357	0	0	0	Archaea			Thaumarchaeota		Marine Group I				uncultured archaeon(Marine Group I)
OTU358	0	0	0	Archaea			Thaumarchaeota		Marine Group I				uncultured marine archaeon(Marine Group I)
OTU359	0	0	0	Archaea			Thaumarchaeota		Marine Group I				uncultured marine group I thaumarchaeote(Marine Group I)
OTU360	0	0	0	Archaea			Thaumarchaeota		Marine Group I				unidentified archaeon
OTU361	0	0	0	Bacteria			Actinobacteria
OTU362	0	0	0	Bacteria			Deferribacteres
OTU363	0	0	0	Bacteria			Deferribacteres
OTU364	0	0	0	Bacteria			Deferribacteres
OTU365	0	0	0	Bacteria			Deferribacteres
OTU366	0	0	0	Bacteria			Bacteroidetes		Flavobacteria		Flavobacteriales	Flavobacteriaceae	Bizionia
OTU367	0	0	0	Bacteria			Bacteroidetes		Flavobacteria		Flavobacteriales	Flavobacteriaceae	Tenacibaculum
OTU368	0	0	0	Bacteria			Chloroflexi		JG30-KF-CM66				uncultured bacterium(JG30-KF-CM66)
OTU369	0	0	0	Bacteria			Chloroflexi		SAR202 clade				uncultured deep-sea bacterium(SAR202 clade)
OTU370	0	0	0	Bacteria			Chloroflexi		SAR202 clade				uncultured marine microorganism(SAR202 clade)
OTU371	0	0	0	Bacteria			Planctomycetes		Phycisphaerae		Phycisphaerales	Phycisphaeraceae	JL-ETNP-F27
OTU372	0	0	0	Bacteria			Planctomycetes		Pla3 lineage				uncultured bacterium(Pla3 lineage)
OTU373	0	0	0	Bacteria			Proteobacteria		Alphaproteobacteria		Rhodobacterales	Rhodobacteraceae	Dinoroseobacter
OTU374	0	0	0	Bacteria			Proteobacteria		Alphaproteobacteria		Rhodobacterales	Rhodobacteraceae	Roseobacter clade DC5-80-3 lineage
OTU375	0	0	0	Bacteria			Proteobacteria		Alphaproteobacteria		Rhodospirillales	AT-s3-44	uncultured bacterium KM3-69-D9(AT-s3-44)
OTU376	0	0	0	Bacteria			Proteobacteria		Alphaproteobacteria		SAR11 clade		uncultured bacterium(SAR11 clade)
OTU377	0	0	0	Bacteria			Proteobacteria		Alphaproteobacteria		SAR11 clade		uncultured bacterium(SAR11 clade)
OTU378	0	0	0	Bacteria			Proteobacteria		Alphaproteobacteria		SAR11 clade		uncultured marine microorganism(SAR11 clade)
OTU379	0	0	0	Bacteria			Proteobacteria		Alphaproteobacteria		SAR11 clade	Deep 1	uncultured bacterium(Deep 1)
OTU380	0	0	0	Bacteria			Proteobacteria		Alphaproteobacteria		SAR11 clade	Deep 1	uncultured bacterium(Deep 1)
OTU381	0	0	0	Bacteria			Proteobacteria		Alphaproteobacteria		SAR11 clade	Deep 1	uncultured bacterium(Deep 1)
OTU382	0	0	0	Bacteria			Proteobacteria		Alphaproteobacteria		SAR11 clade	Deep 1	uncultured bacterium(Deep 1)
OTU383	0	0	0	Bacteria			Proteobacteria		Alphaproteobacteria		SAR11 clade	Deep 1	uncultured organism(Deep 1)
OTU384	0	0	0	Bacteria			Proteobacteria		Alphaproteobacteria		SAR11 clade	Surface 1	marine metagenome(Surface 1)
OTU385	0	0	0	Bacteria			Proteobacteria		Alphaproteobacteria		SAR11 clade	Surface 1	uncultured bacterium(Surface 1)
OTU386	0	0	0	Bacteria			Proteobacteria		Alphaproteobacteria		SAR11 clade	Surface 1	uncultured bacterium(Surface 1)
OTU387	0	0	0	Bacteria			Proteobacteria		Alphaproteobacteria		SAR11 clade	Surface 1	uncultured bacterium(Surface 1)
OTU388	0	0	0	Bacteria			Proteobacteria		Alphaproteobacteria		SAR11 clade	Surface 1	uncultured bacterium(Surface 1)
OTU389	0	0	0	Bacteria			Proteobacteria		Alphaproteobacteria		SAR11 clade	Surface 1	uncultured bacterium(Surface 1)
OTU390	0	0	0	Bacteria			Proteobacteria		Alphaproteobacteria		SAR11 clade	Surface 1	uncultured bacterium(Surface 1)
OTU391	0	0	0	Bacteria			Proteobacteria		Alphaproteobacteria		SAR11 clade	Surface 1	uncultured bacterium(Surface 1)
OTU392	0	0	0	Bacteria			Proteobacteria		Alphaproteobacteria		SAR11 clade	Surface 1	uncultured organism(Surface 1)
OTU393	0	0	0	Bacteria			Proteobacteria		Alphaproteobacteria		SAR11 clade	Surface 3	uncultured bacterium(Surface 3)
OTU394	0	0	0	Bacteria			Proteobacteria		Alphaproteobacteria		SAR11 clade	Surface 4	uncultured bacterium(Surface 4)
OTU395	0	0	0	Bacteria			Proteobacteria		Alphaproteobacteria		Sphingomonadales	Erythrobacteraceae	uncultured(Erythrobacteraceae)
OTU396	0	0	0	Bacteria			Proteobacteria		Deltaproteobacteria		SAR324 clade(Marine group B)		uncultured bacterium(SAR324 clade(Marine group B))
OTU397	0	0	0	Bacteria			Proteobacteria		Gammaproteobacteria				Order Incertae Sedis
OTU398	0	0	0	Bacteria			Proteobacteria		Gammaproteobacteria				Order Incertae Sedis
OTU399	0	0	0	Bacteria			Proteobacteria		Gammaproteobacteria				Order Incertae Sedis
OTU400	0	0	0	Bacteria			Proteobacteria		Gammaproteobacteria		Alteromonadales	Alteromonadaceae	BD1-7 clade
OTU401	0	0	0	Bacteria			Proteobacteria		Gammaproteobacteria		Alteromonadales	Alteromonadaceae	OM60(NOR5) clade
OTU402	0	0	0	Bacteria			Proteobacteria		Gammaproteobacteria		Alteromonadales	Alteromonadaceae	Salinimonas
OTU403	0	0	0	Bacteria			Proteobacteria		Gammaproteobacteria		Legionellales	Coxiellaceae	Coxiella
OTU404	0	0	0	Bacteria			Proteobacteria		Gammaproteobacteria		Oceanospirillales	Oceanospirillaceae	Pseudospirillum
OTU405	0	0	0	Bacteria			Proteobacteria		Gammaproteobacteria		Oceanospirillales	SAR86 clade	marine metagenome(SAR86 clade)
OTU406	0	0	0	Bacteria			Proteobacteria		Gammaproteobacteria		Oceanospirillales	SAR86 clade	marine metagenome(SAR86 clade)
OTU407	0	0	0	Bacteria			Proteobacteria		Gammaproteobacteria		Oceanospirillales	SAR86 clade	marine metagenome(SAR86 clade)
OTU408	0	0	0	Bacteria			Proteobacteria		Gammaproteobacteria		Thiotrichales	Thiotrichaceae	Thiothrix
OTU409	0	0	0	Eukaryota			Incertae Sedis
OTU410	0	0	0	Eukaryota	Alveolata		Protalveolata				Syndiniales	Syndiniales Group I	uncultured dinoflagellate(Syndiniales Group I)
OTU411	0	0	0	Eukaryota	Alveolata		Protalveolata				Syndiniales	Syndiniales Group II	uncultured marine alveolate(Syndiniales Group II)
OTU412	0	0	0	Eukaryota	Alveolata		Protalveolata				Syndiniales	Syndiniales Group V	uncultured syndiniales(Syndiniales Group V)
OTU413	0	0	0	Eukaryota	Holozoa		Metazoa	Animalia					Ctenophora
OTU414	0	0	0	Eukaryota	Rhizaria		Retaria		Acantharia		Acantharea Group I		uncultured marine eukaryote(Acantharea Group I)
OTU415	0	0	0	Eukaryota	Rhizaria		Retaria		Acantharia		Arthracanthida		Acanthometra
OTU416	0	0	0	Eukaryota	Rhizaria		Retaria		Acantharia		Chaunocanthida		Amphiacon
OTU417	0	0	0	Eukaryota	Rhizaria		Retaria		RAD A				uncultured eukaryote(RAD A)
OTU418	0	0	0	Archaea			Euryarchaeota		Thermoplasmata		Thermoplasmatales	Marine Group II	uncultured archaeon(Marine Group II)
OTU419	0	0	0	Archaea			Euryarchaeota		Thermoplasmata		Thermoplasmatales	Marine Group II	uncultured marine archaeon(Marine Group II)
OTU420	0	0	0	Archaea			Euryarchaeota		Thermoplasmata		Thermoplasmatales	Marine Group II	uncultured marine archaeon(Marine Group II)
OTU421	0	0	0	Archaea			Euryarchaeota		Thermoplasmata		Thermoplasmatales	Marine Group II	uncultured marine group II euryarchaeote HF130_44A02(Marine Group II)
OTU422	0	0	0	Archaea			Thaumarchaeota		Marine Benthic Group A				uncultured marine crenarchaeote(Marine Benthic Group A)
OTU423	0	0	0	Archaea			Thaumarchaeota		Marine Group I				uncultured archaeon(Marine Group I)
OTU424	0	0	0	Archaea			Thaumarchaeota		Marine Group I				uncultured archaeon(Marine Group I)
OTU425	0	0	0	Archaea			Thaumarchaeota		Marine Group I				uncultured marine archaeon(Marine Group I)
OTU426	0	0	0	Archaea			Thaumarchaeota		Marine Group I				uncultured marine archaeon(Marine Group I)
OTU427	0	0	0	Bacteria			Cyanobacteria
OTU428	0	0	0	Bacteria			Cyanobacteria
OTU429	0	0	0	Bacteria			Cyanobacteria
OTU430	0	0	0	Bacteria			Deferribacteres
OTU431	0	0	0	Bacteria			Deferribacteres
OTU432	0	0	0	Bacteria			Deferribacteres
OTU433	0	0	0	Bacteria			Bacteroidetes		Flavobacteria		Flavobacteriales	Cryomorphaceae	Crocinitomix
OTU434	0	0	0	Bacteria			Bacteroidetes		Flavobacteria		Flavobacteriales	Flavobacteriaceae	Formosa
OTU435	0	0	0	Bacteria			Bacteroidetes		Flavobacteria		Flavobacteriales	NS9 marine group	uncultured bacterium(NS9 marine group)
OTU436	0	0	0	Bacteria			Chloroflexi		SAR202 clade				uncultured Chloroflexales bacterium(SAR202 clade)
OTU437	0	0	0	Bacteria			Chloroflexi		SAR202 clade				uncultured Chloroflexus sp.(SAR202 clade)
OTU438	0	0	0	Bacteria			Chloroflexi		SAR202 clade				uncultured deep-sea bacterium(SAR202 clade)
OTU439	0	0	0	Bacteria			Chloroflexi		SAR202 clade				unidentified eubacterium clone SAR202
OTU440	0	0	0	Bacteria			Proteobacteria		Alphaproteobacteria		Caulobacterales	Hyphomonadaceae	Hyphomonas
OTU441	0	0	0	Bacteria			Proteobacteria		Alphaproteobacteria		Caulobacterales	Hyphomonadaceae	uncultured(Hyphomonadaceae)
OTU442	0	0	0	Bacteria			Proteobacteria		Alphaproteobacteria		OCS116 clade		uncultured organism(OCS116 clade)
OTU443	0	0	0	Bacteria			Proteobacteria		Alphaproteobacteria		OCS116 clade		unidentified marine bacterioplankton
OTU444	0	0	0	Bacteria			Proteobacteria		Alphaproteobacteria		Rhizobiales	Phyllobacteriaceae	uncultured(Phyllobacteriaceae)
OTU445	0	0	0	Bacteria			Proteobacteria		Alphaproteobacteria		Rhodobacterales	Rhodobacteraceae	Leisingera
OTU446	0	0	0	Bacteria			Proteobacteria		Alphaproteobacteria		Rhodobacterales	Rhodobacteraceae	Roseobacter clade OCT lineage
OTU447	0	0	0	Bacteria			Proteobacteria		Alphaproteobacteria		Rhodospirillales	Rhodospirillaceae	uncultured(Rhodospirillaceae)
OTU448	0	0	0	Bacteria			Proteobacteria		Alphaproteobacteria		SAR11 clade		marine metagenome(SAR11 clade)
OTU449	0	0	0	Bacteria			Proteobacteria		Alphaproteobacteria		SAR11 clade		uncultured bacterium(SAR11 clade)
OTU450	0	0	0	Bacteria			Proteobacteria		Alphaproteobacteria		SAR11 clade		uncultured bacterium(SAR11 clade)
OTU451	0	0	0	Bacteria			Proteobacteria		Alphaproteobacteria		SAR11 clade		uncultured bacterium(SAR11 clade)
OTU452	0	0	0	Bacteria			Proteobacteria		Alphaproteobacteria		SAR11 clade		uncultured bacterium(SAR11 clade)
OTU453	0	0	0	Bacteria			Proteobacteria		Alphaproteobacteria		SAR11 clade		uncultured bacterium(SAR11 clade)
OTU454	0	0	0	Bacteria			Proteobacteria		Alphaproteobacteria		SAR11 clade	Deep 1	uncultured SAR11 cluster alpha proteobacterium(Deep 1)
OTU455	0	0	0	Bacteria			Proteobacteria		Alphaproteobacteria		SAR11 clade	Deep 1	uncultured bacterium HF0770_37D02(Deep 1)
OTU456	0	0	0	Bacteria			Proteobacteria		Alphaproteobacteria		SAR11 clade	Deep 1	uncultured bacterium(Deep 1)
OTU457	0	0	0	Bacteria			Proteobacteria		Alphaproteobacteria		SAR11 clade	Deep 1	uncultured bacterium(Deep 1)
OTU458	0	0	0	Bacteria			Proteobacteria		Alphaproteobacteria		SAR11 clade	Deep 1	uncultured bacterium(Deep 1)
OTU459	0	0	0	Bacteria			Proteobacteria		Alphaproteobacteria		SAR11 clade	Deep 1	uncultured bacterium(Deep 1)
OTU460	0	0	0	Bacteria			Proteobacteria		Alphaproteobacteria		SAR11 clade	Deep 1	uncultured bacterium(Deep 1)
OTU461	0	0	0	Bacteria			Proteobacteria		Alphaproteobacteria		SAR11 clade	Deep 1	uncultured marine bacterium(Deep 1)
OTU462	0	0	0	Bacteria			Proteobacteria		Alphaproteobacteria		SAR11 clade	Deep 1	uncultured marine microorganism(Deep 1)
OTU463	0	0	0	Bacteria			Proteobacteria		Alphaproteobacteria		SAR11 clade	Surface 1	marine metagenome(Surface 1)
OTU464	0	0	0	Bacteria			Proteobacteria		Alphaproteobacteria		SAR11 clade	Surface 1	uncultured bacterium(Surface 1)
OTU465	0	0	0	Bacteria			Proteobacteria		Alphaproteobacteria		SAR11 clade	Surface 1	uncultured bacterium(Surface 1)
OTU466	0	0	0	Bacteria			Proteobacteria		Alphaproteobacteria		SAR11 clade	Surface 1	uncultured bacterium(Surface 1)
OTU467	0	0	0	Bacteria			Proteobacteria		Alphaproteobacteria		SAR11 clade	Surface 1	uncultured bacterium(Surface 1)
OTU468	0	0	0	Bacteria			Proteobacteria		Alphaproteobacteria		SAR11 clade	Surface 1	uncultured bacterium(Surface 1)
OTU469	0	0	0	Bacteria			Proteobacteria		Alphaproteobacteria		SAR11 clade	Surface 1	uncultured bacterium(Surface 1)
OTU470	0	0	0	Bacteria			Proteobacteria		Alphaproteobacteria		SAR11 clade	Surface 1	uncultured bacterium(Surface 1)
OTU471	0	0	0	Bacteria			Proteobacteria		Alphaproteobacteria		SAR11 clade	Surface 1	uncultured marine microorganism(Surface 1)
OTU472	0	0	0	Bacteria			Proteobacteria		Alphaproteobacteria		SAR11 clade	Surface 1	uncultured marine microorganism(Surface 1)
OTU473	0	0	0	Bacteria			Proteobacteria		Alphaproteobacteria		SAR11 clade	Surface 1	uncultured marine microorganism(Surface 1)
OTU474	0	0	0	Bacteria			Proteobacteria		Alphaproteobacteria		SAR11 clade	Surface 3	uncultured bacterium(Surface 3)
OTU475	0	0	0	Bacteria			Proteobacteria		Alphaproteobacteria		SAR11 clade	Surface 4	uncultured bacterium(Surface 4)
OTU476	0	0	0	Bacteria			Proteobacteria		Deltaproteobacteria		Desulfuromonadales	GR-WP33-58	uncultured delta proteobacterium DeepAnt-1F12(GR-WP33-58)
OTU477	0	0	0	Bacteria			Proteobacteria		Gammaproteobacteria				Order Incertae Sedis
OTU478	0	0	0	Bacteria			Proteobacteria		Gammaproteobacteria		Alteromonadales	Alteromonadaceae	Haliea
OTU479	0	0	0	Bacteria			Proteobacteria		Gammaproteobacteria		E01-9C-26 marine group		uncultured bacterium(E01-9C-26 marine group)
OTU480	0	0	0	Bacteria			Proteobacteria		Gammaproteobacteria		Enterobacteriales	Enterobacteriaceae	Enterobacter
OTU481	0	0	0	Bacteria			Proteobacteria		Gammaproteobacteria		KI89A clade		uncultured bacterium(KI89A clade)
OTU482	0	0	0	Bacteria			Proteobacteria		Gammaproteobacteria		Oceanospirillales		Family Incertae Sedis
OTU483	0	0	0	Bacteria			Proteobacteria		Gammaproteobacteria		Oceanospirillales	JL-ETNP-Y6	uncultured bacterium(JL-ETNP-Y6)
OTU484	0	0	0	Bacteria			Proteobacteria		Gammaproteobacteria		Oceanospirillales	Oceanospirillaceae	Litoribacillus
OTU485	0	0	0	Bacteria			Proteobacteria		Gammaproteobacteria		Oceanospirillales	Oleiphilaceae	Oleiphilus
OTU486	0	0	0	Bacteria			Proteobacteria		Gammaproteobacteria		Oceanospirillales	SAR86 clade	uncultured bacterium(SAR86 clade)
OTU487	0	0	0	Bacteria			Proteobacteria		Gammaproteobacteria		Thiotrichales		Family Incertae Sedis
OTU488	0	0	0	Bacteria			Proteobacteria		Gammaproteobacteria		Vibrionales	Vibrionaceae	uncultured(Vibrionaceae)
OTU489	0	0	0	Bacteria			Verrucomicrobia		Opitutae		MB11C04 marine group		uncultured marine microorganism(MB11C04 marine group)
OTU490	0	0	0	Eukaryota	Alveolata		Dinoflagellata		Dinophyceae				Incertae Sedis
OTU491	0	0	0	Eukaryota	Alveolata		Protalveolata				Syndiniales	Syndiniales Group I	uncultured dinoflagellate(Syndiniales Group I)
OTU492	0	0	0	Eukaryota	Alveolata		Protalveolata				Syndiniales	Syndiniales Group I	uncultured dinoflagellate(Syndiniales Group I)
OTU493	0	0	0	Eukaryota	Alveolata		Protalveolata				Syndiniales	Syndiniales Group I	uncultured dinoflagellate(Syndiniales Group I)
OTU494	0	0	0	Eukaryota	Alveolata		Protalveolata				Syndiniales	Syndiniales Group I	uncultured eukaryote(Syndiniales Group I)
OTU495	0	0	0	Eukaryota	Alveolata		Protalveolata				Syndiniales	Syndiniales Group I	uncultured marine alveolate(Syndiniales Group I)
OTU496	0	0	0	Eukaryota	Alveolata		Protalveolata				Syndiniales	Syndiniales Group I	uncultured marine picoeukaryote(Syndiniales Group I)
OTU497	0	0	0	Eukaryota	Alveolata		Protalveolata				Syndiniales	Syndiniales Group II	uncultured dinoflagellate(Syndiniales Group II)
OTU498	0	0	0	Eukaryota	Alveolata		Protalveolata				Syndiniales	Syndiniales Group II	uncultured eukaryote(Syndiniales Group II)
OTU499	0	0	0	Eukaryota	Alveolata		Protalveolata				Syndiniales	Syndiniales Group II	uncultured eukaryote(Syndiniales Group II)
OTU500	0	0	0	Eukaryota	Alveolata		Protalveolata				Syndiniales	Syndiniales Group II	uncultured eukaryote(Syndiniales Group II)
OTU501	0	0	0	Eukaryota	Holozoa		Metazoa	Animalia					Annelida
OTU502	0	0	0	Eukaryota	Rhizaria		Retaria		Polycystinea		Spumellaria		Spongocore
OTU503	0	0	0	Eukaryota	Rhizaria		Retaria		RAD B				uncultured Rhizaria(RAD B)
OTU504	0	0	0	Eukaryota	Rhizaria		Retaria		RAD B				uncultured marine eukaryote(RAD B)
OTU505	0	0	0	Archaea			Euryarchaeota		Thermoplasmata		Thermoplasmatales	Marine Group II	marine metagenome(Marine Group II)
OTU506	0	0	0	Archaea			Euryarchaeota		Thermoplasmata		Thermoplasmatales	Marine Group II	uncultured archaeon(Marine Group II)
OTU507	0	0	0	Archaea			Euryarchaeota		Thermoplasmata		Thermoplasmatales	Marine Group II	uncultured archaeon(Marine Group II)
OTU508	0	0	0	Archaea			Euryarchaeota		Thermoplasmata		Thermoplasmatales	Marine Group II	uncultured euryarchaeote(Marine Group II)
OTU509	0	0	0	Archaea			Euryarchaeota		Thermoplasmata		Thermoplasmatales	Marine Group II	uncultured marine archaeon(Marine Group II)
OTU510	0	0	0	Archaea			Euryarchaeota		Thermoplasmata		Thermoplasmatales	Marine Group II	uncultured marine group II euryarchaeote HF10_8H07(Marine Group II)
OTU511	0	0	0	Archaea			Euryarchaeota		Thermoplasmata		Thermoplasmatales	Marine Group II	uncultured marine group II euryarchaeote HF500_47D04(Marine Group II)
OTU512	0	0	0	Archaea			Euryarchaeota		Thermoplasmata		Thermoplasmatales	Marine Group III	uncultured archaeon(Marine Group III)
OTU513	0	0	0	Archaea			Euryarchaeota		Thermoplasmata		Thermoplasmatales	Marine Group III	uncultured archaeon(Marine Group III)
OTU514	0	0	0	Archaea			Euryarchaeota		Thermoplasmata		Thermoplasmatales	Marine Group III	uncultured marine archaeon(Marine Group III)
OTU515	0	0	0	Archaea			Euryarchaeota		Thermoplasmata		Thermoplasmatales	Marine Group III	uncultured marine group III euryarchaeote HF200_25B11(Marine Group III)
OTU516	0	0	0	Archaea			Thaumarchaeota		Marine Group I				uncultured archaeon(Marine Group I)
OTU517	0	0	0	Archaea			Thaumarchaeota		Marine Group I				uncultured archaeon(Marine Group I)
OTU518	0	0	0	Archaea			Thaumarchaeota		Marine Group I				uncultured archaeon(Marine Group I)
OTU519	0	0	0	Archaea			Thaumarchaeota		Marine Group I				uncultured archaeon(Marine Group I)
OTU520	0	0	0	Archaea			Thaumarchaeota		Marine Group I				uncultured crenarchaeote(Marine Group I)
OTU521	0	0	0	Archaea			Thaumarchaeota		Marine Group I				uncultured marine archaeon DCM867(Marine Group I)
OTU522	0	0	0	Archaea			Thaumarchaeota		Marine Group I				uncultured marine archaeon(Marine Group I)
OTU523	0	0	0	Archaea			Thaumarchaeota		Marine Group I				unidentified archaeon
OTU524	0	0	0	Bacteria			Acidobacteria
OTU525	0	0	0	Bacteria			Actinobacteria
OTU526	0	0	0	Bacteria			Actinobacteria
OTU527	0	0	0	Bacteria			Actinobacteria
OTU528	0	0	0	Bacteria			Actinobacteria
OTU529	0	0	0	Bacteria			Actinobacteria
OTU530	0	0	0	Bacteria			Cyanobacteria
OTU531	0	0	0	Bacteria			Cyanobacteria
OTU532	0	0	0	Bacteria			Cyanobacteria
OTU533	0	0	0	Bacteria			Cyanobacteria
OTU534	0	0	0	Bacteria			Cyanobacteria
OTU535	0	0	0	Bacteria			Cyanobacteria
OTU536	0	0	0	Bacteria			Cyanobacteria
OTU537	0	0	0	Bacteria			Cyanobacteria
OTU538	0	0	0	Bacteria			Deferribacteres
OTU539	0	0	0	Bacteria			Deferribacteres
OTU540	0	0	0	Bacteria			Deferribacteres
OTU541	0	0	0	Bacteria			Deferribacteres
OTU542	0	0	0	Bacteria			Deferribacteres
OTU543	0	0	0	Bacteria			Deferribacteres
OTU544	0	0	0	Bacteria			Deferribacteres
OTU545	0	0	0	Bacteria			Deferribacteres
OTU546	0	0	0	Bacteria			Deferribacteres
OTU547	0	0	0	Bacteria			Deferribacteres
OTU548	0	0	0	Bacteria			Deferribacteres
OTU549	0	0	0	Bacteria			Bacteroidetes		Flavobacteria		Flavobacteriales	NS9 marine group	uncultured bacterium(NS9 marine group)
OTU550	0	0	0	Bacteria			Bacteroidetes		Flavobacteria		Flavobacteriales	NS9 marine group	uncultured marine bacterium(NS9 marine group)
OTU551	0	0	0	Bacteria			Chloroflexi		SAR202 clade				uncultured Chloroflexi bacterium(SAR202 clade)
OTU552	0	0	0	Bacteria			Chloroflexi		SAR202 clade				uncultured Chloroflexi bacterium(SAR202 clade)
OTU553	0	0	0	Bacteria			Chloroflexi		SAR202 clade				uncultured bacterium(SAR202 clade)
OTU554	0	0	0	Bacteria			Chloroflexi		SAR202 clade				uncultured bacterium(SAR202 clade)
OTU555	0	0	0	Bacteria			Chloroflexi		SAR202 clade				uncultured deep-sea bacterium(SAR202 clade)
OTU556	0	0	0	Bacteria			Chloroflexi		TK10				uncultured bacterium(TK10)
OTU557	0	0	0	Bacteria			Deinococcus-Thermus		Deinococci		Deinococcales	Trueperaceae	Truepera
OTU558	0	0	0	Bacteria			Planctomycetes		Planctomycetacia		Planctomycetales	Planctomycetaceae	uncultured(Planctomycetaceae)
OTU559	0	0	0	Bacteria			Proteobacteria		Alphaproteobacteria		OCS116 clade		marine metagenome(OCS116 clade)
OTU560	0	0	0	Bacteria			Proteobacteria		Alphaproteobacteria		OCS116 clade		uncultured bacterium(OCS116 clade)
OTU561	0	0	0	Bacteria			Proteobacteria		Alphaproteobacteria		Rhodobacterales	Rhodobacteraceae	uncultured(Rhodobacteraceae)
OTU562	0	0	0	Bacteria			Proteobacteria		Alphaproteobacteria		Rhodobacterales	Rhodobacteraceae	uncultured(Rhodobacteraceae)
OTU563	0	0	0	Bacteria			Proteobacteria		Alphaproteobacteria		Rhodobacterales	Rhodobacteraceae	uncultured(Rhodobacteraceae)
OTU564	0	0	0	Bacteria			Proteobacteria		Alphaproteobacteria		Rhodospirillales	AT-s3-44	uncultured bacterium(AT-s3-44)
OTU565	0	0	0	Bacteria			Proteobacteria		Alphaproteobacteria		Rhodospirillales	Rhodospirillaceae	OM75 clade
OTU566	0	0	0	Bacteria			Proteobacteria		Alphaproteobacteria		Rhodospirillales	Rhodospirillaceae	Thalassospira
OTU567	0	0	0	Bacteria			Proteobacteria		Alphaproteobacteria		Rhodospirillales	Rhodospirillaceae	uncultured(Rhodospirillaceae)
OTU568	0	0	0	Bacteria			Proteobacteria		Alphaproteobacteria		Rickettsiales	Rickettsiaceae	Rickettsia
OTU569	0	0	0	Bacteria			Proteobacteria		Alphaproteobacteria		Rickettsiales	S25-593	uncultured bacterium(S25-593)
OTU570	0	0	0	Bacteria			Proteobacteria		Alphaproteobacteria		Rickettsiales	S25-593	uncultured bacterium(S25-593)
OTU571	0	0	0	Bacteria			Proteobacteria		Alphaproteobacteria		Rickettsiales	S25-593	uncultured marine microorganism(S25-593)
OTU572	0	0	0	Bacteria			Proteobacteria		Alphaproteobacteria		Rickettsiales	SAR116 clade	marine metagenome(SAR116 clade)
OTU573	0	0	0	Bacteria			Proteobacteria		Alphaproteobacteria		Rickettsiales	SAR116 clade	marine metagenome(SAR116 clade)
OTU574	0	0	0	Bacteria			Proteobacteria		Alphaproteobacteria		SAR11 clade		uncultured bacterium(SAR11 clade)
OTU575	0	0	0	Bacteria			Proteobacteria		Alphaproteobacteria		SAR11 clade		uncultured bacterium(SAR11 clade)
OTU576	0	0	0	Bacteria			Proteobacteria		Alphaproteobacteria		SAR11 clade		uncultured bacterium(SAR11 clade)
OTU577	0	0	0	Bacteria			Proteobacteria		Alphaproteobacteria		SAR11 clade		uncultured bacterium(SAR11 clade)
OTU578	0	0	0	Bacteria			Proteobacteria		Alphaproteobacteria		SAR11 clade		uncultured bacterium(SAR11 clade)
OTU579	0	0	0	Bacteria			Proteobacteria		Alphaproteobacteria		SAR11 clade	Deep 1	uncultured alpha proteobacterium(Deep 1)
OTU580	0	0	0	Bacteria			Proteobacteria		Alphaproteobacteria		SAR11 clade	Deep 1	uncultured alpha proteobacterium(Deep 1)
OTU581	0	0	0	Bacteria			Proteobacteria		Alphaproteobacteria		SAR11 clade	Deep 1	uncultured alpha proteobacterium(Deep 1)
OTU582	0	0	0	Bacteria			Proteobacteria		Alphaproteobacteria		SAR11 clade	Deep 1	uncultured bacterium(Deep 1)
OTU583	0	0	0	Bacteria			Proteobacteria		Alphaproteobacteria		SAR11 clade	Deep 1	uncultured bacterium(Deep 1)
OTU584	0	0	0	Bacteria			Proteobacteria		Alphaproteobacteria		SAR11 clade	Deep 1	uncultured bacterium(Deep 1)
OTU585	0	0	0	Bacteria			Proteobacteria		Alphaproteobacteria		SAR11 clade	Deep 1	uncultured bacterium(Deep 1)
OTU586	0	0	0	Bacteria			Proteobacteria		Alphaproteobacteria		SAR11 clade	Deep 1	uncultured bacterium(Deep 1)
OTU587	0	0	0	Bacteria			Proteobacteria		Alphaproteobacteria		SAR11 clade	Deep 1	uncultured bacterium(Deep 1)
OTU588	0	0	0	Bacteria			Proteobacteria		Alphaproteobacteria		SAR11 clade	Deep 1	uncultured bacterium(Deep 1)
OTU589	0	0	0	Bacteria			Proteobacteria		Alphaproteobacteria		SAR11 clade	Deep 1	uncultured bacterium(Deep 1)
OTU590	0	0	0	Bacteria			Proteobacteria		Alphaproteobacteria		SAR11 clade	Deep 1	uncultured bacterium(Deep 1)
OTU591	0	0	0	Bacteria			Proteobacteria		Alphaproteobacteria		SAR11 clade	Deep 1	uncultured bacterium(Deep 1)
OTU592	0	0	0	Bacteria			Proteobacteria		Alphaproteobacteria		SAR11 clade	Deep 1	uncultured bacterium(Deep 1)
OTU593	0	0	0	Bacteria			Proteobacteria		Alphaproteobacteria		SAR11 clade	Deep 1	uncultured bacterium(Deep 1)
OTU594	0	0	0	Bacteria			Proteobacteria		Alphaproteobacteria		SAR11 clade	Deep 1	uncultured bacterium(Deep 1)
OTU595	0	0	0	Bacteria			Proteobacteria		Alphaproteobacteria		SAR11 clade	Deep 1	uncultured bacterium(Deep 1)
OTU596	0	0	0	Bacteria			Proteobacteria		Alphaproteobacteria		SAR11 clade	Deep 1	uncultured organism(Deep 1)
OTU597	0	0	0	Bacteria			Proteobacteria		Alphaproteobacteria		SAR11 clade	Surface 1	marine metagenome(Surface 1)
OTU598	0	0	0	Bacteria			Proteobacteria		Alphaproteobacteria		SAR11 clade	Surface 1	uncultured SAR11 cluster alpha proteobacterium(Surface 1)
OTU599	0	0	0	Bacteria			Proteobacteria		Alphaproteobacteria		SAR11 clade	Surface 1	uncultured bacterium(Surface 1)
OTU600	0	0	0	Bacteria			Proteobacteria		Alphaproteobacteria		SAR11 clade	Surface 1	uncultured bacterium(Surface 1)
OTU601	0	0	0	Bacteria			Proteobacteria		Alphaproteobacteria		SAR11 clade	Surface 1	uncultured bacterium(Surface 1)
OTU602	0	0	0	Bacteria			Proteobacteria		Alphaproteobacteria		SAR11 clade	Surface 1	uncultured bacterium(Surface 1)
OTU603	0	0	0	Bacteria			Proteobacteria		Alphaproteobacteria		SAR11 clade	Surface 1	uncultured bacterium(Surface 1)
OTU604	0	0	0	Bacteria			Proteobacteria		Alphaproteobacteria		SAR11 clade	Surface 1	uncultured bacterium(Surface 1)
OTU605	0	0	0	Bacteria			Proteobacteria		Alphaproteobacteria		SAR11 clade	Surface 1	uncultured bacterium(Surface 1)
OTU606	0	0	0	Bacteria			Proteobacteria		Alphaproteobacteria		SAR11 clade	Surface 1	uncultured bacterium(Surface 1)
OTU607	0	0	0	Bacteria			Proteobacteria		Alphaproteobacteria		SAR11 clade	Surface 1	uncultured bacterium(Surface 1)
OTU608	0	0	0	Bacteria			Proteobacteria		Alphaproteobacteria		SAR11 clade	Surface 1	uncultured bacterium(Surface 1)
OTU609	0	0	0	Bacteria			Proteobacteria		Alphaproteobacteria		SAR11 clade	Surface 1	uncultured bacterium(Surface 1)
OTU610	0	0	0	Bacteria			Proteobacteria		Alphaproteobacteria		SAR11 clade	Surface 1	uncultured bacterium(Surface 1)
OTU611	0	0	0	Bacteria			Proteobacteria		Alphaproteobacteria		SAR11 clade	Surface 1	uncultured marine microorganism(Surface 1)
OTU612	0	0	0	Bacteria			Proteobacteria		Alphaproteobacteria		SAR11 clade	Surface 1	uncultured marine microorganism(Surface 1)
OTU613	0	0	0	Bacteria			Proteobacteria		Alphaproteobacteria		SAR11 clade	Surface 2	uncultured bacterium(Surface 2)
OTU614	0	0	0	Bacteria			Proteobacteria		Alphaproteobacteria		SAR11 clade	Surface 2	uncultured bacterium(Surface 2)
OTU615	0	0	0	Bacteria			Proteobacteria		Alphaproteobacteria		SAR11 clade	Surface 2	uncultured bacterium(Surface 2)
OTU616	0	0	0	Bacteria			Proteobacteria		Alphaproteobacteria		SAR11 clade	Surface 2	uncultured bacterium(Surface 2)
OTU617	0	0	0	Bacteria			Proteobacteria		Alphaproteobacteria		SAR11 clade	Surface 2	uncultured marine bacterium(Surface 2)
OTU618	0	0	0	Bacteria			Proteobacteria		Deltaproteobacteria		Bdellovibrionales	Bacteriovoracaceae	uncultured(Bacteriovoracaceae)
OTU619	0	0	0	Bacteria			Proteobacteria		Deltaproteobacteria		SAR324 clade(Marine group B)		uncultured bacterium(SAR324 clade(Marine group B))
OTU620	0	0	0	Bacteria			Proteobacteria		Deltaproteobacteria		SAR324 clade(Marine group B)		uncultured bacterium(SAR324 clade(Marine group B))
OTU621	0	0	0	Bacteria			Proteobacteria		Deltaproteobacteria		SAR324 clade(Marine group B)		uncultured bacterium(SAR324 clade(Marine group B))
OTU622	0	0	0	Bacteria			Proteobacteria		Deltaproteobacteria		SAR324 clade(Marine group B)		uncultured marine microorganism(SAR324 clade(Marine group B))
OTU623	0	0	0	Bacteria			Proteobacteria		Gammaproteobacteria				Order Incertae Sedis
OTU624	0	0	0	Bacteria			Proteobacteria		Gammaproteobacteria		Alteromonadales	Alteromonadaceae	uncultured(Alteromonadaceae)
OTU625	0	0	0	Bacteria			Proteobacteria		Gammaproteobacteria		Alteromonadales	Alteromonadaceae	uncultured(Alteromonadaceae)
OTU626	0	0	0	Bacteria			Proteobacteria		Gammaproteobacteria		Alteromonadales	Alteromonadaceae	uncultured(Alteromonadaceae)
OTU627	0	0	0	Bacteria			Proteobacteria		Gammaproteobacteria		E01-9C-26 marine group		uncultured bacterium(E01-9C-26 marine group)
OTU628	0	0	0	Bacteria			Proteobacteria		Gammaproteobacteria		E01-9C-26 marine group		uncultured marine microorganism(E01-9C-26 marine group)
OTU629	0	0	0	Bacteria			Proteobacteria		Gammaproteobacteria		E01-9C-26 marine group		uncultured marine microorganism(E01-9C-26 marine group)
OTU630	0	0	0	Bacteria			Proteobacteria		Gammaproteobacteria		Oceanospirillales	Alcanivorax	uncultured gamma proteobacterium(Alcanivorax)
OTU631	0	0	0	Bacteria			Proteobacteria		Gammaproteobacteria		Oceanospirillales	Alcanivorax	unidentified
OTU632	0	0	0	Bacteria			Proteobacteria		Gammaproteobacteria		Oceanospirillales	JL-ETNP-Y6	uncultured gamma proteobacterium(JL-ETNP-Y6)
OTU633	0	0	0	Bacteria			Proteobacteria		Gammaproteobacteria		Oceanospirillales	Oceanospirillaceae	Balneatrix
OTU634	0	0	0	Bacteria			Proteobacteria		Gammaproteobacteria		Oceanospirillales	Oceanospirillaceae	uncultured bacterium(Oceanospirillaceae)
OTU635	0	0	0	Bacteria			Proteobacteria		Gammaproteobacteria		Oceanospirillales	SAR86 clade	marine metagenome(SAR86 clade)
OTU636	0	0	0	Bacteria			Proteobacteria		Gammaproteobacteria		Oceanospirillales	SAR86 clade	uncultured bacterium(SAR86 clade)
OTU637	0	0	0	Bacteria			Proteobacteria		Gammaproteobacteria		Oceanospirillales	ZD0405	uncultured bacterium(ZD0405)
OTU638	0	0	0	Bacteria			Proteobacteria		Gammaproteobacteria		Pseudomonadales	Pseudomonadaceae	Pseudomonas
OTU639	0	0	0	Bacteria			Proteobacteria		Gammaproteobacteria		Thiotrichales	Thiotrichaceae	Methylohalomonas
OTU640	0	0	0	Bacteria			Proteobacteria		Gammaproteobacteria		Vibrionales	Vibrionaceae	Grimontia
OTU641	0	0	0	Bacteria			Verrucomicrobia		Arctic97B-4 marine group				uncultured bacterium(Arctic97B-4 marine group)
OTU642	0	0	0	Bacteria			Verrucomicrobia		Arctic97B-4 marine group				uncultured organism(Arctic97B-4 marine group)
OTU643	0	0	0	Bacteria			Verrucomicrobia		Opitutae		MB11C04 marine group		uncultured bacterium(MB11C04 marine group)
OTU644	0	0	0	Eukaryota			Unclassified Eukaryota	DH147-EKD10					uncultured dinoflagellate(DH147-EKD10)
OTU645	0	0	0	Eukaryota			Picozoa		Picomonadea				uncultured phototrophic eukaryote(Picomonadea)
OTU646	0	0	0	Eukaryota	Alveolata		Ciliophora						Intramacronucleata
OTU647	0	0	0	Eukaryota	Alveolata		Dinoflagellata		Dinophyceae				Peridiniphycidae
OTU648	0	0	0	Eukaryota	Alveolata		Dinoflagellata		Dinophyceae		Gymnodiniphycidae	Gymnodinium clade	FV18-2D9
OTU649	0	0	0	Eukaryota	Alveolata		Dinoflagellata		Dinophyceae		Gymnodiniphycidae	Suessiaceae	Symbiodinium
OTU650	0	0	0	Eukaryota	Alveolata		Dinoflagellata		Dinophyceae		Prorocentrales		Prorocentrum
OTU651	0	0	0	Eukaryota	Alveolata		Dinoflagellata		Dinophyceae		SCM37C58		uncultured eukaryote(SCM37C58)
OTU652	0	0	0	Eukaryota	Alveolata		Protalveolata				Syndiniales	Syndiniales Group I	eukaryote clone OLI11511
OTU653	0	0	0	Eukaryota	Alveolata		Protalveolata				Syndiniales	Syndiniales Group I	uncultured Rhizaria(Syndiniales Group I)
OTU654	0	0	0	Eukaryota	Alveolata		Protalveolata				Syndiniales	Syndiniales Group I	uncultured eukaryote(Syndiniales Group I)
OTU655	0	0	0	Eukaryota	Alveolata		Protalveolata				Syndiniales	Syndiniales Group I	uncultured eukaryote(Syndiniales Group I)
OTU656	0	0	0	Eukaryota	Alveolata		Protalveolata				Syndiniales	Syndiniales Group II	Uncultured marine alveolate Group II DH147-EKD6
OTU657	0	0	0	Eukaryota	Alveolata		Protalveolata				Syndiniales	Syndiniales Group II	uncultured eukaryote(Syndiniales Group II)
OTU658	0	0	0	Eukaryota	Alveolata		Protalveolata				Syndiniales	Syndiniales Group II	uncultured eukaryote(Syndiniales Group II)
OTU659	0	0	0	Eukaryota	Alveolata		Protalveolata				Syndiniales	Syndiniales Group II	uncultured eukaryote(Syndiniales Group II)
OTU660	0	0	0	Eukaryota	Alveolata		Protalveolata				Syndiniales	Syndiniales Group II	uncultured eukaryote(Syndiniales Group II)
OTU661	0	0	0	Eukaryota	Alveolata		Protalveolata				Syndiniales	Syndiniales Group II	uncultured eukaryote(Syndiniales Group II)
OTU662	0	0	0	Eukaryota	Alveolata		Protalveolata				Syndiniales	Syndiniales Group II	uncultured eukaryote(Syndiniales Group II)
OTU663	0	0	0	Eukaryota	Alveolata		Protalveolata				Syndiniales	Syndiniales Group II	uncultured eukaryote(Syndiniales Group II)
OTU664	0	0	0	Eukaryota	Alveolata		Protalveolata				Syndiniales	Syndiniales Group II	uncultured eukaryote(Syndiniales Group II)
OTU665	0	0	0	Eukaryota	Alveolata		Protalveolata				Syndiniales	Syndiniales Group II	uncultured marine Syndiniales(Syndiniales Group II)
OTU666	0	0	0	Eukaryota	Alveolata		Protalveolata				Syndiniales	Syndiniales Group II	uncultured marine Syndiniales(Syndiniales Group II)
OTU667	0	0	0	Eukaryota	Alveolata		Protalveolata				Syndiniales	Syndiniales Group II	uncultured marine eukaryote(Syndiniales Group II)
OTU668	0	0	0	Eukaryota	Alveolata		Protalveolata				Syndiniales	Syndiniales Group II	uncultured marine eukaryote(Syndiniales Group II)
OTU669	0	0	0	Eukaryota	Alveolata		Protalveolata				Syndiniales	Syndiniales Group II	uncultured syndiniales(Syndiniales Group II)
OTU670	0	0	0	Eukaryota	Alveolata		Protalveolata				Syndiniales	Syndiniales Group II	uncultured syndiniales(Syndiniales Group II)
OTU671	0	0	0	Eukaryota	Alveolata		Protalveolata				Syndiniales	Syndiniales Group III	eukaryote clone OLI11005
OTU672	0	0	0	Eukaryota	Alveolata		Protalveolata				Syndiniales	Syndiniales Group III	uncultured marine eukaryote(Syndiniales Group III)
OTU673	0	0	0	Eukaryota	Haptophyta		Unclassified Haptophyta		Prymnesiales			Prymnesiophyceae	Chrysochromulina
OTU674	0	0	0	Eukaryota	Haptophyta		Unclassified Haptophyta		Prymnesiales		OLI16029	Prymnesiophyceae	uncultured eukaryote(OLI16029)
OTU675	0	0	0	Eukaryota	Rhizaria		Retaria		Acantharia		Chaunocanthida		uncultured eukaryote(Chaunocanthida)
OTU676	0	0	0	Eukaryota	Rhizaria		Retaria		Polycystinea		Spumellaria		AA3F14RJ3D05
OTU677	0	0	0	Eukaryota	Rhizaria		Retaria		Polycystinea		Spumellaria		Incertae Sedis
OTU678	0	0	0	Eukaryota	Rhizaria		Retaria		RAD A				uncultured eukaryote(RAD A)
OTU679	0	0	0	Eukaryota	Rhizaria		Retaria		RAD A				uncultured marine Polycystinea(RAD A)
OTU680	0	0	0	Eukaryota	Rhizaria		Retaria		RAD B				uncultured eukaryote(RAD B)
OTU681	0	0	0	Eukaryota	Rhizaria		Retaria		RAD C				uncultured taxopodid-like(RAD C)
OTU682	0	0	0	Eukaryota	Stramenopiles		Labyrinthulomycetes						D52
OTU683	0	0	0	Archaea			Euryarchaeota		Halobacteria		Halobacteriales	Halobacteriaceae	uncultured(Halobacteriaceae)
OTU684	0	0	0	Archaea			Euryarchaeota		Thermoplasmata		Thermoplasmatales	Marine Group II	uncultured archaeon(Marine Group II)
OTU685	0	0	0	Archaea			Euryarchaeota		Thermoplasmata		Thermoplasmatales	Marine Group II	uncultured archaeon(Marine Group II)
OTU686	0	0	0	Archaea			Euryarchaeota		Thermoplasmata		Thermoplasmatales	Marine Group II	uncultured marine group II euryarchaeote HF130_90E09(Marine Group II)
OTU687	0	0	0	Archaea			Euryarchaeota		Thermoplasmata		Thermoplasmatales	Marine Group III	uncultured marine group III euryarchaeote HF130_43E12(Marine Group III)
OTU688	0	0	0	Archaea			Thaumarchaeota		Marine Benthic Group A				marine metagenome(Marine Benthic Group A)
OTU689	0	0	0	Archaea			Thaumarchaeota		Marine Benthic Group A				uncultured archaeon(Marine Benthic Group A)
OTU690	0	0	0	Archaea			Thaumarchaeota		Marine Benthic Group A				uncultured crenarchaeote(Marine Benthic Group A)
OTU691	0	0	0	Archaea			Thaumarchaeota		Marine Group I				uncultured archaeon(Marine Group I)
OTU692	0	0	0	Archaea			Thaumarchaeota		Marine Group I				uncultured archaeon(Marine Group I)
OTU693	0	0	0	Archaea			Thaumarchaeota		Marine Group I				uncultured archaeon(Marine Group I)
OTU694	0	0	0	Archaea			Thaumarchaeota		Marine Group I				uncultured archaeon(Marine Group I)
OTU695	0	0	0	Archaea			Thaumarchaeota		Marine Group I				uncultured archaeon(Marine Group I)
OTU696	0	0	0	Archaea			Thaumarchaeota		Marine Group I				uncultured marine archaeon(Marine Group I)
OTU697	0	0	0	Archaea			Thaumarchaeota		Marine Group I				uncultured marine archaeon(Marine Group I)
OTU698	0	0	0	Archaea			Thaumarchaeota		Marine Group I				uncultured marine group I thaumarchaeote(Marine Group I)
OTU699	0	0	0	Archaea			Thaumarchaeota		Marine Group I				uncultured marine group I thaumarchaeote(Marine Group I)
OTU700	0	0	0	Archaea			Thaumarchaeota		pSL12				uncultured marine crenarchaeote AD1000-23-H12(pSL12)
OTU701	0	0	0	Bacteria			Acidobacteria
OTU702	0	0	0	Bacteria			Acidobacteria
OTU703	0	0	0	Bacteria			Acidobacteria
OTU704	0	0	0	Bacteria			Actinobacteria
OTU705	0	0	0	Bacteria			Actinobacteria
OTU706	0	0	0	Bacteria			Actinobacteria
OTU707	0	0	0	Bacteria			Actinobacteria
OTU708	0	0	0	Bacteria			Actinobacteria
OTU709	0	0	0	Bacteria			Cyanobacteria
OTU710	0	0	0	Bacteria			Cyanobacteria
OTU711	0	0	0	Bacteria			Cyanobacteria
OTU712	0	0	0	Bacteria			Cyanobacteria
OTU713	0	0	0	Bacteria			Cyanobacteria
OTU714	0	0	0	Bacteria			Cyanobacteria
OTU715	0	0	0	Bacteria			Cyanobacteria
OTU716	0	0	0	Bacteria			Cyanobacteria
OTU717	0	0	0	Bacteria			Cyanobacteria
OTU718	0	0	0	Bacteria			Cyanobacteria
OTU719	0	0	0	Bacteria			Cyanobacteria
OTU720	0	0	0	Bacteria			Cyanobacteria
OTU721	0	0	0	Bacteria			Deferribacteres
OTU722	0	0	0	Bacteria			Deferribacteres
OTU723	0	0	0	Bacteria			Deferribacteres
OTU724	0	0	0	Bacteria			Deferribacteres
OTU725	0	0	0	Bacteria			Deferribacteres
OTU726	0	0	0	Bacteria			Deferribacteres
OTU727	0	0	0	Bacteria			Deferribacteres
OTU728	0	0	0	Bacteria			Deferribacteres
OTU729	0	0	0	Bacteria			Deferribacteres
OTU730	0	0	0	Bacteria			Deferribacteres
OTU731	0	0	0	Bacteria			Deferribacteres
OTU732	0	0	0	Bacteria			Deferribacteres
OTU733	0	0	0	Bacteria			Deferribacteres
OTU734	0	0	0	Bacteria			Deferribacteres
OTU735	0	0	0	Bacteria			Deferribacteres
OTU736	0	0	0	Bacteria			Deferribacteres
OTU737	0	0	0	Bacteria			Deferribacteres
OTU738	0	0	0	Bacteria			Deferribacteres
OTU739	0	0	0	Bacteria			Deferribacteres
OTU740	0	0	0	Bacteria			Deferribacteres
OTU741	0	0	0	Bacteria			Deferribacteres
OTU742	0	0	0	Bacteria			Deferribacteres
OTU743	0	0	0	Bacteria			Deferribacteres
OTU744	0	0	0	Bacteria			Deferribacteres
OTU745	0	0	0	Bacteria			Deferribacteres
OTU746	0	0	0	Bacteria			Deferribacteres
OTU747	0	0	0	Bacteria			Bacteroidetes		Cytophagia		Cytophagales	Flammeovirgaceae	Reichenbachiella
OTU748	0	0	0	Bacteria			Bacteroidetes		Flavobacteria		Flavobacteriales	Cryomorphaceae	Salinirepens
OTU749	0	0	0	Bacteria			Bacteroidetes		Flavobacteria		Flavobacteriales	Flavobacteriaceae	Kordia
OTU750	0	0	0	Bacteria			Bacteroidetes		Flavobacteria		Flavobacteriales	Flavobacteriaceae	Lacinutrix sp. 5H-3-7-4
OTU751	0	0	0	Bacteria			Bacteroidetes		Flavobacteria		Flavobacteriales	Flavobacteriaceae	Mesonia
OTU752	0	0	0	Bacteria			Bacteroidetes		Flavobacteria		Flavobacteriales	Flavobacteriaceae	Ulvibacter
OTU753	0	0	0	Bacteria			Bacteroidetes		Flavobacteria		Flavobacteriales	Flavobacteriaceae	uncultured(Flavobacteriaceae)
OTU754	0	0	0	Bacteria			Bacteroidetes		Flavobacteria		Flavobacteriales	Flavobacteriaceae	uncultured(Flavobacteriaceae)
OTU755	0	0	0	Bacteria			Bacteroidetes		Flavobacteria		Flavobacteriales	Flavobacteriaceae	uncultured(Flavobacteriaceae)
OTU756	0	0	0	Bacteria			Bacteroidetes		Flavobacteria		Flavobacteriales	NS9 marine group	uncultured bacterium(NS9 marine group)
OTU757	0	0	0	Bacteria			Bacteroidetes		Flavobacteria		Flavobacteriales	NS9 marine group	uncultured bacterium(NS9 marine group)
OTU758	0	0	0	Bacteria			Bacteroidetes		Flavobacteria		Flavobacteriales	NS9 marine group	uncultured bacterium(NS9 marine group)
OTU759	0	0	0	Bacteria			Bacteroidetes		Flavobacteria		Flavobacteriales	NS9 marine group	uncultured bacterium(NS9 marine group)
OTU760	0	0	0	Bacteria			Bacteroidetes		Flavobacteria		Flavobacteriales	NS9 marine group	uncultured bacterium(NS9 marine group)
OTU761	0	0	0	Bacteria			Bacteroidetes		Flavobacteria		Flavobacteriales	NS9 marine group	uncultured bacterium(NS9 marine group)
OTU762	0	0	0	Bacteria			Bacteroidetes		Flavobacteria		Flavobacteriales	NS9 marine group	uncultured marine bacterium(NS9 marine group)
OTU763	0	0	0	Bacteria			Bacteroidetes		Sphingobacteriia		Sphingobacteriales	Saprospiraceae	uncultured(Saprospiraceae)
OTU764	0	0	0	Bacteria			Chloroflexi		SAR202 clade				uncultured Chloroflexus sp.(SAR202 clade)
OTU765	0	0	0	Bacteria			Chloroflexi		SAR202 clade				uncultured bacterium(SAR202 clade)
OTU766	0	0	0	Bacteria			Chloroflexi		SAR202 clade				uncultured bacterium(SAR202 clade)
OTU767	0	0	0	Bacteria			Chloroflexi		SAR202 clade				uncultured deep-sea bacterium(SAR202 clade)
OTU768	0	0	0	Bacteria			Chloroflexi		SAR202 clade				uncultured deep-sea bacterium(SAR202 clade)
OTU769	0	0	0	Bacteria			Chloroflexi		SAR202 clade				uncultured sediment bacterium(SAR202 clade)
OTU770	0	0	0	Bacteria			Planctomycetes		Phycisphaerae		Phycisphaerales	Phycisphaeraceae	CL500-3
OTU771	0	0	0	Bacteria			Planctomycetes		Phycisphaerae		Phycisphaerales	Phycisphaeraceae	FS140-16B-02 marine group
OTU772	0	0	0	Bacteria			Planctomycetes		Planctomycetacia		Planctomycetales	Planctomycetaceae	uncultured(Planctomycetaceae)
OTU773	0	0	0	Bacteria			Planctomycetes		Planctomycetacia		Planctomycetales	Planctomycetaceae	uncultured(Planctomycetaceae)
OTU774	0	0	0	Bacteria			Planctomycetes		SGST604				uncultured planctomycete(SGST604)
OTU775	0	0	0	Bacteria			Proteobacteria						Class Incertae Sedis
OTU776	0	0	0	Bacteria			Proteobacteria		AEGEAN-245				uncultured bacterium(AEGEAN-245)
OTU777	0	0	0	Bacteria			Proteobacteria		ARKICE-90				uncultured bacterium(ARKICE-90)
OTU778	0	0	0	Bacteria			Proteobacteria		Alphaproteobacteria		Rhizobiales	Hyphomicrobiaceae	Maritalea
OTU779	0	0	0	Bacteria			Proteobacteria		Alphaproteobacteria		Rhizobiales	Phyllobacteriaceae	Hoeflea
OTU780	0	0	0	Bacteria			Proteobacteria		Alphaproteobacteria		Rhodobacterales	Rhodobacteraceae	Donghicola
OTU781	0	0	0	Bacteria			Proteobacteria		Alphaproteobacteria		Rhodobacterales	Rhodobacteraceae	Oceaniovalibus
OTU782	0	0	0	Bacteria			Proteobacteria		Alphaproteobacteria		Rhodobacterales	Rhodobacteraceae	Paracoccus
OTU783	0	0	0	Bacteria			Proteobacteria		Alphaproteobacteria		Rhodobacterales	Rhodobacteraceae	Pelagicola
OTU784	0	0	0	Bacteria			Proteobacteria		Alphaproteobacteria		Rhodobacterales	Rhodobacteraceae	Pseudoruegeria
OTU785	0	0	0	Bacteria			Proteobacteria		Alphaproteobacteria		Rhodobacterales	Rhodobacteraceae	uncultured(Rhodobacteraceae)
OTU786	0	0	0	Bacteria			Proteobacteria		Alphaproteobacteria		Rhodobacterales	Rhodobacteraceae	uncultured(Rhodobacteraceae)
OTU787	0	0	0	Bacteria			Proteobacteria		Alphaproteobacteria		Rhodobacterales	Rhodobacteraceae	uncultured(Rhodobacteraceae)
OTU788	0	0	0	Bacteria			Proteobacteria		Alphaproteobacteria		Rhodobacterales	Rhodobacteraceae	uncultured(Rhodobacteraceae)
OTU789	0	0	0	Bacteria			Proteobacteria		Alphaproteobacteria		Rhodospirillales	Rhodospirillaceae	uncultured(Rhodospirillaceae)
OTU790	0	0	0	Bacteria			Proteobacteria		Alphaproteobacteria		Rhodospirillales	Rhodospirillaceae	uncultured(Rhodospirillaceae)
OTU791	0	0	0	Bacteria			Proteobacteria		Alphaproteobacteria		Rhodospirillales	Rhodospirillaceae	uncultured(Rhodospirillaceae)
OTU792	0	0	0	Bacteria			Proteobacteria		Alphaproteobacteria		Rhodospirillales	Rhodospirillaceae	uncultured(Rhodospirillaceae)
OTU793	0	0	0	Bacteria			Proteobacteria		Alphaproteobacteria		Rhodospirillales	Rhodospirillaceae	uncultured(Rhodospirillaceae)
OTU794	0	0	0	Bacteria			Proteobacteria		Alphaproteobacteria		Rickettsiales	SAR116 clade	uncultured bacterium(SAR116 clade)
OTU795	0	0	0	Bacteria			Proteobacteria		Alphaproteobacteria		SAR11 clade		marine metagenome(SAR11 clade)
OTU796	0	0	0	Bacteria			Proteobacteria		Alphaproteobacteria		SAR11 clade		uncultured SAR11 cluster alpha proteobacterium(SAR11 clade)
OTU797	0	0	0	Bacteria			Proteobacteria		Alphaproteobacteria		SAR11 clade		uncultured alpha proteobacterium(SAR11 clade)
OTU798	0	0	0	Bacteria			Proteobacteria		Alphaproteobacteria		SAR11 clade		uncultured alpha proteobacterium(SAR11 clade)
OTU799	0	0	0	Bacteria			Proteobacteria		Alphaproteobacteria		SAR11 clade		uncultured alpha proteobacterium(SAR11 clade)
OTU800	0	0	0	Bacteria			Proteobacteria		Alphaproteobacteria		SAR11 clade		uncultured bacterium(SAR11 clade)
OTU801	0	0	0	Bacteria			Proteobacteria		Alphaproteobacteria		SAR11 clade		uncultured bacterium(SAR11 clade)
OTU802	0	0	0	Bacteria			Proteobacteria		Alphaproteobacteria		SAR11 clade		uncultured bacterium(SAR11 clade)
OTU803	0	0	0	Bacteria			Proteobacteria		Alphaproteobacteria		SAR11 clade		uncultured bacterium(SAR11 clade)
OTU804	0	0	0	Bacteria			Proteobacteria		Alphaproteobacteria		SAR11 clade		uncultured bacterium(SAR11 clade)
OTU805	0	0	0	Bacteria			Proteobacteria		Alphaproteobacteria		SAR11 clade		uncultured bacterium(SAR11 clade)
OTU806	0	0	0	Bacteria			Proteobacteria		Alphaproteobacteria		SAR11 clade		uncultured bacterium(SAR11 clade)
OTU807	0	0	0	Bacteria			Proteobacteria		Alphaproteobacteria		SAR11 clade		uncultured bacterium(SAR11 clade)
OTU808	0	0	0	Bacteria			Proteobacteria		Alphaproteobacteria		SAR11 clade		uncultured bacterium(SAR11 clade)
OTU809	0	0	0	Bacteria			Proteobacteria		Alphaproteobacteria		SAR11 clade		uncultured bacterium(SAR11 clade)
OTU810	0	0	0	Bacteria			Proteobacteria		Alphaproteobacteria		SAR11 clade		uncultured bacterium(SAR11 clade)
OTU811	0	0	0	Bacteria			Proteobacteria		Alphaproteobacteria		SAR11 clade	Deep 1	marine metagenome(Deep 1)
OTU812	0	0	0	Bacteria			Proteobacteria		Alphaproteobacteria		SAR11 clade	Deep 1	uncultured alpha proteobacterium(Deep 1)
OTU813	0	0	0	Bacteria			Proteobacteria		Alphaproteobacteria		SAR11 clade	Deep 1	uncultured bacterium(Deep 1)
OTU814	0	0	0	Bacteria			Proteobacteria		Alphaproteobacteria		SAR11 clade	Deep 1	uncultured bacterium(Deep 1)
OTU815	0	0	0	Bacteria			Proteobacteria		Alphaproteobacteria		SAR11 clade	Deep 1	uncultured bacterium(Deep 1)
OTU816	0	0	0	Bacteria			Proteobacteria		Alphaproteobacteria		SAR11 clade	Deep 1	uncultured bacterium(Deep 1)
OTU817	0	0	0	Bacteria			Proteobacteria		Alphaproteobacteria		SAR11 clade	Deep 1	uncultured bacterium(Deep 1)
OTU818	0	0	0	Bacteria			Proteobacteria		Alphaproteobacteria		SAR11 clade	Deep 1	uncultured bacterium(Deep 1)
OTU819	0	0	0	Bacteria			Proteobacteria		Alphaproteobacteria		SAR11 clade	Deep 1	uncultured bacterium(Deep 1)
OTU820	0	0	0	Bacteria			Proteobacteria		Alphaproteobacteria		SAR11 clade	Deep 1	uncultured bacterium(Deep 1)
OTU821	0	0	0	Bacteria			Proteobacteria		Alphaproteobacteria		SAR11 clade	Deep 1	uncultured bacterium(Deep 1)
OTU822	0	0	0	Bacteria			Proteobacteria		Alphaproteobacteria		SAR11 clade	Deep 1	uncultured bacterium(Deep 1)
OTU823	0	0	0	Bacteria			Proteobacteria		Alphaproteobacteria		SAR11 clade	Deep 1	uncultured bacterium(Deep 1)
OTU824	0	0	0	Bacteria			Proteobacteria		Alphaproteobacteria		SAR11 clade	Deep 1	uncultured bacterium(Deep 1)
OTU825	0	0	0	Bacteria			Proteobacteria		Alphaproteobacteria		SAR11 clade	Deep 1	uncultured bacterium(Deep 1)
OTU826	0	0	0	Bacteria			Proteobacteria		Alphaproteobacteria		SAR11 clade	Deep 1	uncultured bacterium(Deep 1)
OTU827	0	0	0	Bacteria			Proteobacteria		Alphaproteobacteria		SAR11 clade	Deep 1	uncultured bacterium(Deep 1)
OTU828	0	0	0	Bacteria			Proteobacteria		Alphaproteobacteria		SAR11 clade	Deep 1	uncultured bacterium(Deep 1)
OTU829	0	0	0	Bacteria			Proteobacteria		Alphaproteobacteria		SAR11 clade	Deep 1	uncultured bacterium(Deep 1)
OTU830	0	0	0	Bacteria			Proteobacteria		Alphaproteobacteria		SAR11 clade	Deep 1	uncultured bacterium(Deep 1)
OTU831	0	0	0	Bacteria			Proteobacteria		Alphaproteobacteria		SAR11 clade	Deep 1	uncultured bacterium(Deep 1)
OTU832	0	0	0	Bacteria			Proteobacteria		Alphaproteobacteria		SAR11 clade	Deep 1	uncultured bacterium(Deep 1)
OTU833	0	0	0	Bacteria			Proteobacteria		Alphaproteobacteria		SAR11 clade	Deep 1	uncultured bacterium(Deep 1)
OTU834	0	0	0	Bacteria			Proteobacteria		Alphaproteobacteria		SAR11 clade	Deep 1	uncultured marine microorganism(Deep 1)
OTU835	0	0	0	Bacteria			Proteobacteria		Alphaproteobacteria		SAR11 clade	Surface 1	marine metagenome(Surface 1)
OTU836	0	0	0	Bacteria			Proteobacteria		Alphaproteobacteria		SAR11 clade	Surface 1	uncultured SAR11 cluster alpha proteobacterium(Surface 1)
OTU837	0	0	0	Bacteria			Proteobacteria		Alphaproteobacteria		SAR11 clade	Surface 1	uncultured SAR11 cluster alpha proteobacterium(Surface 1)
OTU838	0	0	0	Bacteria			Proteobacteria		Alphaproteobacteria		SAR11 clade	Surface 1	uncultured SAR11 cluster alpha proteobacterium(Surface 1)
OTU839	0	0	0	Bacteria			Proteobacteria		Alphaproteobacteria		SAR11 clade	Surface 1	uncultured SAR11 cluster bacterium HF0010_09O16(Surface 1)
OTU840	0	0	0	Bacteria			Proteobacteria		Alphaproteobacteria		SAR11 clade	Surface 1	uncultured alpha proteobacterium MB11E07(Surface 1)
OTU841	0	0	0	Bacteria			Proteobacteria		Alphaproteobacteria		SAR11 clade	Surface 1	uncultured alpha proteobacterium(Surface 1)
OTU842	0	0	0	Bacteria			Proteobacteria		Alphaproteobacteria		SAR11 clade	Surface 1	uncultured alpha proteobacterium(Surface 1)
OTU843	0	0	0	Bacteria			Proteobacteria		Alphaproteobacteria		SAR11 clade	Surface 1	uncultured alpha proteobacterium(Surface 1)
OTU844	0	0	0	Bacteria			Proteobacteria		Alphaproteobacteria		SAR11 clade	Surface 1	uncultured alpha proteobacterium(Surface 1)
OTU845	0	0	0	Bacteria			Proteobacteria		Alphaproteobacteria		SAR11 clade	Surface 1	uncultured alpha proteobacterium(Surface 1)
OTU846	0	0	0	Bacteria			Proteobacteria		Alphaproteobacteria		SAR11 clade	Surface 1	uncultured alpha proteobacterium(Surface 1)
OTU847	0	0	0	Bacteria			Proteobacteria		Alphaproteobacteria		SAR11 clade	Surface 1	uncultured bacterium(Surface 1)
OTU848	0	0	0	Bacteria			Proteobacteria		Alphaproteobacteria		SAR11 clade	Surface 1	uncultured bacterium(Surface 1)
OTU849	0	0	0	Bacteria			Proteobacteria		Alphaproteobacteria		SAR11 clade	Surface 1	uncultured bacterium(Surface 1)
OTU850	0	0	0	Bacteria			Proteobacteria		Alphaproteobacteria		SAR11 clade	Surface 1	uncultured bacterium(Surface 1)
OTU851	0	0	0	Bacteria			Proteobacteria		Alphaproteobacteria		SAR11 clade	Surface 1	uncultured bacterium(Surface 1)
OTU852	0	0	0	Bacteria			Proteobacteria		Alphaproteobacteria		SAR11 clade	Surface 1	uncultured bacterium(Surface 1)
OTU853	0	0	0	Bacteria			Proteobacteria		Alphaproteobacteria		SAR11 clade	Surface 1	uncultured bacterium(Surface 1)
OTU854	0	0	0	Bacteria			Proteobacteria		Alphaproteobacteria		SAR11 clade	Surface 1	uncultured bacterium(Surface 1)
OTU855	0	0	0	Bacteria			Proteobacteria		Alphaproteobacteria		SAR11 clade	Surface 1	uncultured bacterium(Surface 1)
OTU856	0	0	0	Bacteria			Proteobacteria		Alphaproteobacteria		SAR11 clade	Surface 1	uncultured bacterium(Surface 1)
OTU857	0	0	0	Bacteria			Proteobacteria		Alphaproteobacteria		SAR11 clade	Surface 1	uncultured bacterium(Surface 1)
OTU858	0	0	0	Bacteria			Proteobacteria		Alphaproteobacteria		SAR11 clade	Surface 1	uncultured bacterium(Surface 1)
OTU859	0	0	0	Bacteria			Proteobacteria		Alphaproteobacteria		SAR11 clade	Surface 1	uncultured bacterium(Surface 1)
OTU860	0	0	0	Bacteria			Proteobacteria		Alphaproteobacteria		SAR11 clade	Surface 1	uncultured bacterium(Surface 1)
OTU861	0	0	0	Bacteria			Proteobacteria		Alphaproteobacteria		SAR11 clade	Surface 1	uncultured bacterium(Surface 1)
OTU862	0	0	0	Bacteria			Proteobacteria		Alphaproteobacteria		SAR11 clade	Surface 1	uncultured bacterium(Surface 1)
OTU863	0	0	0	Bacteria			Proteobacteria		Alphaproteobacteria		SAR11 clade	Surface 1	uncultured bacterium(Surface 1)
OTU864	0	0	0	Bacteria			Proteobacteria		Alphaproteobacteria		SAR11 clade	Surface 1	uncultured bacterium(Surface 1)
OTU865	0	0	0	Bacteria			Proteobacteria		Alphaproteobacteria		SAR11 clade	Surface 1	uncultured bacterium(Surface 1)
OTU866	0	0	0	Bacteria			Proteobacteria		Alphaproteobacteria		SAR11 clade	Surface 1	uncultured bacterium(Surface 1)
OTU867	0	0	0	Bacteria			Proteobacteria		Alphaproteobacteria		SAR11 clade	Surface 1	uncultured bacterium(Surface 1)
OTU868	0	0	0	Bacteria			Proteobacteria		Alphaproteobacteria		SAR11 clade	Surface 1	uncultured bacterium(Surface 1)
OTU869	0	0	0	Bacteria			Proteobacteria		Alphaproteobacteria		SAR11 clade	Surface 1	uncultured bacterium(Surface 1)
OTU870	0	0	0	Bacteria			Proteobacteria		Alphaproteobacteria		SAR11 clade	Surface 1	uncultured bacterium(Surface 1)
OTU871	0	0	0	Bacteria			Proteobacteria		Alphaproteobacteria		SAR11 clade	Surface 1	uncultured bacterium(Surface 1)
OTU872	0	0	0	Bacteria			Proteobacteria		Alphaproteobacteria		SAR11 clade	Surface 1	uncultured bacterium(Surface 1)
OTU873	0	0	0	Bacteria			Proteobacteria		Alphaproteobacteria		SAR11 clade	Surface 1	uncultured bacterium(Surface 1)
OTU874	0	0	0	Bacteria			Proteobacteria		Alphaproteobacteria		SAR11 clade	Surface 1	uncultured bacterium(Surface 1)
OTU875	0	0	0	Bacteria			Proteobacteria		Alphaproteobacteria		SAR11 clade	Surface 1	uncultured bacterium(Surface 1)
OTU876	0	0	0	Bacteria			Proteobacteria		Alphaproteobacteria		SAR11 clade	Surface 1	uncultured bacterium(Surface 1)
OTU877	0	0	0	Bacteria			Proteobacteria		Alphaproteobacteria		SAR11 clade	Surface 1	uncultured bacterium(Surface 1)
OTU878	0	0	0	Bacteria			Proteobacteria		Alphaproteobacteria		SAR11 clade	Surface 1	uncultured bacterium(Surface 1)
OTU879	0	0	0	Bacteria			Proteobacteria		Alphaproteobacteria		SAR11 clade	Surface 1	uncultured bacterium(Surface 1)
OTU880	0	0	0	Bacteria			Proteobacteria		Alphaproteobacteria		SAR11 clade	Surface 1	uncultured bacterium(Surface 1)
OTU881	0	0	0	Bacteria			Proteobacteria		Alphaproteobacteria		SAR11 clade	Surface 1	uncultured bacterium(Surface 1)
OTU882	0	0	0	Bacteria			Proteobacteria		Alphaproteobacteria		SAR11 clade	Surface 1	uncultured bacterium(Surface 1)
OTU883	0	0	0	Bacteria			Proteobacteria		Alphaproteobacteria		SAR11 clade	Surface 1	uncultured bacterium(Surface 1)
OTU884	0	0	0	Bacteria			Proteobacteria		Alphaproteobacteria		SAR11 clade	Surface 1	uncultured marine bacterium(Surface 1)
OTU885	0	0	0	Bacteria			Proteobacteria		Alphaproteobacteria		SAR11 clade	Surface 1	unidentified marine bacterioplankton
OTU886	0	0	0	Bacteria			Proteobacteria		Alphaproteobacteria		SAR11 clade	Surface 1	unidentified marine bacterioplankton
OTU887	0	0	0	Bacteria			Proteobacteria		Alphaproteobacteria		SAR11 clade	Surface 2	uncultured alpha proteobacterium MB11D08(Surface 2)
OTU888	0	0	0	Bacteria			Proteobacteria		Alphaproteobacteria		SAR11 clade	Surface 2	uncultured alpha proteobacterium(Surface 2)
OTU889	0	0	0	Bacteria			Proteobacteria		Alphaproteobacteria		SAR11 clade	Surface 2	uncultured bacterium(Surface 2)
OTU890	0	0	0	Bacteria			Proteobacteria		Alphaproteobacteria		SAR11 clade	Surface 2	uncultured bacterium(Surface 2)
OTU891	0	0	0	Bacteria			Proteobacteria		Alphaproteobacteria		SAR11 clade	Surface 2	uncultured bacterium(Surface 2)
OTU892	0	0	0	Bacteria			Proteobacteria		Alphaproteobacteria		SAR11 clade	Surface 2	uncultured bacterium(Surface 2)
OTU893	0	0	0	Bacteria			Proteobacteria		Alphaproteobacteria		SAR11 clade	Surface 2	uncultured bacterium(Surface 2)
OTU894	0	0	0	Bacteria			Proteobacteria		Alphaproteobacteria		SAR11 clade	Surface 2	uncultured bacterium(Surface 2)
OTU895	0	0	0	Bacteria			Proteobacteria		Alphaproteobacteria		SAR11 clade	Surface 2	uncultured bacterium(Surface 2)
OTU896	0	0	0	Bacteria			Proteobacteria		Alphaproteobacteria		SAR11 clade	Surface 2	uncultured marine bacterium(Surface 2)
OTU897	0	0	0	Bacteria			Proteobacteria		Alphaproteobacteria		SAR11 clade	Surface 2	unidentified marine bacterioplankton
OTU898	0	0	0	Bacteria			Proteobacteria		Alphaproteobacteria		SAR11 clade	Surface 4	uncultured bacterium(Surface 4)
OTU899	0	0	0	Bacteria			Proteobacteria		Alphaproteobacteria		SAR11 clade	Surface 4	uncultured bacterium(Surface 4)
OTU900	0	0	0	Bacteria			Proteobacteria		Alphaproteobacteria		SAR11 clade	Surface 4	uncultured marine bacterium(Surface 4)
OTU901	0	0	0	Bacteria			Proteobacteria		Alphaproteobacteria		Sphingomonadales	Erythrobacteraceae	Erythrobacter
OTU902	0	0	0	Bacteria			Proteobacteria		Alphaproteobacteria		Sphingomonadales	Erythrobacteraceae	uncultured(Erythrobacteraceae)
OTU903	0	0	0	Bacteria			Proteobacteria		Deltaproteobacteria		Bdellovibrionales	Bacteriovoracaceae	Peredibacter
OTU904	0	0	0	Bacteria			Proteobacteria		Deltaproteobacteria		Myxococcales		uncultured bacterium(0319-6G20)
OTU905	0	0	0	Bacteria			Proteobacteria		Deltaproteobacteria		Myxococcales		uncultured(Myxococcales)
OTU906	0	0	0	Bacteria			Proteobacteria		Deltaproteobacteria		Myxococcales		uncultured(Myxococcales)
OTU907	0	0	0	Bacteria			Proteobacteria		Deltaproteobacteria		SAR324 clade(Marine group B)		uncultured bacterium HF0200_39L23(SAR324 clade(Marine group B))
OTU908	0	0	0	Bacteria			Proteobacteria		Deltaproteobacteria		SAR324 clade(Marine group B)		uncultured delta proteobacterium HF0070_07E19(SAR324 clade(Marine group B))
OTU909	0	0	0	Bacteria			Proteobacteria		Deltaproteobacteria		Sh765B-TzT-29		uncultured bacterium W4-39b(Sh765B-TzT-29)
OTU910	0	0	0	Bacteria			Proteobacteria		Deltaproteobacteria		Sh765B-TzT-29		uncultured bacterium(Sh765B-TzT-29)
OTU911	0	0	0	Bacteria			Proteobacteria		Deltaproteobacteria		Sh765B-TzT-29		uncultured bacterium(Sh765B-TzT-29)
OTU912	0	0	0	Bacteria			Proteobacteria		Deltaproteobacteria		Sh765B-TzT-29		uncultured bacterium(Sh765B-TzT-29)
OTU913	0	0	0	Bacteria			Proteobacteria		Gammaproteobacteria		Alteromonadales	Alteromonadaceae	Microbulbifer
OTU914	0	0	0	Bacteria			Proteobacteria		Gammaproteobacteria		Alteromonadales	Alteromonadaceae	Saccharophagus
OTU915	0	0	0	Bacteria			Proteobacteria		Gammaproteobacteria		Alteromonadales	Alteromonadaceae	uncultured(Alteromonadaceae)
OTU916	0	0	0	Bacteria			Proteobacteria		Gammaproteobacteria		Alteromonadales	Alteromonadaceae	uncultured(Alteromonadaceae)
OTU917	0	0	0	Bacteria			Proteobacteria		Gammaproteobacteria		Alteromonadales	Alteromonadaceae	uncultured(Alteromonadaceae)
OTU918	0	0	0	Bacteria			Proteobacteria		Gammaproteobacteria		Chromatiales	Granulosicoccaceae	Granulosicoccus
OTU919	0	0	0	Bacteria			Proteobacteria		Gammaproteobacteria		E01-9C-26 marine group		uncultured bacterium(E01-9C-26 marine group)
OTU920	0	0	0	Bacteria			Proteobacteria		Gammaproteobacteria		E01-9C-26 marine group		uncultured marine bacterium(E01-9C-26 marine group)
OTU921	0	0	0	Bacteria			Proteobacteria		Gammaproteobacteria		E01-9C-26 marine group		uncultured marine microorganism(E01-9C-26 marine group)
OTU922	0	0	0	Bacteria			Proteobacteria		Gammaproteobacteria		Enterobacteriales	Enterobacteriaceae	Pantoea
OTU923	0	0	0	Bacteria			Proteobacteria		Gammaproteobacteria		KI89A clade		uncultured marine microorganism(KI89A clade)
OTU924	0	0	0	Bacteria			Proteobacteria		Gammaproteobacteria		Oceanospirillales		Family Incertae Sedis
OTU925	0	0	0	Bacteria			Proteobacteria		Gammaproteobacteria		Oceanospirillales	Alcanivorax	Alcanivorax borkumensis
OTU926	0	0	0	Bacteria			Proteobacteria		Gammaproteobacteria		Oceanospirillales	Alcanivorax	Alcanivorax jadensis
OTU927	0	0	0	Bacteria			Proteobacteria		Gammaproteobacteria		Oceanospirillales	Alcanivorax	Alcanivorax sp. Abu-1
OTU928	0	0	0	Bacteria			Proteobacteria		Gammaproteobacteria		Oceanospirillales	Alcanivorax	uncultured bacterium(Alcanivorax)
OTU929	0	0	0	Bacteria			Proteobacteria		Gammaproteobacteria		Oceanospirillales	JL-ETNP-Y6	uncultured bacterium(JL-ETNP-Y6)
OTU930	0	0	0	Bacteria			Proteobacteria		Gammaproteobacteria		Oceanospirillales	OM182 clade	uncultured marine microorganism(OM182 clade)
OTU931	0	0	0	Bacteria			Proteobacteria		Gammaproteobacteria		Oceanospirillales	Oceanospirillaceae	Bermanella
OTU932	0	0	0	Bacteria			Proteobacteria		Gammaproteobacteria		Oceanospirillales	Oceanospirillaceae	Spongiispira
OTU933	0	0	0	Bacteria			Proteobacteria		Gammaproteobacteria		Oceanospirillales	SAR86 clade	uncultured bacterium(SAR86 clade)
OTU934	0	0	0	Bacteria			Proteobacteria		Gammaproteobacteria		Oceanospirillales	SAR86 clade	uncultured bacterium(SAR86 clade)
OTU935	0	0	0	Bacteria			Proteobacteria		Gammaproteobacteria		Oceanospirillales	SAR86 clade	uncultured marine bacterium(SAR86 clade)
OTU936	0	0	0	Bacteria			Proteobacteria		Gammaproteobacteria		Oceanospirillales	SAR86 clade	uncultured marine bacterium(SAR86 clade)
OTU937	0	0	0	Bacteria			Proteobacteria		Gammaproteobacteria		Oceanospirillales	ZD0405	gamma proteobacterium SCGC AAA001-B15
OTU938	0	0	0	Bacteria			Proteobacteria		Gammaproteobacteria		Oceanospirillales	ZD0405	uncultured bacterium(ZD0405)
OTU939	0	0	0	Bacteria			Proteobacteria		Gammaproteobacteria		Oceanospirillales	ZD0405	uncultured marine microorganism(ZD0405)
OTU940	0	0	0	Bacteria			Proteobacteria		Gammaproteobacteria		Pseudomonadales	Pseudomonadaceae	Pseudomonas
OTU941	0	0	0	Bacteria			Proteobacteria		Gammaproteobacteria		Thiotrichales		Family Incertae Sedis
OTU942	0	0	0	Bacteria			Proteobacteria		Gammaproteobacteria		Thiotrichales		Family Incertae Sedis
OTU943	0	0	0	Bacteria			Proteobacteria		Gammaproteobacteria		Vibrionales	Vibrionaceae	Aliivibrio
OTU944	0	0	0	Bacteria			Proteobacteria		Gammaproteobacteria		Xanthomonadales	JTB255 marine benthic group	marine metagenome(JTB255 marine benthic group)
OTU945	0	0	0	Bacteria			Spirochaetae		Spirochaetes		Spirochaetales	Spirochaetaceae	Spirochaeta
OTU946	0	0	0	Bacteria			Verrucomicrobia		Arctic97B-4 marine group				uncultured bacterium(Arctic97B-4 marine group)
OTU947	0	0	0	Bacteria			Verrucomicrobia		Arctic97B-4 marine group				uncultured organism(Arctic97B-4 marine group)
OTU948	0	0	0	Bacteria			Verrucomicrobia		Arctic97B-4 marine group				uncultured organism(Arctic97B-4 marine group)
OTU949	0	0	0	Bacteria			Verrucomicrobia		Opitutae		MB11C04 marine group		uncultured bacterium(MB11C04 marine group)
OTU950	0	0	0	Bacteria			Verrucomicrobia		Opitutae		MB11C04 marine group		uncultured bacterium(MB11C04 marine group)
OTU951	0	0	0	Bacteria			Verrucomicrobia		Opitutae		MB11C04 marine group		uncultured marine microorganism(MB11C04 marine group)
OTU952	0	0	0	Bacteria			Verrucomicrobia		Verrucomicrobiae		Verrucomicrobiales	DEV007	uncultured bacterium(DEV007)
OTU953	0	0	0	Eukaryota	Alveolata		Dinoflagellata						Incertae Sedis
OTU954	0	0	0	Eukaryota	Alveolata		Dinoflagellata						Incertae Sedis
OTU955	0	0	0	Eukaryota	Alveolata		Dinoflagellata						Incertae Sedis
OTU956	0	0	0	Eukaryota	Alveolata		Dinoflagellata		Dinophyceae				uncultured marine alveolate(Dinophyceae)
OTU957	0	0	0	Eukaryota	Alveolata		Dinoflagellata		Dinophyceae		B7		uncultured marine dinoflagellate(B7)
OTU958	0	0	0	Eukaryota	Alveolata		Dinoflagellata		Dinophyceae		Gymnodiniphycidae		Amphidinium
OTU959	0	0	0	Eukaryota	Alveolata		Dinoflagellata		Dinophyceae		Gymnodiniphycidae	Gymnodinium clade	M3-18G06
OTU960	0	0	0	Eukaryota	Alveolata		Unclassified Alveolata	OLI11255					uncultured marine eukaryote(OLI11255)
OTU961	0	0	0	Eukaryota	Alveolata		Protalveolata						Oxyrrhis
OTU962	0	0	0	Eukaryota	Alveolata		Protalveolata				Syndiniales		uncultured dinoflagellate(Syndiniales)
OTU963	0	0	0	Eukaryota	Alveolata		Protalveolata				Syndiniales		uncultured marine alveolate(Syndiniales)
OTU964	0	0	0	Eukaryota	Alveolata		Protalveolata				Syndiniales		uncultured syndiniales(Syndiniales)
OTU965	0	0	0	Eukaryota	Alveolata		Protalveolata				Syndiniales	Syndiniales Group I	Uncultured marine alveolate Group I DH147-EKD18
OTU966	0	0	0	Eukaryota	Alveolata		Protalveolata				Syndiniales	Syndiniales Group I	marine metagenome(Syndiniales Group I)
OTU967	0	0	0	Eukaryota	Alveolata		Protalveolata				Syndiniales	Syndiniales Group I	uncultured alveolate(Syndiniales Group I)
OTU968	0	0	0	Eukaryota	Alveolata		Protalveolata				Syndiniales	Syndiniales Group I	uncultured dinoflagellate(Syndiniales Group I)
OTU969	0	0	0	Eukaryota	Alveolata		Protalveolata				Syndiniales	Syndiniales Group I	uncultured dinoflagellate(Syndiniales Group I)
OTU970	0	0	0	Eukaryota	Alveolata		Protalveolata				Syndiniales	Syndiniales Group I	uncultured eukaryote(Syndiniales Group I)
OTU971	0	0	0	Eukaryota	Alveolata		Protalveolata				Syndiniales	Syndiniales Group I	uncultured eukaryote(Syndiniales Group I)
OTU972	0	0	0	Eukaryota	Alveolata		Protalveolata				Syndiniales	Syndiniales Group I	uncultured eukaryote(Syndiniales Group I)
OTU973	0	0	0	Eukaryota	Alveolata		Protalveolata				Syndiniales	Syndiniales Group I	uncultured eukaryote(Syndiniales Group I)
OTU974	0	0	0	Eukaryota	Alveolata		Protalveolata				Syndiniales	Syndiniales Group I	uncultured eukaryote(Syndiniales Group I)
OTU975	0	0	0	Eukaryota	Alveolata		Protalveolata				Syndiniales	Syndiniales Group I	uncultured eukaryote(Syndiniales Group I)
OTU976	0	0	0	Eukaryota	Alveolata		Protalveolata				Syndiniales	Syndiniales Group I	uncultured eukaryote(Syndiniales Group I)
OTU977	0	0	0	Eukaryota	Alveolata		Protalveolata				Syndiniales	Syndiniales Group I	uncultured marine alveolate(Syndiniales Group I)
OTU978	0	0	0	Eukaryota	Alveolata		Protalveolata				Syndiniales	Syndiniales Group I	uncultured marine picoeukaryote(Syndiniales Group I)
OTU979	0	0	0	Eukaryota	Alveolata		Protalveolata				Syndiniales	Syndiniales Group I	uncultured marine picoplankton(Syndiniales Group I)
OTU980	0	0	0	Eukaryota	Alveolata		Protalveolata				Syndiniales	Syndiniales Group I	uncultured syndiniales(Syndiniales Group I)
OTU981	0	0	0	Eukaryota	Alveolata		Protalveolata				Syndiniales	Syndiniales Group I	uncultured syndiniales(Syndiniales Group I)
OTU982	0	0	0	Eukaryota	Alveolata		Protalveolata				Syndiniales	Syndiniales Group I	uncultured syndiniales(Syndiniales Group I)
OTU983	0	0	0	Eukaryota	Alveolata		Protalveolata				Syndiniales	Syndiniales Group II	Uncultured marine alveolate Group II DH147-EKD3
OTU984	0	0	0	Eukaryota	Alveolata		Protalveolata				Syndiniales	Syndiniales Group II	Uncultured marine alveolate Group II DH148-EKD14
OTU985	0	0	0	Eukaryota	Alveolata		Protalveolata				Syndiniales	Syndiniales Group II	uncultured alveolate(Syndiniales Group II)
OTU986	0	0	0	Eukaryota	Alveolata		Protalveolata				Syndiniales	Syndiniales Group II	uncultured dinoflagellate(Syndiniales Group II)
OTU987	0	0	0	Eukaryota	Alveolata		Protalveolata				Syndiniales	Syndiniales Group II	uncultured eukaryote(Syndiniales Group II)
OTU988	0	0	0	Eukaryota	Alveolata		Protalveolata				Syndiniales	Syndiniales Group II	uncultured eukaryote(Syndiniales Group II)
OTU989	0	0	0	Eukaryota	Alveolata		Protalveolata				Syndiniales	Syndiniales Group II	uncultured eukaryote(Syndiniales Group II)
OTU990	0	0	0	Eukaryota	Alveolata		Protalveolata				Syndiniales	Syndiniales Group II	uncultured eukaryote(Syndiniales Group II)
OTU991	0	0	0	Eukaryota	Alveolata		Protalveolata				Syndiniales	Syndiniales Group II	uncultured eukaryote(Syndiniales Group II)
OTU992	0	0	0	Eukaryota	Alveolata		Protalveolata				Syndiniales	Syndiniales Group II	uncultured syndiniales(Syndiniales Group II)
OTU993	0	0	0	Eukaryota	Alveolata		Protalveolata				Syndiniales	Syndiniales Group II	uncultured syndiniales(Syndiniales Group II)
OTU994	0	0	0	Eukaryota	Alveolata		Protalveolata				Syndiniales	Syndiniales Group V	uncultured syndiniales(Syndiniales Group V)
OTU995	0	0	0	Eukaryota	Chloroplastida		Unclassified Eukaryota		Clade VII		Subclade B		uncultured eukaryote(Subclade B)
OTU996	0	0	0	Eukaryota	Discoba		Jakobida						RM1-SGM49
OTU997	0	0	0	Eukaryota	Haptophyta		Unclassified Haptophyta					Prymnesiophyceae	Phaeocystis
OTU998	0	0	0	Eukaryota	Holozoa		Metazoa	Animalia					Chaetognatha
OTU999	0	0	0	Eukaryota	Holozoa		Metazoa	Animalia					Nematoda
OTU1000	0	0	0	Eukaryota	Rhizaria		Retaria		Acantharia		Acantharea Group II		uncultured marine eukaryote(Acantharea Group II)
OTU1001	0	0	0	Eukaryota	Rhizaria		Retaria		Acantharia		Arthracanthida		Hexaconus
OTU1002	0	0	0	Eukaryota	Rhizaria		Retaria		Acantharia		Chaunocanthida		Chaunacanthid sp. 218
OTU1003	0	0	0	Eukaryota	Rhizaria		Retaria		Acantharia		Chaunocanthida		uncultured eukaryote(Chaunocanthida)
OTU1004	0	0	0	Eukaryota	Rhizaria		Retaria		Acantharia		Holocanthida		Trizona
OTU1005	0	0	0	Eukaryota	Rhizaria		Retaria		Acantharia		SSRPB68		uncultured eukaryote(SSRPB68)
OTU1006	0	0	0	Eukaryota	Rhizaria		Retaria		Polycystinea		Collodaria		Collosphaera
OTU1007	0	0	0	Eukaryota	Rhizaria		Retaria		Polycystinea		Spumellaria		uncultured Rhizaria(Spumellaria)
OTU1008	0	0	0	Eukaryota	Rhizaria		Retaria		RAD B				uncultured Rhizaria(RAD B)
OTU1009	0	0	0	Eukaryota	Rhizaria		Retaria		RAD B				uncultured Rhizaria(RAD B)
OTU1010	0	0	0	Eukaryota	Rhizaria		Retaria		RAD B				uncultured eukaryote(RAD B)
OTU1011	0	0	0	Eukaryota	Rhizaria		Retaria		RAD B				uncultured eukaryote(RAD B)
OTU1012	0	0	0	Eukaryota	Rhizaria		Retaria		RAD C				uncultured Rhizaria(RAD C)
OTU1013	0	0	0	Eukaryota	Stramenopiles		Diatomea		Bacillariophytina		Bacillariophyceae		Pseudo-nitzschia
OTU1014	0	0	0	Eukaryota	Stramenopiles		Unclassified Stramenopiles	MAST-1	MAST-1 D				uncultured stramenopile(MAST-1 D)
OTU1015	0	0	0	Eukaryota	Stramenopiles		Unclassified Stramenopiles	MAST-3					uncultured eukaryote(MAST-3)
OTU1016	0	0	0	Eukaryota	Stramenopiles		Unclassified Stramenopiles	MAST-3					uncultured stramenopile(MAST-3)
OTU1017	0	0	0	Eukaryota	Stramenopiles		Unclassified Stramenopiles	MAST-4					uncultured marine eukaryote(MAST-4)
OTU1018	0	0	0	Eukaryota	Stramenopiles		Unclassified Stramenopiles	MAST-9					uncultured eukaryote(MAST-9)
OTU1019	0	0	0	Eukaryota	Stramenopiles		Unclassified Stramenopiles		Pelagomonadales			Pelagophyceae	Pelagomonas
OTU1020	0	0	0	Archaea			Euryarchaeota		Halobacteria		Halobacteriales	Halobacteriaceae	uncultured(Halobacteriaceae)
OTU1021	0	0	0	Archaea			Euryarchaeota		Halobacteria		Halobacteriales	Halobacteriaceae	uncultured(Halobacteriaceae)
OTU1022	0	0	0	Archaea			Euryarchaeota		Thermoplasmata		Thermoplasmatales	Marine Group II	marine metagenome(Marine Group II)
OTU1023	0	0	0	Archaea			Euryarchaeota		Thermoplasmata		Thermoplasmatales	Marine Group II	marine metagenome(Marine Group II)
OTU1024	0	0	0	Archaea			Euryarchaeota		Thermoplasmata		Thermoplasmatales	Marine Group II	uncultured archaeon(Marine Group II)
OTU1025	0	0	0	Archaea			Euryarchaeota		Thermoplasmata		Thermoplasmatales	Marine Group II	uncultured archaeon(Marine Group II)
OTU1026	0	0	0	Archaea			Euryarchaeota		Thermoplasmata		Thermoplasmatales	Marine Group II	uncultured archaeon(Marine Group II)
OTU1027	0	0	0	Archaea			Euryarchaeota		Thermoplasmata		Thermoplasmatales	Marine Group II	uncultured archaeon(Marine Group II)
OTU1028	0	0	0	Archaea			Euryarchaeota		Thermoplasmata		Thermoplasmatales	Marine Group II	uncultured marine archaeon(Marine Group II)
OTU1029	0	0	0	Archaea			Euryarchaeota		Thermoplasmata		Thermoplasmatales	Marine Group II	uncultured marine archaeon(Marine Group II)
OTU1030	0	0	0	Archaea			Euryarchaeota		Thermoplasmata		Thermoplasmatales	Marine Group II	uncultured marine archaeon(Marine Group II)
OTU1031	0	0	0	Archaea			Euryarchaeota		Thermoplasmata		Thermoplasmatales	Marine Group II	uncultured marine archaeon(Marine Group II)
OTU1032	0	0	0	Archaea			Euryarchaeota		Thermoplasmata		Thermoplasmatales	Marine Group II	uncultured marine archaeon(Marine Group II)
OTU1033	0	0	0	Archaea			Euryarchaeota		Thermoplasmata		Thermoplasmatales	Marine Group II	uncultured marine group II euryarchaeote HF130_40G09(Marine Group II)
OTU1034	0	0	0	Archaea			Euryarchaeota		Thermoplasmata		Thermoplasmatales	Marine Group II	uncultured marine group II euryarchaeote HF200_35E02(Marine Group II)
OTU1035	0	0	0	Archaea			Euryarchaeota		Thermoplasmata		Thermoplasmatales	Marine Group II	uncultured marine group II euryarchaeote HF200_50D06(Marine Group II)
OTU1036	0	0	0	Archaea			Euryarchaeota		Thermoplasmata		Thermoplasmatales	Marine Group III	uncultured archaeon(Marine Group III)
OTU1037	0	0	0	Archaea			Euryarchaeota		Thermoplasmata		Thermoplasmatales	Marine Group III	uncultured marine archaeon(Marine Group III)
OTU1038	0	0	0	Archaea			Euryarchaeota		Thermoplasmata		Thermoplasmatales	Marine Group III	uncultured marine group III euryarchaeote HF130_95B02(Marine Group III)
OTU1039	0	0	0	Archaea			Thaumarchaeota		Marine Benthic Group A				uncultured archaeon(Marine Benthic Group A)
OTU1040	0	0	0	Archaea			Thaumarchaeota		Marine Benthic Group A				uncultured crenarchaeote(Marine Benthic Group A)
OTU1041	0	0	0	Archaea			Thaumarchaeota		Marine Benthic Group A				uncultured marine crenarchaeote KM3-153-F8(Marine Benthic Group A)
OTU1042	0	0	0	Archaea			Thaumarchaeota		Marine Group I				Order Incertae Sedis
OTU1043	0	0	0	Archaea			Thaumarchaeota		Marine Group I				Order Incertae Sedis
OTU1044	0	0	0	Archaea			Thaumarchaeota		Marine Group I				Order Incertae Sedis
OTU1045	0	0	0	Archaea			Thaumarchaeota		Marine Group I				Puccinia triticina
OTU1046	0	0	0	Archaea			Thaumarchaeota		Marine Group I				Thermoplasmatales archaeon Gpl
OTU1047	0	0	0	Archaea			Thaumarchaeota		Marine Group I				uncultured Nitrosopumilales archaeon(Marine Group I)
OTU1048	0	0	0	Archaea			Thaumarchaeota		Marine Group I				uncultured archaeon(Marine Group I)
OTU1049	0	0	0	Archaea			Thaumarchaeota		Marine Group I				uncultured archaeon(Marine Group I)
OTU1050	0	0	0	Archaea			Thaumarchaeota		Marine Group I				uncultured archaeon(Marine Group I)
OTU1051	0	0	0	Archaea			Thaumarchaeota		Marine Group I				uncultured archaeon(Marine Group I)
OTU1052	0	0	0	Archaea			Thaumarchaeota		Marine Group I				uncultured archaeon(Marine Group I)
OTU1053	0	0	0	Archaea			Thaumarchaeota		Marine Group I				uncultured archaeon(Marine Group I)
OTU1054	0	0	0	Archaea			Thaumarchaeota		Marine Group I				uncultured archaeon(Marine Group I)
OTU1055	0	0	0	Archaea			Thaumarchaeota		Marine Group I				uncultured archaeon(Marine Group I)
OTU1056	0	0	0	Archaea			Thaumarchaeota		Marine Group I				uncultured crenarchaeote ODPB-A9(Marine Group I)
OTU1057	0	0	0	Archaea			Thaumarchaeota		Marine Group I				uncultured marine archaeon DCM74161(Marine Group I)
OTU1058	0	0	0	Archaea			Thaumarchaeota		Marine Group I				uncultured marine archaeon DCM862(Marine Group I)
OTU1059	0	0	0	Archaea			Thaumarchaeota		Marine Group I				uncultured marine archaeon DCM874(Marine Group I)
OTU1060	0	0	0	Archaea			Thaumarchaeota		Marine Group I				uncultured marine archaeon(Marine Group I)
OTU1061	0	0	0	Archaea			Thaumarchaeota		Marine Group I				uncultured marine archaeon(Marine Group I)
OTU1062	0	0	0	Archaea			Thaumarchaeota		Marine Group I				uncultured marine archaeon(Marine Group I)
OTU1063	0	0	0	Archaea			Thaumarchaeota		Marine Group I				uncultured marine archaeon(Marine Group I)
OTU1064	0	0	0	Archaea			Thaumarchaeota		Marine Group I				uncultured marine archaeon(Marine Group I)
OTU1065	0	0	0	Archaea			Thaumarchaeota		Marine Group I				uncultured marine archaeon(Marine Group I)
OTU1066	0	0	0	Archaea			Thaumarchaeota		Marine Group I				uncultured marine archaeon(Marine Group I)
OTU1067	0	0	0	Archaea			Thaumarchaeota		Marine Group I				uncultured marine archaeon(Marine Group I)
OTU1068	0	0	0	Archaea			Thaumarchaeota		Marine Group I				uncultured marine archaeon(Marine Group I)
OTU1069	0	0	0	Archaea			Thaumarchaeota		Marine Group I				uncultured marine archaeon(Marine Group I)
OTU1070	0	0	0	Archaea			Thaumarchaeota		Marine Group I				uncultured marine archaeon(Marine Group I)
OTU1071	0	0	0	Archaea			Thaumarchaeota		Marine Group I				uncultured marine archaeon(Marine Group I)
OTU1072	0	0	0	Archaea			Thaumarchaeota		Marine Group I				uncultured marine archaeon(Marine Group I)
OTU1073	0	0	0	Archaea			Thaumarchaeota		Marine Group I				uncultured marine archaeon(Marine Group I)
OTU1074	0	0	0	Archaea			Thaumarchaeota		Marine Group I				uncultured marine archaeon(Marine Group I)
OTU1075	0	0	0	Archaea			Thaumarchaeota		Marine Group I				uncultured marine archaeon(Marine Group I)
OTU1076	0	0	0	Archaea			Thaumarchaeota		Marine Group I				uncultured marine archaeon(Marine Group I)
OTU1077	0	0	0	Archaea			Thaumarchaeota		Marine Group I				uncultured marine archaeon(Marine Group I)
OTU1078	0	0	0	Archaea			Thaumarchaeota		Marine Group I				uncultured marine crenarchaeote(Marine Group I)
OTU1079	0	0	0	Archaea			Thaumarchaeota		Marine Group I				uncultured marine group I thaumarchaeote(Marine Group I)
OTU1080	0	0	0	Archaea			Thaumarchaeota		Marine Group I				uncultured thaumarchaeote(Marine Group I)
OTU1081	0	0	0	Archaea			Thaumarchaeota		Marine Group I		Cenarchaeales	Cenarchaeaceae	Cenarchaeum
OTU1082	0	0	0	Archaea			Thaumarchaeota		Sc-EA05				uncultured archaeon(Sc-EA05)
OTU1083	0	0	0	Bacteria			Acidobacteria
OTU1084	0	0	0	Bacteria			Acidobacteria
OTU1085	0	0	0	Bacteria			Acidobacteria
OTU1086	0	0	0	Bacteria			Acidobacteria
OTU1087	0	0	0	Bacteria			Acidobacteria
OTU1088	0	0	0	Bacteria			Acidobacteria
OTU1089	0	0	0	Bacteria			Acidobacteria
OTU1090	0	0	0	Bacteria			Acidobacteria
OTU1091	0	0	0	Bacteria			Acidobacteria
OTU1092	0	0	0	Bacteria			Actinobacteria
OTU1093	0	0	0	Bacteria			Actinobacteria
OTU1094	0	0	0	Bacteria			Actinobacteria
OTU1095	0	0	0	Bacteria			Actinobacteria
OTU1096	0	0	0	Bacteria			Actinobacteria
OTU1097	0	0	0	Bacteria			Actinobacteria
OTU1098	0	0	0	Bacteria			Actinobacteria
OTU1099	0	0	0	Bacteria			Actinobacteria
OTU1100	0	0	0	Bacteria			Actinobacteria
OTU1101	0	0	0	Bacteria			Actinobacteria
OTU1102	0	0	0	Bacteria			Actinobacteria
OTU1103	0	0	0	Bacteria			Actinobacteria
OTU1104	0	0	0	Bacteria			Actinobacteria
OTU1105	0	0	0	Bacteria			Actinobacteria
OTU1106	0	0	0	Bacteria			Cyanobacteria
OTU1107	0	0	0	Bacteria			Cyanobacteria
OTU1108	0	0	0	Bacteria			Cyanobacteria
OTU1109	0	0	0	Bacteria			Cyanobacteria
OTU1110	0	0	0	Bacteria			Cyanobacteria
OTU1111	0	0	0	Bacteria			Cyanobacteria
OTU1112	0	0	0	Bacteria			Cyanobacteria
OTU1113	0	0	0	Bacteria			Cyanobacteria
OTU1114	0	0	0	Bacteria			Cyanobacteria
OTU1115	0	0	0	Bacteria			Cyanobacteria
OTU1116	0	0	0	Bacteria			Cyanobacteria
OTU1117	0	0	0	Bacteria			Cyanobacteria
OTU1118	0	0	0	Bacteria			Cyanobacteria
OTU1119	0	0	0	Bacteria			Cyanobacteria
OTU1120	0	0	0	Bacteria			Cyanobacteria
OTU1121	0	0	0	Bacteria			Cyanobacteria
OTU1122	0	0	0	Bacteria			Cyanobacteria
OTU1123	0	0	0	Bacteria			Cyanobacteria
OTU1124	0	0	0	Bacteria			Cyanobacteria
OTU1125	0	0	0	Bacteria			Cyanobacteria
OTU1126	0	0	0	Bacteria			Cyanobacteria
OTU1127	0	0	0	Bacteria			Cyanobacteria
OTU1128	0	0	0	Bacteria			Cyanobacteria
OTU1129	0	0	0	Bacteria			Cyanobacteria
OTU1130	0	0	0	Bacteria			Cyanobacteria
OTU1131	0	0	0	Bacteria			Cyanobacteria
OTU1132	0	0	0	Bacteria			Cyanobacteria
OTU1133	0	0	0	Bacteria			Cyanobacteria
OTU1134	0	0	0	Bacteria			Cyanobacteria
OTU1135	0	0	0	Bacteria			Cyanobacteria
OTU1136	0	0	0	Bacteria			Cyanobacteria
OTU1137	0	0	0	Bacteria			Cyanobacteria
OTU1138	0	0	0	Bacteria			Cyanobacteria
OTU1139	0	0	0	Bacteria			Cyanobacteria
OTU1140	0	0	0	Bacteria			Cyanobacteria
OTU1141	0	0	0	Bacteria			Cyanobacteria
OTU1142	0	0	0	Bacteria			Cyanobacteria
OTU1143	0	0	0	Bacteria			Cyanobacteria
OTU1144	0	0	0	Bacteria			Cyanobacteria
OTU1145	0	0	0	Bacteria			Cyanobacteria
OTU1146	0	0	0	Bacteria			Cyanobacteria
OTU1147	0	0	0	Bacteria			Cyanobacteria
OTU1148	0	0	0	Bacteria			Cyanobacteria
OTU1149	0	0	0	Bacteria			Cyanobacteria
OTU1150	0	0	0	Bacteria			Cyanobacteria
OTU1151	0	0	0	Bacteria			Cyanobacteria
OTU1152	0	0	0	Bacteria			Cyanobacteria
OTU1153	0	0	0	Bacteria			Cyanobacteria
OTU1154	0	0	0	Bacteria			Cyanobacteria
OTU1155	0	0	0	Bacteria			Cyanobacteria
OTU1156	0	0	0	Bacteria			Cyanobacteria
OTU1157	0	0	0	Bacteria			Cyanobacteria
OTU1158	0	0	0	Bacteria			Cyanobacteria
OTU1159	0	0	0	Bacteria			Cyanobacteria
OTU1160	0	0	0	Bacteria			Deferribacteres
OTU1161	0	0	0	Bacteria			Deferribacteres
OTU1162	0	0	0	Bacteria			Deferribacteres
OTU1163	0	0	0	Bacteria			Deferribacteres
OTU1164	0	0	0	Bacteria			Deferribacteres
OTU1165	0	0	0	Bacteria			Deferribacteres
OTU1166	0	0	0	Bacteria			Deferribacteres
OTU1167	0	0	0	Bacteria			Deferribacteres
OTU1168	0	0	0	Bacteria			Deferribacteres
OTU1169	0	0	0	Bacteria			Deferribacteres
OTU1170	0	0	0	Bacteria			Deferribacteres
OTU1171	0	0	0	Bacteria			Deferribacteres
OTU1172	0	0	0	Bacteria			Deferribacteres
OTU1173	0	0	0	Bacteria			Deferribacteres
OTU1174	0	0	0	Bacteria			Deferribacteres
OTU1175	0	0	0	Bacteria			Deferribacteres
OTU1176	0	0	0	Bacteria			Deferribacteres
OTU1177	0	0	0	Bacteria			Deferribacteres
OTU1178	0	0	0	Bacteria			Deferribacteres
OTU1179	0	0	0	Bacteria			Deferribacteres
OTU1180	0	0	0	Bacteria			Deferribacteres
OTU1181	0	0	0	Bacteria			Deferribacteres
OTU1182	0	0	0	Bacteria			Deferribacteres
OTU1183	0	0	0	Bacteria			Deferribacteres
OTU1184	0	0	0	Bacteria			Deferribacteres
OTU1185	0	0	0	Bacteria			Deferribacteres
OTU1186	0	0	0	Bacteria			Deferribacteres
OTU1187	0	0	0	Bacteria			Deferribacteres
OTU1188	0	0	0	Bacteria			Deferribacteres
OTU1189	0	0	0	Bacteria			Deferribacteres
OTU1190	0	0	0	Bacteria			Deferribacteres
OTU1191	0	0	0	Bacteria			Deferribacteres
OTU1192	0	0	0	Bacteria			Deferribacteres
OTU1193	0	0	0	Bacteria			Deferribacteres
OTU1194	0	0	0	Bacteria			Deferribacteres
OTU1195	0	0	0	Bacteria			Deferribacteres
OTU1196	0	0	0	Bacteria			Deferribacteres
OTU1197	0	0	0	Bacteria			Deferribacteres
OTU1198	0	0	0	Bacteria			Deferribacteres
OTU1199	0	0	0	Bacteria			Deferribacteres
OTU1200	0	0	0	Bacteria			Deferribacteres
OTU1201	0	0	0	Bacteria			Deferribacteres
OTU1202	0	0	0	Bacteria			Deferribacteres
OTU1203	0	0	0	Bacteria			Gemmatimonadetes
OTU1204	0	0	0	Bacteria			Gemmatimonadetes
OTU1205	0	0	0	Bacteria			Gemmatimonadetes
OTU1206	0	0	0	Bacteria			Unclassified Bacteria	BD1-5					marine metagenome(BD1-5)
OTU1207	0	0	0	Bacteria			Bacteroidetes		Cytophagia		Cytophagales	Flammeovirgaceae	Fabibacter
OTU1208	0	0	0	Bacteria			Bacteroidetes		Cytophagia		Cytophagales	Flammeovirgaceae	Roseivirga
OTU1209	0	0	0	Bacteria			Bacteroidetes		Flavobacteria		Flavobacteriales	Cryomorphaceae	Fluviicola
OTU1210	0	0	0	Bacteria			Bacteroidetes		Flavobacteria		Flavobacteriales	Cryomorphaceae	NS7 marine group
OTU1211	0	0	0	Bacteria			Bacteroidetes		Flavobacteria		Flavobacteriales	Cryomorphaceae	Wandonia
OTU1212	0	0	0	Bacteria			Bacteroidetes		Flavobacteria		Flavobacteriales	Flavobacteriaceae	Aequorivita
OTU1213	0	0	0	Bacteria			Bacteroidetes		Flavobacteria		Flavobacteriales	Flavobacteriaceae	Flavobacterium
OTU1214	0	0	0	Bacteria			Bacteroidetes		Flavobacteria		Flavobacteriales	Flavobacteriaceae	Gilvibacter
OTU1215	0	0	0	Bacteria			Bacteroidetes		Flavobacteria		Flavobacteriales	Flavobacteriaceae	Hyunsoonleella
OTU1216	0	0	0	Bacteria			Bacteroidetes		Flavobacteria		Flavobacteriales	Flavobacteriaceae	Marixanthomonas
OTU1217	0	0	0	Bacteria			Bacteroidetes		Flavobacteria		Flavobacteriales	Flavobacteriaceae	Meridianimaribacter
OTU1218	0	0	0	Bacteria			Bacteroidetes		Flavobacteria		Flavobacteriales	Flavobacteriaceae	Muricauda
OTU1219	0	0	0	Bacteria			Bacteroidetes		Flavobacteria		Flavobacteriales	Flavobacteriaceae	NS4 marine group
OTU1220	0	0	0	Bacteria			Bacteroidetes		Flavobacteria		Flavobacteriales	Flavobacteriaceae	Nonlabens
OTU1221	0	0	0	Bacteria			Bacteroidetes		Flavobacteria		Flavobacteriales	Flavobacteriaceae	Olleya
OTU1222	0	0	0	Bacteria			Bacteroidetes		Flavobacteria		Flavobacteriales	Flavobacteriaceae	Robiginitalea
OTU1223	0	0	0	Bacteria			Bacteroidetes		Flavobacteria		Flavobacteriales	Flavobacteriaceae	uncultured(Flavobacteriaceae)
OTU1224	0	0	0	Bacteria			Bacteroidetes		Flavobacteria		Flavobacteriales	Flavobacteriaceae	uncultured(Flavobacteriaceae)
OTU1225	0	0	0	Bacteria			Bacteroidetes		Flavobacteria		Flavobacteriales	Flavobacteriaceae	uncultured(Flavobacteriaceae)
OTU1226	0	0	0	Bacteria			Bacteroidetes		Flavobacteria		Flavobacteriales	Flavobacteriaceae	uncultured(Flavobacteriaceae)
OTU1227	0	0	0	Bacteria			Bacteroidetes		Flavobacteria		Flavobacteriales	Flavobacteriaceae	uncultured(Flavobacteriaceae)
OTU1228	0	0	0	Bacteria			Bacteroidetes		Flavobacteria		Flavobacteriales	Flavobacteriaceae	uncultured(Flavobacteriaceae)
OTU1229	0	0	0	Bacteria			Bacteroidetes		Flavobacteria		Flavobacteriales	Flavobacteriaceae	uncultured(Flavobacteriaceae)
OTU1230	0	0	0	Bacteria			Bacteroidetes		Flavobacteria		Flavobacteriales	NS9 marine group	uncultured Bacteroidetes bacterium(NS9 marine group)
OTU1231	0	0	0	Bacteria			Bacteroidetes		Flavobacteria		Flavobacteriales	NS9 marine group	uncultured Bacteroidetes/Chlorobi group bacterium(NS9 marine group)
OTU1232	0	0	0	Bacteria			Bacteroidetes		Flavobacteria		Flavobacteriales	NS9 marine group	uncultured Flavobacteriia bacterium(NS9 marine group)
OTU1233	0	0	0	Bacteria			Bacteroidetes		Flavobacteria		Flavobacteriales	NS9 marine group	uncultured Flavobacterium sp.(NS9 marine group)
OTU1234	0	0	0	Bacteria			Bacteroidetes		Flavobacteria		Flavobacteriales	NS9 marine group	uncultured bacterium(NS9 marine group)
OTU1235	0	0	0	Bacteria			Bacteroidetes		Flavobacteria		Flavobacteriales	NS9 marine group	uncultured bacterium(NS9 marine group)
OTU1236	0	0	0	Bacteria			Bacteroidetes		Flavobacteria		Flavobacteriales	NS9 marine group	uncultured bacterium(NS9 marine group)
OTU1237	0	0	0	Bacteria			Bacteroidetes		Flavobacteria		Flavobacteriales	NS9 marine group	uncultured bacterium(NS9 marine group)
OTU1238	0	0	0	Bacteria			Bacteroidetes		Flavobacteria		Flavobacteriales	NS9 marine group	uncultured bacterium(NS9 marine group)
OTU1239	0	0	0	Bacteria			Bacteroidetes		Flavobacteria		Flavobacteriales	NS9 marine group	uncultured bacterium(NS9 marine group)
OTU1240	0	0	0	Bacteria			Bacteroidetes		Flavobacteria		Flavobacteriales	NS9 marine group	uncultured bacterium(NS9 marine group)
OTU1241	0	0	0	Bacteria			Bacteroidetes		Flavobacteria		Flavobacteriales	NS9 marine group	uncultured bacterium(NS9 marine group)
OTU1242	0	0	0	Bacteria			Bacteroidetes		Flavobacteria		Flavobacteriales	NS9 marine group	uncultured marine bacterium(NS9 marine group)
OTU1243	0	0	0	Bacteria			Bacteroidetes		Sphingobacteriia		Sphingobacteriales	Saprospiraceae	Aureispira
OTU1244	0	0	0	Bacteria			Bacteroidetes		Sphingobacteriia		Sphingobacteriales	Saprospiraceae	uncultured(Saprospiraceae)
OTU1245	0	0	0	Bacteria			Bacteroidetes		Sphingobacteriia		Sphingobacteriales	Saprospiraceae	uncultured(Saprospiraceae)
OTU1246	0	0	0	Bacteria			Candidate division TM7						uncultured bacterium(Candidate division TM7)
OTU1247	0	0	0	Bacteria			Chloroflexi				Caldilineales	Caldilineaceae	uncultured(Caldilineaceae)
OTU1248	0	0	0	Bacteria			Chloroflexi		JG30-KF-CM66				uncultured Chloroflexi bacterium(JG30-KF-CM66)
OTU1249	0	0	0	Bacteria			Chloroflexi		JG30-KF-CM66				uncultured Chloroflexi bacterium(JG30-KF-CM66)
OTU1250	0	0	0	Bacteria			Chloroflexi		SAR202 clade				uncultured Chloroflexi bacterium(SAR202 clade)
OTU1251	0	0	0	Bacteria			Chloroflexi		SAR202 clade				uncultured Chloroflexi bacterium(SAR202 clade)
OTU1252	0	0	0	Bacteria			Chloroflexi		SAR202 clade				uncultured bacterium HF0500_03M05(SAR202 clade)
OTU1253	0	0	0	Bacteria			Chloroflexi		SAR202 clade				uncultured bacterium(SAR202 clade)
OTU1254	0	0	0	Bacteria			Chloroflexi		SAR202 clade				uncultured bacterium(SAR202 clade)
OTU1255	0	0	0	Bacteria			Chloroflexi		SAR202 clade				uncultured bacterium(SAR202 clade)
OTU1256	0	0	0	Bacteria			Chloroflexi		SAR202 clade				uncultured bacterium(SAR202 clade)
OTU1257	0	0	0	Bacteria			Chloroflexi		SAR202 clade				uncultured bacterium(SAR202 clade)
OTU1258	0	0	0	Bacteria			Chloroflexi		SAR202 clade				uncultured bacterium(SAR202 clade)
OTU1259	0	0	0	Bacteria			Chloroflexi		SAR202 clade				uncultured bacterium(SAR202 clade)
OTU1260	0	0	0	Bacteria			Chloroflexi		SAR202 clade				uncultured bacterium(SAR202 clade)
OTU1261	0	0	0	Bacteria			Chloroflexi		SAR202 clade				uncultured bacterium(SAR202 clade)
OTU1262	0	0	0	Bacteria			Chloroflexi		SAR202 clade				uncultured bacterium(SAR202 clade)
OTU1263	0	0	0	Bacteria			Chloroflexi		SAR202 clade				uncultured bacterium(SAR202 clade)
OTU1264	0	0	0	Bacteria			Chloroflexi		SAR202 clade				uncultured bacterium(SAR202 clade)
OTU1265	0	0	0	Bacteria			Chloroflexi		SAR202 clade				uncultured bacterium(SAR202 clade)
OTU1266	0	0	0	Bacteria			Chloroflexi		SAR202 clade				uncultured deep-sea bacterium(SAR202 clade)
OTU1267	0	0	0	Bacteria			Chloroflexi		SAR202 clade				uncultured marine microorganism(SAR202 clade)
OTU1268	0	0	0	Bacteria			Chloroflexi		SAR202 clade				uncultured sediment bacterium(SAR202 clade)
OTU1269	0	0	0	Bacteria			Chloroflexi		TK10				uncultured Chloroflexi bacterium(TK10)
OTU1270	0	0	0	Bacteria			Chloroflexi		TK10				uncultured bacterium(TK10)
OTU1271	0	0	0	Bacteria			Chloroflexi		TK10				uncultured bacterium(TK10)
OTU1272	0	0	0	Bacteria			Firmicutes		Clostridia		Clostridiales	Christensenellaceae	uncultured(Christensenellaceae)
OTU1273	0	0	0	Bacteria			Firmicutes		Clostridia		Halanaerobiales	64K2	Candidatus Poribacteria sp. WGA-A3
OTU1274	0	0	0	Bacteria			Firmicutes		Clostridia		Halanaerobiales	64K2	uncultured bacterium(64K2)
OTU1275	0	0	0	Bacteria			Lentisphaerae		Lentisphaeria		Victivallales	Victivallaceae	uncultured(Victivallaceae)
OTU1276	0	0	0	Bacteria			Lentisphaerae		Lentisphaeria		Victivallales	Victivallaceae	uncultured(Victivallaceae)
OTU1277	0	0	0	Bacteria			Planctomycetes		OM190				uncultured bacterium(OM190)
OTU1278	0	0	0	Bacteria			Planctomycetes		OM190				uncultured bacterium(OM190)
OTU1279	0	0	0	Bacteria			Planctomycetes		Phycisphaerae		Phycisphaerales	Phycisphaeraceae	Phycisphaera
OTU1280	0	0	0	Bacteria			Planctomycetes		Phycisphaerae		Phycisphaerales	Phycisphaeraceae	Urania-1B-19 marine sediment group
OTU1281	0	0	0	Bacteria			Planctomycetes		Phycisphaerae		SHA-43		uncultured deep-sea bacterium(SHA-43)
OTU1282	0	0	0	Bacteria			Planctomycetes		Pla3 lineage				uncultured bacterium(Pla3 lineage)
OTU1283	0	0	0	Bacteria			Planctomycetes		Pla3 lineage				uncultured planctomycete(Pla3 lineage)
OTU1284	0	0	0	Bacteria			Planctomycetes		Pla4 lineage				uncultured bacterium(Pla4 lineage)
OTU1285	0	0	0	Bacteria			Planctomycetes		Planctomycetacia		Planctomycetales	Planctomycetaceae	Pir4 lineage
OTU1286	0	0	0	Bacteria			Planctomycetes		Planctomycetacia		Planctomycetales	Planctomycetaceae	uncultured deep-sea bacterium(Planctomycetaceae)
OTU1287	0	0	0	Bacteria			Planctomycetes		Planctomycetacia		Planctomycetales	Planctomycetaceae	uncultured(Planctomycetaceae)
OTU1288	0	0	0	Bacteria			Planctomycetes		Planctomycetacia		Planctomycetales	Planctomycetaceae	uncultured(Planctomycetaceae)
OTU1289	0	0	0	Bacteria			Planctomycetes		Planctomycetacia		Planctomycetales	Planctomycetaceae	uncultured(Planctomycetaceae)
OTU1290	0	0	0	Bacteria			Proteobacteria		AEGEAN-245				uncultured bacterium(AEGEAN-245)
OTU1291	0	0	0	Bacteria			Proteobacteria		ARKICE-90				uncultured bacterium(ARKICE-90)
OTU1292	0	0	0	Bacteria			Proteobacteria		Alphaproteobacteria		Caulobacterales	Hyphomonadaceae	Henriciella
OTU1293	0	0	0	Bacteria			Proteobacteria		Alphaproteobacteria		Caulobacterales	Hyphomonadaceae	uncultured(Hyphomonadaceae)
OTU1294	0	0	0	Bacteria			Proteobacteria		Alphaproteobacteria		DB1-14		uncultured organism(DB1-14)
OTU1295	0	0	0	Bacteria			Proteobacteria		Alphaproteobacteria		OCS116 clade		marine metagenome(OCS116 clade)
OTU1296	0	0	0	Bacteria			Proteobacteria		Alphaproteobacteria		OCS116 clade		uncultured bacterium(OCS116 clade)
OTU1297	0	0	0	Bacteria			Proteobacteria		Alphaproteobacteria		Rhizobiales	Hyphomicrobiaceae	Devosia
OTU1298	0	0	0	Bacteria			Proteobacteria		Alphaproteobacteria		Rhizobiales	Hyphomicrobiaceae	Pedomicrobium
OTU1299	0	0	0	Bacteria			Proteobacteria		Alphaproteobacteria		Rhizobiales	Phyllobacteriaceae	uncultured(Phyllobacteriaceae)
OTU1300	0	0	0	Bacteria			Proteobacteria		Alphaproteobacteria		Rhizobiales	Xanthobacteraceae	uncultured(Xanthobacteraceae)
OTU1301	0	0	0	Bacteria			Proteobacteria		Alphaproteobacteria		Rhodobacterales	Rhodobacteraceae	Albimonas
OTU1302	0	0	0	Bacteria			Proteobacteria		Alphaproteobacteria		Rhodobacterales	Rhodobacteraceae	Haematobacter
OTU1303	0	0	0	Bacteria			Proteobacteria		Alphaproteobacteria		Rhodobacterales	Rhodobacteraceae	Lutimaribacter
OTU1304	0	0	0	Bacteria			Proteobacteria		Alphaproteobacteria		Rhodobacterales	Rhodobacteraceae	Marinosulfonomonas
OTU1305	0	0	0	Bacteria			Proteobacteria		Alphaproteobacteria		Rhodobacterales	Rhodobacteraceae	Rhodobacter
OTU1306	0	0	0	Bacteria			Proteobacteria		Alphaproteobacteria		Rhodobacterales	Rhodobacteraceae	Rhodovulum
OTU1307	0	0	0	Bacteria			Proteobacteria		Alphaproteobacteria		Rhodobacterales	Rhodobacteraceae	Roseobacter clade NAC11-7 lineage
OTU1308	0	0	0	Bacteria			Proteobacteria		Alphaproteobacteria		Rhodobacterales	Rhodobacteraceae	Rubribacterium
OTU1309	0	0	0	Bacteria			Proteobacteria		Alphaproteobacteria		Rhodobacterales	Rhodobacteraceae	Sagittula
OTU1310	0	0	0	Bacteria			Proteobacteria		Alphaproteobacteria		Rhodobacterales	Rhodobacteraceae	Salinihabitans
OTU1311	0	0	0	Bacteria			Proteobacteria		Alphaproteobacteria		Rhodobacterales	Rhodobacteraceae	Sediminimonas
OTU1312	0	0	0	Bacteria			Proteobacteria		Alphaproteobacteria		Rhodobacterales	Rhodobacteraceae	Thalassococcus
OTU1313	0	0	0	Bacteria			Proteobacteria		Alphaproteobacteria		Rhodobacterales	Rhodobacteraceae	Wenxinia
OTU1314	0	0	0	Bacteria			Proteobacteria		Alphaproteobacteria		Rhodobacterales	Rhodobacteraceae	uncultured organism(Rhodobacteraceae)
OTU1315	0	0	0	Bacteria			Proteobacteria		Alphaproteobacteria		Rhodobacterales	Rhodobacteraceae	uncultured(Rhodobacteraceae)
OTU1316	0	0	0	Bacteria			Proteobacteria		Alphaproteobacteria		Rhodobacterales	Rhodobacteraceae	uncultured(Rhodobacteraceae)
OTU1317	0	0	0	Bacteria			Proteobacteria		Alphaproteobacteria		Rhodobacterales	Rhodobacteraceae	uncultured(Rhodobacteraceae)
OTU1318	0	0	0	Bacteria			Proteobacteria		Alphaproteobacteria		Rhodobacterales	Rhodobacteraceae	uncultured(Rhodobacteraceae)
OTU1319	0	0	0	Bacteria			Proteobacteria		Alphaproteobacteria		Rhodobacterales	Rhodobacteraceae	uncultured(Rhodobacteraceae)
OTU1320	0	0	0	Bacteria			Proteobacteria		Alphaproteobacteria		Rhodobacterales	Rhodobacteraceae	uncultured(Rhodobacteraceae)
OTU1321	0	0	0	Bacteria			Proteobacteria		Alphaproteobacteria		Rhodobacterales	Rhodobacteraceae	uncultured(Rhodobacteraceae)
OTU1322	0	0	0	Bacteria			Proteobacteria		Alphaproteobacteria		Rhodobacterales	Rhodobacteraceae	uncultured(Rhodobacteraceae)
OTU1323	0	0	0	Bacteria			Proteobacteria		Alphaproteobacteria		Rhodobacterales	Rhodobacteraceae	uncultured(Rhodobacteraceae)
OTU1324	0	0	0	Bacteria			Proteobacteria		Alphaproteobacteria		Rhodobacterales	Rhodobacteraceae	uncultured(Rhodobacteraceae)
OTU1325	0	0	0	Bacteria			Proteobacteria		Alphaproteobacteria		Rhodobacterales	Rhodobacteraceae	uncultured(Rhodobacteraceae)
OTU1326	0	0	0	Bacteria			Proteobacteria		Alphaproteobacteria		Rhodobacterales	Rhodobacteraceae	uncultured(Rhodobacteraceae)
OTU1327	0	0	0	Bacteria			Proteobacteria		Alphaproteobacteria		Rhodobacterales	Rhodobacteraceae	uncultured(Rhodobacteraceae)
OTU1328	0	0	0	Bacteria			Proteobacteria		Alphaproteobacteria		Rhodobacterales	Rhodobacteraceae	uncultured(Rhodobacteraceae)
OTU1329	0	0	0	Bacteria			Proteobacteria		Alphaproteobacteria		Rhodobacterales	Rhodobacteraceae	uncultured(Rhodobacteraceae)
OTU1330	0	0	0	Bacteria			Proteobacteria		Alphaproteobacteria		Rhodobacterales	Rhodobacteraceae	uncultured(Rhodobacteraceae)
OTU1331	0	0	0	Bacteria			Proteobacteria		Alphaproteobacteria		Rhodobacterales	Rhodobacteraceae	uncultured(Rhodobacteraceae)
OTU1332	0	0	0	Bacteria			Proteobacteria		Alphaproteobacteria		Rhodobacterales	Rhodobacteraceae	uncultured(Rhodobacteraceae)
OTU1333	0	0	0	Bacteria			Proteobacteria		Alphaproteobacteria		Rhodobacterales	Rhodobacteraceae	uncultured(Rhodobacteraceae)
OTU1334	0	0	0	Bacteria			Proteobacteria		Alphaproteobacteria		Rhodobacterales	Rhodobacteraceae	uncultured(Rhodobacteraceae)
OTU1335	0	0	0	Bacteria			Proteobacteria		Alphaproteobacteria		Rhodobacterales	Rhodobacteraceae	uncultured(Rhodobacteraceae)
OTU1336	0	0	0	Bacteria			Proteobacteria		Alphaproteobacteria		Rhodospirillales	AT-s3-44	uncultured bacterium(AT-s3-44)
OTU1337	0	0	0	Bacteria			Proteobacteria		Alphaproteobacteria		Rhodospirillales	I-10	uncultured bacterium(I-10)
OTU1338	0	0	0	Bacteria			Proteobacteria		Alphaproteobacteria		Rhodospirillales	Rhodospirillaceae	uncultured(Rhodospirillaceae)
OTU1339	0	0	0	Bacteria			Proteobacteria		Alphaproteobacteria		Rhodospirillales	Rhodospirillaceae	uncultured(Rhodospirillaceae)
OTU1340	0	0	0	Bacteria			Proteobacteria		Alphaproteobacteria		Rickettsiales	Ho(lab)	uncultured bacterium(Ho(lab))
OTU1341	0	0	0	Bacteria			Proteobacteria		Alphaproteobacteria		Rickettsiales	LWSR-14	uncultured bacterium(LWSR-14)
OTU1342	0	0	0	Bacteria			Proteobacteria		Alphaproteobacteria		Rickettsiales	S25-593	uncultured bacterium(S25-593)
OTU1343	0	0	0	Bacteria			Proteobacteria		Alphaproteobacteria		Rickettsiales	S25-593	uncultured bacterium(S25-593)
OTU1344	0	0	0	Bacteria			Proteobacteria		Alphaproteobacteria		Rickettsiales	S25-593	uncultured bacterium(S25-593)
OTU1345	0	0	0	Bacteria			Proteobacteria		Alphaproteobacteria		Rickettsiales	S25-593	uncultured bacterium(S25-593)
OTU1346	0	0	0	Bacteria			Proteobacteria		Alphaproteobacteria		Rickettsiales	S25-593	uncultured bacterium(S25-593)
OTU1347	0	0	0	Bacteria			Proteobacteria		Alphaproteobacteria		Rickettsiales	SAR116 clade	Candidatus Puniceispirillum
OTU1348	0	0	0	Bacteria			Proteobacteria		Alphaproteobacteria		Rickettsiales	SAR116 clade	marine metagenome(SAR116 clade)
OTU1349	0	0	0	Bacteria			Proteobacteria		Alphaproteobacteria		Rickettsiales	SAR116 clade	uncultured alpha proteobacterium MB12C06(SAR116 clade)
OTU1350	0	0	0	Bacteria			Proteobacteria		Alphaproteobacteria		Rickettsiales	SAR116 clade	uncultured bacterium(SAR116 clade)
OTU1351	0	0	0	Bacteria			Proteobacteria		Alphaproteobacteria		Rickettsiales	SAR116 clade	uncultured bacterium(SAR116 clade)
OTU1352	0	0	0	Bacteria			Proteobacteria		Alphaproteobacteria		Rickettsiales	SAR116 clade	uncultured bacterium(SAR116 clade)
OTU1353	0	0	0	Bacteria			Proteobacteria		Alphaproteobacteria		Rickettsiales	SAR116 clade	uncultured bacterium(SAR116 clade)
OTU1354	0	0	0	Bacteria			Proteobacteria		Alphaproteobacteria		SAR11 clade		alpha proteobacterium HIMB114
OTU1355	0	0	0	Bacteria			Proteobacteria		Alphaproteobacteria		SAR11 clade		uncultured SAR11 cluster alpha proteobacterium(SAR11 clade)
OTU1356	0	0	0	Bacteria			Proteobacteria		Alphaproteobacteria		SAR11 clade		uncultured alpha proteobacterium MB21A02(SAR11 clade)
OTU1357	0	0	0	Bacteria			Proteobacteria		Alphaproteobacteria		SAR11 clade		uncultured alpha proteobacterium(SAR11 clade)
OTU1358	0	0	0	Bacteria			Proteobacteria		Alphaproteobacteria		SAR11 clade		uncultured alpha proteobacterium(SAR11 clade)
OTU1359	0	0	0	Bacteria			Proteobacteria		Alphaproteobacteria		SAR11 clade		uncultured bacterium(SAR11 clade)
OTU1360	0	0	0	Bacteria			Proteobacteria		Alphaproteobacteria		SAR11 clade		uncultured bacterium(SAR11 clade)
OTU1361	0	0	0	Bacteria			Proteobacteria		Alphaproteobacteria		SAR11 clade		uncultured bacterium(SAR11 clade)
OTU1362	0	0	0	Bacteria			Proteobacteria		Alphaproteobacteria		SAR11 clade		uncultured bacterium(SAR11 clade)
OTU1363	0	0	0	Bacteria			Proteobacteria		Alphaproteobacteria		SAR11 clade		uncultured bacterium(SAR11 clade)
OTU1364	0	0	0	Bacteria			Proteobacteria		Alphaproteobacteria		SAR11 clade		uncultured bacterium(SAR11 clade)
OTU1365	0	0	0	Bacteria			Proteobacteria		Alphaproteobacteria		SAR11 clade		uncultured bacterium(SAR11 clade)
OTU1366	0	0	0	Bacteria			Proteobacteria		Alphaproteobacteria		SAR11 clade		uncultured bacterium(SAR11 clade)
OTU1367	0	0	0	Bacteria			Proteobacteria		Alphaproteobacteria		SAR11 clade		uncultured bacterium(SAR11 clade)
OTU1368	0	0	0	Bacteria			Proteobacteria		Alphaproteobacteria		SAR11 clade		uncultured bacterium(SAR11 clade)
OTU1369	0	0	0	Bacteria			Proteobacteria		Alphaproteobacteria		SAR11 clade		uncultured bacterium(SAR11 clade)
OTU1370	0	0	0	Bacteria			Proteobacteria		Alphaproteobacteria		SAR11 clade		uncultured bacterium(SAR11 clade)
OTU1371	0	0	0	Bacteria			Proteobacteria		Alphaproteobacteria		SAR11 clade		uncultured bacterium(SAR11 clade)
OTU1372	0	0	0	Bacteria			Proteobacteria		Alphaproteobacteria		SAR11 clade		uncultured bacterium(SAR11 clade)
OTU1373	0	0	0	Bacteria			Proteobacteria		Alphaproteobacteria		SAR11 clade		uncultured bacterium(SAR11 clade)
OTU1374	0	0	0	Bacteria			Proteobacteria		Alphaproteobacteria		SAR11 clade		uncultured bacterium(SAR11 clade)
OTU1375	0	0	0	Bacteria			Proteobacteria		Alphaproteobacteria		SAR11 clade		uncultured bacterium(SAR11 clade)
OTU1376	0	0	0	Bacteria			Proteobacteria		Alphaproteobacteria		SAR11 clade		uncultured bacterium(SAR11 clade)
OTU1377	0	0	0	Bacteria			Proteobacteria		Alphaproteobacteria		SAR11 clade		uncultured bacterium(SAR11 clade)
OTU1378	0	0	0	Bacteria			Proteobacteria		Alphaproteobacteria		SAR11 clade		uncultured bacterium(SAR11 clade)
OTU1379	0	0	0	Bacteria			Proteobacteria		Alphaproteobacteria		SAR11 clade		uncultured bacterium(SAR11 clade)
OTU1380	0	0	0	Bacteria			Proteobacteria		Alphaproteobacteria		SAR11 clade		uncultured marine bacterium(SAR11 clade)
OTU1381	0	0	0	Bacteria			Proteobacteria		Alphaproteobacteria		SAR11 clade		uncultured marine bacterium(SAR11 clade)
OTU1382	0	0	0	Bacteria			Proteobacteria		Alphaproteobacteria		SAR11 clade		uncultured marine bacterium(SAR11 clade)
OTU1383	0	0	0	Bacteria			Proteobacteria		Alphaproteobacteria		SAR11 clade		uncultured marine microorganism(SAR11 clade)
OTU1384	0	0	0	Bacteria			Proteobacteria		Alphaproteobacteria		SAR11 clade		unidentified marine bacterioplankton
OTU1385	0	0	0	Bacteria			Proteobacteria		Alphaproteobacteria		SAR11 clade	Chesapeake-Delaware Bay	uncultured bacterium(Chesapeake-Delaware Bay)
OTU1386	0	0	0	Bacteria			Proteobacteria		Alphaproteobacteria		SAR11 clade	Deep 1	uncultured alpha proteobacterium(Deep 1)
OTU1387	0	0	0	Bacteria			Proteobacteria		Alphaproteobacteria		SAR11 clade	Deep 1	uncultured alpha proteobacterium(Deep 1)
OTU1388	0	0	0	Bacteria			Proteobacteria		Alphaproteobacteria		SAR11 clade	Deep 1	uncultured alpha proteobacterium(Deep 1)
OTU1389	0	0	0	Bacteria			Proteobacteria		Alphaproteobacteria		SAR11 clade	Deep 1	uncultured alpha proteobacterium(Deep 1)
OTU1390	0	0	0	Bacteria			Proteobacteria		Alphaproteobacteria		SAR11 clade	Deep 1	uncultured alpha proteobacterium(Deep 1)
OTU1391	0	0	0	Bacteria			Proteobacteria		Alphaproteobacteria		SAR11 clade	Deep 1	uncultured alpha proteobacterium(Deep 1)
OTU1392	0	0	0	Bacteria			Proteobacteria		Alphaproteobacteria		SAR11 clade	Deep 1	uncultured bacterium(Deep 1)
OTU1393	0	0	0	Bacteria			Proteobacteria		Alphaproteobacteria		SAR11 clade	Deep 1	uncultured bacterium(Deep 1)
OTU1394	0	0	0	Bacteria			Proteobacteria		Alphaproteobacteria		SAR11 clade	Deep 1	uncultured bacterium(Deep 1)
OTU1395	0	0	0	Bacteria			Proteobacteria		Alphaproteobacteria		SAR11 clade	Deep 1	uncultured bacterium(Deep 1)
OTU1396	0	0	0	Bacteria			Proteobacteria		Alphaproteobacteria		SAR11 clade	Deep 1	uncultured bacterium(Deep 1)
OTU1397	0	0	0	Bacteria			Proteobacteria		Alphaproteobacteria		SAR11 clade	Deep 1	uncultured bacterium(Deep 1)
OTU1398	0	0	0	Bacteria			Proteobacteria		Alphaproteobacteria		SAR11 clade	Deep 1	uncultured bacterium(Deep 1)
OTU1399	0	0	0	Bacteria			Proteobacteria		Alphaproteobacteria		SAR11 clade	Deep 1	uncultured bacterium(Deep 1)
OTU1400	0	0	0	Bacteria			Proteobacteria		Alphaproteobacteria		SAR11 clade	Deep 1	uncultured bacterium(Deep 1)
OTU1401	0	0	0	Bacteria			Proteobacteria		Alphaproteobacteria		SAR11 clade	Deep 1	uncultured bacterium(Deep 1)
OTU1402	0	0	0	Bacteria			Proteobacteria		Alphaproteobacteria		SAR11 clade	Deep 1	uncultured bacterium(Deep 1)
OTU1403	0	0	0	Bacteria			Proteobacteria		Alphaproteobacteria		SAR11 clade	Deep 1	uncultured bacterium(Deep 1)
OTU1404	0	0	0	Bacteria			Proteobacteria		Alphaproteobacteria		SAR11 clade	Deep 1	uncultured bacterium(Deep 1)
OTU1405	0	0	0	Bacteria			Proteobacteria		Alphaproteobacteria		SAR11 clade	Deep 1	uncultured bacterium(Deep 1)
OTU1406	0	0	0	Bacteria			Proteobacteria		Alphaproteobacteria		SAR11 clade	Deep 1	uncultured bacterium(Deep 1)
OTU1407	0	0	0	Bacteria			Proteobacteria		Alphaproteobacteria		SAR11 clade	Deep 1	uncultured bacterium(Deep 1)
OTU1408	0	0	0	Bacteria			Proteobacteria		Alphaproteobacteria		SAR11 clade	Deep 1	uncultured bacterium(Deep 1)
OTU1409	0	0	0	Bacteria			Proteobacteria		Alphaproteobacteria		SAR11 clade	Deep 1	uncultured bacterium(Deep 1)
OTU1410	0	0	0	Bacteria			Proteobacteria		Alphaproteobacteria		SAR11 clade	Deep 1	uncultured bacterium(Deep 1)
OTU1411	0	0	0	Bacteria			Proteobacteria		Alphaproteobacteria		SAR11 clade	Deep 1	uncultured bacterium(Deep 1)
OTU1412	0	0	0	Bacteria			Proteobacteria		Alphaproteobacteria		SAR11 clade	Deep 1	uncultured bacterium(Deep 1)
OTU1413	0	0	0	Bacteria			Proteobacteria		Alphaproteobacteria		SAR11 clade	Deep 1	uncultured bacterium(Deep 1)
OTU1414	0	0	0	Bacteria			Proteobacteria		Alphaproteobacteria		SAR11 clade	Deep 1	uncultured bacterium(Deep 1)
OTU1415	0	0	0	Bacteria			Proteobacteria		Alphaproteobacteria		SAR11 clade	Deep 1	uncultured bacterium(Deep 1)
OTU1416	0	0	0	Bacteria			Proteobacteria		Alphaproteobacteria		SAR11 clade	Deep 1	uncultured bacterium(Deep 1)
OTU1417	0	0	0	Bacteria			Proteobacteria		Alphaproteobacteria		SAR11 clade	Deep 1	uncultured bacterium(Deep 1)
OTU1418	0	0	0	Bacteria			Proteobacteria		Alphaproteobacteria		SAR11 clade	Deep 1	uncultured bacterium(Deep 1)
OTU1419	0	0	0	Bacteria			Proteobacteria		Alphaproteobacteria		SAR11 clade	Deep 1	uncultured bacterium(Deep 1)
OTU1420	0	0	0	Bacteria			Proteobacteria		Alphaproteobacteria		SAR11 clade	Deep 1	uncultured bacterium(Deep 1)
OTU1421	0	0	0	Bacteria			Proteobacteria		Alphaproteobacteria		SAR11 clade	Deep 1	uncultured bacterium(Deep 1)
OTU1422	0	0	0	Bacteria			Proteobacteria		Alphaproteobacteria		SAR11 clade	Deep 1	uncultured bacterium(Deep 1)
OTU1423	0	0	0	Bacteria			Proteobacteria		Alphaproteobacteria		SAR11 clade	Deep 1	uncultured bacterium(Deep 1)
OTU1424	0	0	0	Bacteria			Proteobacteria		Alphaproteobacteria		SAR11 clade	Deep 1	uncultured bacterium(Deep 1)
OTU1425	0	0	0	Bacteria			Proteobacteria		Alphaproteobacteria		SAR11 clade	Deep 1	uncultured bacterium(Deep 1)
OTU1426	0	0	0	Bacteria			Proteobacteria		Alphaproteobacteria		SAR11 clade	Deep 1	uncultured bacterium(Deep 1)
OTU1427	0	0	0	Bacteria			Proteobacteria		Alphaproteobacteria		SAR11 clade	Deep 1	uncultured bacterium(Deep 1)
OTU1428	0	0	0	Bacteria			Proteobacteria		Alphaproteobacteria		SAR11 clade	Deep 1	uncultured marine bacterium(Deep 1)
OTU1429	0	0	0	Bacteria			Proteobacteria		Alphaproteobacteria		SAR11 clade	Deep 1	uncultured marine microorganism(Deep 1)
OTU1430	0	0	0	Bacteria			Proteobacteria		Alphaproteobacteria		SAR11 clade	Deep 1	uncultured marine microorganism(Deep 1)
OTU1431	0	0	0	Bacteria			Proteobacteria		Alphaproteobacteria		SAR11 clade	Deep 1	uncultured marine microorganism(Deep 1)
OTU1432	0	0	0	Bacteria			Proteobacteria		Alphaproteobacteria		SAR11 clade	Deep 1	uncultured organism(Deep 1)
OTU1433	0	0	0	Bacteria			Proteobacteria		Alphaproteobacteria		SAR11 clade	Deep 1	uncultured organism(Deep 1)
OTU1434	0	0	0	Bacteria			Proteobacteria		Alphaproteobacteria		SAR11 clade	Surface 1	marine metagenome(Surface 1)
OTU1435	0	0	0	Bacteria			Proteobacteria		Alphaproteobacteria		SAR11 clade	Surface 1	marine metagenome(Surface 1)
OTU1436	0	0	0	Bacteria			Proteobacteria		Alphaproteobacteria		SAR11 clade	Surface 1	marine metagenome(Surface 1)
OTU1437	0	0	0	Bacteria			Proteobacteria		Alphaproteobacteria		SAR11 clade	Surface 1	marine metagenome(Surface 1)
OTU1438	0	0	0	Bacteria			Proteobacteria		Alphaproteobacteria		SAR11 clade	Surface 1	uncultured SAR11 cluster alpha proteobacterium(Surface 1)
OTU1439	0	0	0	Bacteria			Proteobacteria		Alphaproteobacteria		SAR11 clade	Surface 1	uncultured SAR11 cluster alpha proteobacterium(Surface 1)
OTU1440	0	0	0	Bacteria			Proteobacteria		Alphaproteobacteria		SAR11 clade	Surface 1	uncultured SAR11 cluster alpha proteobacterium(Surface 1)
OTU1441	0	0	0	Bacteria			Proteobacteria		Alphaproteobacteria		SAR11 clade	Surface 1	uncultured SAR11 cluster alpha proteobacterium(Surface 1)
OTU1442	0	0	0	Bacteria			Proteobacteria		Alphaproteobacteria		SAR11 clade	Surface 1	uncultured alpha proteobacterium(Surface 1)
OTU1443	0	0	0	Bacteria			Proteobacteria		Alphaproteobacteria		SAR11 clade	Surface 1	uncultured alpha proteobacterium(Surface 1)
OTU1444	0	0	0	Bacteria			Proteobacteria		Alphaproteobacteria		SAR11 clade	Surface 1	uncultured alpha proteobacterium(Surface 1)
OTU1445	0	0	0	Bacteria			Proteobacteria		Alphaproteobacteria		SAR11 clade	Surface 1	uncultured alpha proteobacterium(Surface 1)
OTU1446	0	0	0	Bacteria			Proteobacteria		Alphaproteobacteria		SAR11 clade	Surface 1	uncultured alpha proteobacterium(Surface 1)
OTU1447	0	0	0	Bacteria			Proteobacteria		Alphaproteobacteria		SAR11 clade	Surface 1	uncultured alpha proteobacterium(Surface 1)
OTU1448	0	0	0	Bacteria			Proteobacteria		Alphaproteobacteria		SAR11 clade	Surface 1	uncultured alpha proteobacterium(Surface 1)
OTU1449	0	0	0	Bacteria			Proteobacteria		Alphaproteobacteria		SAR11 clade	Surface 1	uncultured alpha proteobacterium(Surface 1)
OTU1450	0	0	0	Bacteria			Proteobacteria		Alphaproteobacteria		SAR11 clade	Surface 1	uncultured alpha proteobacterium(Surface 1)
OTU1451	0	0	0	Bacteria			Proteobacteria		Alphaproteobacteria		SAR11 clade	Surface 1	uncultured alpha proteobacterium(Surface 1)
OTU1452	0	0	0	Bacteria			Proteobacteria		Alphaproteobacteria		SAR11 clade	Surface 1	uncultured alpha proteobacterium(Surface 1)
OTU1453	0	0	0	Bacteria			Proteobacteria		Alphaproteobacteria		SAR11 clade	Surface 1	uncultured alpha proteobacterium(Surface 1)
OTU1454	0	0	0	Bacteria			Proteobacteria		Alphaproteobacteria		SAR11 clade	Surface 1	uncultured alpha proteobacterium(Surface 1)
OTU1455	0	0	0	Bacteria			Proteobacteria		Alphaproteobacteria		SAR11 clade	Surface 1	uncultured bacterium(Surface 1)
OTU1456	0	0	0	Bacteria			Proteobacteria		Alphaproteobacteria		SAR11 clade	Surface 1	uncultured bacterium(Surface 1)
OTU1457	0	0	0	Bacteria			Proteobacteria		Alphaproteobacteria		SAR11 clade	Surface 1	uncultured bacterium(Surface 1)
OTU1458	0	0	0	Bacteria			Proteobacteria		Alphaproteobacteria		SAR11 clade	Surface 1	uncultured bacterium(Surface 1)
OTU1459	0	0	0	Bacteria			Proteobacteria		Alphaproteobacteria		SAR11 clade	Surface 1	uncultured bacterium(Surface 1)
OTU1460	0	0	0	Bacteria			Proteobacteria		Alphaproteobacteria		SAR11 clade	Surface 1	uncultured bacterium(Surface 1)
OTU1461	0	0	0	Bacteria			Proteobacteria		Alphaproteobacteria		SAR11 clade	Surface 1	uncultured bacterium(Surface 1)
OTU1462	0	0	0	Bacteria			Proteobacteria		Alphaproteobacteria		SAR11 clade	Surface 1	uncultured bacterium(Surface 1)
OTU1463	0	0	0	Bacteria			Proteobacteria		Alphaproteobacteria		SAR11 clade	Surface 1	uncultured bacterium(Surface 1)
OTU1464	0	0	0	Bacteria			Proteobacteria		Alphaproteobacteria		SAR11 clade	Surface 1	uncultured bacterium(Surface 1)
OTU1465	0	0	0	Bacteria			Proteobacteria		Alphaproteobacteria		SAR11 clade	Surface 1	uncultured bacterium(Surface 1)
OTU1466	0	0	0	Bacteria			Proteobacteria		Alphaproteobacteria		SAR11 clade	Surface 1	uncultured bacterium(Surface 1)
OTU1467	0	0	0	Bacteria			Proteobacteria		Alphaproteobacteria		SAR11 clade	Surface 1	uncultured bacterium(Surface 1)
OTU1468	0	0	0	Bacteria			Proteobacteria		Alphaproteobacteria		SAR11 clade	Surface 1	uncultured bacterium(Surface 1)
OTU1469	0	0	0	Bacteria			Proteobacteria		Alphaproteobacteria		SAR11 clade	Surface 1	uncultured bacterium(Surface 1)
OTU1470	0	0	0	Bacteria			Proteobacteria		Alphaproteobacteria		SAR11 clade	Surface 1	uncultured bacterium(Surface 1)
OTU1471	0	0	0	Bacteria			Proteobacteria		Alphaproteobacteria		SAR11 clade	Surface 1	uncultured bacterium(Surface 1)
OTU1472	0	0	0	Bacteria			Proteobacteria		Alphaproteobacteria		SAR11 clade	Surface 1	uncultured bacterium(Surface 1)
OTU1473	0	0	0	Bacteria			Proteobacteria		Alphaproteobacteria		SAR11 clade	Surface 1	uncultured bacterium(Surface 1)
OTU1474	0	0	0	Bacteria			Proteobacteria		Alphaproteobacteria		SAR11 clade	Surface 1	uncultured bacterium(Surface 1)
OTU1475	0	0	0	Bacteria			Proteobacteria		Alphaproteobacteria		SAR11 clade	Surface 1	uncultured bacterium(Surface 1)
OTU1476	0	0	0	Bacteria			Proteobacteria		Alphaproteobacteria		SAR11 clade	Surface 1	uncultured bacterium(Surface 1)
OTU1477	0	0	0	Bacteria			Proteobacteria		Alphaproteobacteria		SAR11 clade	Surface 1	uncultured bacterium(Surface 1)
OTU1478	0	0	0	Bacteria			Proteobacteria		Alphaproteobacteria		SAR11 clade	Surface 1	uncultured bacterium(Surface 1)
OTU1479	0	0	0	Bacteria			Proteobacteria		Alphaproteobacteria		SAR11 clade	Surface 1	uncultured bacterium(Surface 1)
OTU1480	0	0	0	Bacteria			Proteobacteria		Alphaproteobacteria		SAR11 clade	Surface 1	uncultured bacterium(Surface 1)
OTU1481	0	0	0	Bacteria			Proteobacteria		Alphaproteobacteria		SAR11 clade	Surface 1	uncultured bacterium(Surface 1)
OTU1482	0	0	0	Bacteria			Proteobacteria		Alphaproteobacteria		SAR11 clade	Surface 1	uncultured bacterium(Surface 1)
OTU1483	0	0	0	Bacteria			Proteobacteria		Alphaproteobacteria		SAR11 clade	Surface 1	uncultured bacterium(Surface 1)
OTU1484	0	0	0	Bacteria			Proteobacteria		Alphaproteobacteria		SAR11 clade	Surface 1	uncultured bacterium(Surface 1)
OTU1485	0	0	0	Bacteria			Proteobacteria		Alphaproteobacteria		SAR11 clade	Surface 1	uncultured bacterium(Surface 1)
OTU1486	0	0	0	Bacteria			Proteobacteria		Alphaproteobacteria		SAR11 clade	Surface 1	uncultured bacterium(Surface 1)
OTU1487	0	0	0	Bacteria			Proteobacteria		Alphaproteobacteria		SAR11 clade	Surface 1	uncultured bacterium(Surface 1)
OTU1488	0	0	0	Bacteria			Proteobacteria		Alphaproteobacteria		SAR11 clade	Surface 1	uncultured bacterium(Surface 1)
OTU1489	0	0	0	Bacteria			Proteobacteria		Alphaproteobacteria		SAR11 clade	Surface 1	uncultured bacterium(Surface 1)
OTU1490	0	0	0	Bacteria			Proteobacteria		Alphaproteobacteria		SAR11 clade	Surface 1	uncultured bacterium(Surface 1)
OTU1491	0	0	0	Bacteria			Proteobacteria		Alphaproteobacteria		SAR11 clade	Surface 1	uncultured bacterium(Surface 1)
OTU1492	0	0	0	Bacteria			Proteobacteria		Alphaproteobacteria		SAR11 clade	Surface 1	uncultured bacterium(Surface 1)
OTU1493	0	0	0	Bacteria			Proteobacteria		Alphaproteobacteria		SAR11 clade	Surface 1	uncultured bacterium(Surface 1)
OTU1494	0	0	0	Bacteria			Proteobacteria		Alphaproteobacteria		SAR11 clade	Surface 1	uncultured bacterium(Surface 1)
OTU1495	0	0	0	Bacteria			Proteobacteria		Alphaproteobacteria		SAR11 clade	Surface 1	uncultured bacterium(Surface 1)
OTU1496	0	0	0	Bacteria			Proteobacteria		Alphaproteobacteria		SAR11 clade	Surface 1	uncultured bacterium(Surface 1)
OTU1497	0	0	0	Bacteria			Proteobacteria		Alphaproteobacteria		SAR11 clade	Surface 1	uncultured bacterium(Surface 1)
OTU1498	0	0	0	Bacteria			Proteobacteria		Alphaproteobacteria		SAR11 clade	Surface 1	uncultured bacterium(Surface 1)
OTU1499	0	0	0	Bacteria			Proteobacteria		Alphaproteobacteria		SAR11 clade	Surface 1	uncultured bacterium(Surface 1)
OTU1500	0	0	0	Bacteria			Proteobacteria		Alphaproteobacteria		SAR11 clade	Surface 1	uncultured bacterium(Surface 1)
OTU1501	0	0	0	Bacteria			Proteobacteria		Alphaproteobacteria		SAR11 clade	Surface 1	uncultured bacterium(Surface 1)
OTU1502	0	0	0	Bacteria			Proteobacteria		Alphaproteobacteria		SAR11 clade	Surface 1	uncultured bacterium(Surface 1)
OTU1503	0	0	0	Bacteria			Proteobacteria		Alphaproteobacteria		SAR11 clade	Surface 1	uncultured bacterium(Surface 1)
OTU1504	0	0	0	Bacteria			Proteobacteria		Alphaproteobacteria		SAR11 clade	Surface 1	uncultured bacterium(Surface 1)
OTU1505	0	0	0	Bacteria			Proteobacteria		Alphaproteobacteria		SAR11 clade	Surface 1	uncultured bacterium(Surface 1)
OTU1506	0	0	0	Bacteria			Proteobacteria		Alphaproteobacteria		SAR11 clade	Surface 1	uncultured bacterium(Surface 1)
OTU1507	0	0	0	Bacteria			Proteobacteria		Alphaproteobacteria		SAR11 clade	Surface 1	uncultured bacterium(Surface 1)
OTU1508	0	0	0	Bacteria			Proteobacteria		Alphaproteobacteria		SAR11 clade	Surface 1	uncultured bacterium(Surface 1)
OTU1509	0	0	0	Bacteria			Proteobacteria		Alphaproteobacteria		SAR11 clade	Surface 1	uncultured bacterium(Surface 1)
OTU1510	0	0	0	Bacteria			Proteobacteria		Alphaproteobacteria		SAR11 clade	Surface 1	uncultured bacterium(Surface 1)
OTU1511	0	0	0	Bacteria			Proteobacteria		Alphaproteobacteria		SAR11 clade	Surface 1	uncultured bacterium(Surface 1)
OTU1512	0	0	0	Bacteria			Proteobacteria		Alphaproteobacteria		SAR11 clade	Surface 1	uncultured bacterium(Surface 1)
OTU1513	0	0	0	Bacteria			Proteobacteria		Alphaproteobacteria		SAR11 clade	Surface 1	uncultured bacterium(Surface 1)
OTU1514	0	0	0	Bacteria			Proteobacteria		Alphaproteobacteria		SAR11 clade	Surface 1	uncultured bacterium(Surface 1)
OTU1515	0	0	0	Bacteria			Proteobacteria		Alphaproteobacteria		SAR11 clade	Surface 1	uncultured bacterium(Surface 1)
OTU1516	0	0	0	Bacteria			Proteobacteria		Alphaproteobacteria		SAR11 clade	Surface 1	uncultured bacterium(Surface 1)
OTU1517	0	0	0	Bacteria			Proteobacteria		Alphaproteobacteria		SAR11 clade	Surface 1	uncultured bacterium(Surface 1)
OTU1518	0	0	0	Bacteria			Proteobacteria		Alphaproteobacteria		SAR11 clade	Surface 1	uncultured bacterium(Surface 1)
OTU1519	0	0	0	Bacteria			Proteobacteria		Alphaproteobacteria		SAR11 clade	Surface 1	uncultured bacterium(Surface 1)
OTU1520	0	0	0	Bacteria			Proteobacteria		Alphaproteobacteria		SAR11 clade	Surface 1	uncultured bacterium(Surface 1)
OTU1521	0	0	0	Bacteria			Proteobacteria		Alphaproteobacteria		SAR11 clade	Surface 1	uncultured bacterium(Surface 1)
OTU1522	0	0	0	Bacteria			Proteobacteria		Alphaproteobacteria		SAR11 clade	Surface 1	uncultured bacterium(Surface 1)
OTU1523	0	0	0	Bacteria			Proteobacteria		Alphaproteobacteria		SAR11 clade	Surface 1	uncultured bacterium(Surface 1)
OTU1524	0	0	0	Bacteria			Proteobacteria		Alphaproteobacteria		SAR11 clade	Surface 1	uncultured bacterium(Surface 1)
OTU1525	0	0	0	Bacteria			Proteobacteria		Alphaproteobacteria		SAR11 clade	Surface 1	uncultured bacterium(Surface 1)
OTU1526	0	0	0	Bacteria			Proteobacteria		Alphaproteobacteria		SAR11 clade	Surface 1	uncultured bacterium(Surface 1)
OTU1527	0	0	0	Bacteria			Proteobacteria		Alphaproteobacteria		SAR11 clade	Surface 1	uncultured bacterium(Surface 1)
OTU1528	0	0	0	Bacteria			Proteobacteria		Alphaproteobacteria		SAR11 clade	Surface 1	uncultured bacterium(Surface 1)
OTU1529	0	0	0	Bacteria			Proteobacteria		Alphaproteobacteria		SAR11 clade	Surface 1	uncultured bacterium(Surface 1)
OTU1530	0	0	0	Bacteria			Proteobacteria		Alphaproteobacteria		SAR11 clade	Surface 1	uncultured bacterium(Surface 1)
OTU1531	0	0	0	Bacteria			Proteobacteria		Alphaproteobacteria		SAR11 clade	Surface 1	uncultured bacterium(Surface 1)
OTU1532	0	0	0	Bacteria			Proteobacteria		Alphaproteobacteria		SAR11 clade	Surface 1	uncultured bacterium(Surface 1)
OTU1533	0	0	0	Bacteria			Proteobacteria		Alphaproteobacteria		SAR11 clade	Surface 1	uncultured bacterium(Surface 1)
OTU1534	0	0	0	Bacteria			Proteobacteria		Alphaproteobacteria		SAR11 clade	Surface 1	uncultured bacterium(Surface 1)
OTU1535	0	0	0	Bacteria			Proteobacteria		Alphaproteobacteria		SAR11 clade	Surface 1	uncultured bacterium(Surface 1)
OTU1536	0	0	0	Bacteria			Proteobacteria		Alphaproteobacteria		SAR11 clade	Surface 1	uncultured bacterium(Surface 1)
OTU1537	0	0	0	Bacteria			Proteobacteria		Alphaproteobacteria		SAR11 clade	Surface 1	uncultured bacterium(Surface 1)
OTU1538	0	0	0	Bacteria			Proteobacteria		Alphaproteobacteria		SAR11 clade	Surface 1	uncultured bacterium(Surface 1)
OTU1539	0	0	0	Bacteria			Proteobacteria		Alphaproteobacteria		SAR11 clade	Surface 1	uncultured bacterium(Surface 1)
OTU1540	0	0	0	Bacteria			Proteobacteria		Alphaproteobacteria		SAR11 clade	Surface 1	uncultured bacterium(Surface 1)
OTU1541	0	0	0	Bacteria			Proteobacteria		Alphaproteobacteria		SAR11 clade	Surface 1	uncultured bacterium(Surface 1)
OTU1542	0	0	0	Bacteria			Proteobacteria		Alphaproteobacteria		SAR11 clade	Surface 1	uncultured bacterium(Surface 1)
OTU1543	0	0	0	Bacteria			Proteobacteria		Alphaproteobacteria		SAR11 clade	Surface 1	uncultured bacterium(Surface 1)
OTU1544	0	0	0	Bacteria			Proteobacteria		Alphaproteobacteria		SAR11 clade	Surface 1	uncultured bacterium(Surface 1)
OTU1545	0	0	0	Bacteria			Proteobacteria		Alphaproteobacteria		SAR11 clade	Surface 1	uncultured bacterium(Surface 1)
OTU1546	0	0	0	Bacteria			Proteobacteria		Alphaproteobacteria		SAR11 clade	Surface 1	uncultured bacterium(Surface 1)
OTU1547	0	0	0	Bacteria			Proteobacteria		Alphaproteobacteria		SAR11 clade	Surface 1	uncultured bacterium(Surface 1)
OTU1548	0	0	0	Bacteria			Proteobacteria		Alphaproteobacteria		SAR11 clade	Surface 1	uncultured bacterium(Surface 1)
OTU1549	0	0	0	Bacteria			Proteobacteria		Alphaproteobacteria		SAR11 clade	Surface 1	uncultured bacterium(Surface 1)
OTU1550	0	0	0	Bacteria			Proteobacteria		Alphaproteobacteria		SAR11 clade	Surface 1	uncultured bacterium(Surface 1)
OTU1551	0	0	0	Bacteria			Proteobacteria		Alphaproteobacteria		SAR11 clade	Surface 1	uncultured bacterium(Surface 1)
OTU1552	0	0	0	Bacteria			Proteobacteria		Alphaproteobacteria		SAR11 clade	Surface 1	uncultured bacterium(Surface 1)
OTU1553	0	0	0	Bacteria			Proteobacteria		Alphaproteobacteria		SAR11 clade	Surface 1	uncultured bacterium(Surface 1)
OTU1554	0	0	0	Bacteria			Proteobacteria		Alphaproteobacteria		SAR11 clade	Surface 1	uncultured bacterium(Surface 1)
OTU1555	0	0	0	Bacteria			Proteobacteria		Alphaproteobacteria		SAR11 clade	Surface 1	uncultured bacterium(Surface 1)
OTU1556	0	0	0	Bacteria			Proteobacteria		Alphaproteobacteria		SAR11 clade	Surface 1	uncultured bacterium(Surface 1)
OTU1557	0	0	0	Bacteria			Proteobacteria		Alphaproteobacteria		SAR11 clade	Surface 1	uncultured bacterium(Surface 1)
OTU1558	0	0	0	Bacteria			Proteobacteria		Alphaproteobacteria		SAR11 clade	Surface 1	uncultured bacterium(Surface 1)
OTU1559	0	0	0	Bacteria			Proteobacteria		Alphaproteobacteria		SAR11 clade	Surface 1	uncultured bacterium(Surface 1)
OTU1560	0	0	0	Bacteria			Proteobacteria		Alphaproteobacteria		SAR11 clade	Surface 1	uncultured bacterium(Surface 1)
OTU1561	0	0	0	Bacteria			Proteobacteria		Alphaproteobacteria		SAR11 clade	Surface 1	uncultured bacterium(Surface 1)
OTU1562	0	0	0	Bacteria			Proteobacteria		Alphaproteobacteria		SAR11 clade	Surface 1	uncultured bacterium(Surface 1)
OTU1563	0	0	0	Bacteria			Proteobacteria		Alphaproteobacteria		SAR11 clade	Surface 1	uncultured bacterium(Surface 1)
OTU1564	0	0	0	Bacteria			Proteobacteria		Alphaproteobacteria		SAR11 clade	Surface 1	uncultured bacterium(Surface 1)
OTU1565	0	0	0	Bacteria			Proteobacteria		Alphaproteobacteria		SAR11 clade	Surface 1	uncultured bacterium(Surface 1)
OTU1566	0	0	0	Bacteria			Proteobacteria		Alphaproteobacteria		SAR11 clade	Surface 1	uncultured bacterium(Surface 1)
OTU1567	0	0	0	Bacteria			Proteobacteria		Alphaproteobacteria		SAR11 clade	Surface 1	uncultured bacterium(Surface 1)
OTU1568	0	0	0	Bacteria			Proteobacteria		Alphaproteobacteria		SAR11 clade	Surface 1	uncultured bacterium(Surface 1)
OTU1569	0	0	0	Bacteria			Proteobacteria		Alphaproteobacteria		SAR11 clade	Surface 1	uncultured bacterium(Surface 1)
OTU1570	0	0	0	Bacteria			Proteobacteria		Alphaproteobacteria		SAR11 clade	Surface 1	uncultured bacterium(Surface 1)
OTU1571	0	0	0	Bacteria			Proteobacteria		Alphaproteobacteria		SAR11 clade	Surface 1	uncultured bacterium(Surface 1)
OTU1572	0	0	0	Bacteria			Proteobacteria		Alphaproteobacteria		SAR11 clade	Surface 1	uncultured bacterium(Surface 1)
OTU1573	0	0	0	Bacteria			Proteobacteria		Alphaproteobacteria		SAR11 clade	Surface 1	uncultured bacterium(Surface 1)
OTU1574	0	0	0	Bacteria			Proteobacteria		Alphaproteobacteria		SAR11 clade	Surface 1	uncultured bacterium(Surface 1)
OTU1575	0	0	0	Bacteria			Proteobacteria		Alphaproteobacteria		SAR11 clade	Surface 1	uncultured bacterium(Surface 1)
OTU1576	0	0	0	Bacteria			Proteobacteria		Alphaproteobacteria		SAR11 clade	Surface 1	uncultured bacterium(Surface 1)
OTU1577	0	0	0	Bacteria			Proteobacteria		Alphaproteobacteria		SAR11 clade	Surface 1	uncultured bacterium(Surface 1)
OTU1578	0	0	0	Bacteria			Proteobacteria		Alphaproteobacteria		SAR11 clade	Surface 1	uncultured bacterium(Surface 1)
OTU1579	0	0	0	Bacteria			Proteobacteria		Alphaproteobacteria		SAR11 clade	Surface 1	uncultured bacterium(Surface 1)
OTU1580	0	0	0	Bacteria			Proteobacteria		Alphaproteobacteria		SAR11 clade	Surface 1	uncultured bacterium(Surface 1)
OTU1581	0	0	0	Bacteria			Proteobacteria		Alphaproteobacteria		SAR11 clade	Surface 1	uncultured bacterium(Surface 1)
OTU1582	0	0	0	Bacteria			Proteobacteria		Alphaproteobacteria		SAR11 clade	Surface 1	uncultured bacterium(Surface 1)
OTU1583	0	0	0	Bacteria			Proteobacteria		Alphaproteobacteria		SAR11 clade	Surface 1	uncultured bacterium(Surface 1)
OTU1584	0	0	0	Bacteria			Proteobacteria		Alphaproteobacteria		SAR11 clade	Surface 1	uncultured bacterium(Surface 1)
OTU1585	0	0	0	Bacteria			Proteobacteria		Alphaproteobacteria		SAR11 clade	Surface 1	uncultured bacterium(Surface 1)
OTU1586	0	0	0	Bacteria			Proteobacteria		Alphaproteobacteria		SAR11 clade	Surface 1	uncultured bacterium(Surface 1)
OTU1587	0	0	0	Bacteria			Proteobacteria		Alphaproteobacteria		SAR11 clade	Surface 1	uncultured bacterium(Surface 1)
OTU1588	0	0	0	Bacteria			Proteobacteria		Alphaproteobacteria		SAR11 clade	Surface 1	uncultured bacterium(Surface 1)
OTU1589	0	0	0	Bacteria			Proteobacteria		Alphaproteobacteria		SAR11 clade	Surface 1	uncultured bacterium(Surface 1)
OTU1590	0	0	0	Bacteria			Proteobacteria		Alphaproteobacteria		SAR11 clade	Surface 1	uncultured marine bacterium(Surface 1)
OTU1591	0	0	0	Bacteria			Proteobacteria		Alphaproteobacteria		SAR11 clade	Surface 1	uncultured marine bacterium(Surface 1)
OTU1592	0	0	0	Bacteria			Proteobacteria		Alphaproteobacteria		SAR11 clade	Surface 1	uncultured marine bacterium(Surface 1)
OTU1593	0	0	0	Bacteria			Proteobacteria		Alphaproteobacteria		SAR11 clade	Surface 1	uncultured marine bacterium(Surface 1)
OTU1594	0	0	0	Bacteria			Proteobacteria		Alphaproteobacteria		SAR11 clade	Surface 1	uncultured marine bacterium(Surface 1)
OTU1595	0	0	0	Bacteria			Proteobacteria		Alphaproteobacteria		SAR11 clade	Surface 1	uncultured marine bacterium(Surface 1)
OTU1596	0	0	0	Bacteria			Proteobacteria		Alphaproteobacteria		SAR11 clade	Surface 1	uncultured marine bacterium(Surface 1)
OTU1597	0	0	0	Bacteria			Proteobacteria		Alphaproteobacteria		SAR11 clade	Surface 1	uncultured marine bacterium(Surface 1)
OTU1598	0	0	0	Bacteria			Proteobacteria		Alphaproteobacteria		SAR11 clade	Surface 1	uncultured marine bacterium(Surface 1)
OTU1599	0	0	0	Bacteria			Proteobacteria		Alphaproteobacteria		SAR11 clade	Surface 1	uncultured marine bacterium(Surface 1)
OTU1600	0	0	0	Bacteria			Proteobacteria		Alphaproteobacteria		SAR11 clade	Surface 1	uncultured marine bacterium(Surface 1)
OTU1601	0	0	0	Bacteria			Proteobacteria		Alphaproteobacteria		SAR11 clade	Surface 1	uncultured marine bacterium(Surface 1)
OTU1602	0	0	0	Bacteria			Proteobacteria		Alphaproteobacteria		SAR11 clade	Surface 1	uncultured marine bacterium(Surface 1)
OTU1603	0	0	0	Bacteria			Proteobacteria		Alphaproteobacteria		SAR11 clade	Surface 1	uncultured marine bacterium(Surface 1)
OTU1604	0	0	0	Bacteria			Proteobacteria		Alphaproteobacteria		SAR11 clade	Surface 1	uncultured marine bacterium(Surface 1)
OTU1605	0	0	0	Bacteria			Proteobacteria		Alphaproteobacteria		SAR11 clade	Surface 1	uncultured marine bacterium(Surface 1)
OTU1606	0	0	0	Bacteria			Proteobacteria		Alphaproteobacteria		SAR11 clade	Surface 1	uncultured marine microorganism(Surface 1)
OTU1607	0	0	0	Bacteria			Proteobacteria		Alphaproteobacteria		SAR11 clade	Surface 1	uncultured marine microorganism(Surface 1)
OTU1608	0	0	0	Bacteria			Proteobacteria		Alphaproteobacteria		SAR11 clade	Surface 1	uncultured marine microorganism(Surface 1)
OTU1609	0	0	0	Bacteria			Proteobacteria		Alphaproteobacteria		SAR11 clade	Surface 1	uncultured marine microorganism(Surface 1)
OTU1610	0	0	0	Bacteria			Proteobacteria		Alphaproteobacteria		SAR11 clade	Surface 1	uncultured organism(Surface 1)
OTU1611	0	0	0	Bacteria			Proteobacteria		Alphaproteobacteria		SAR11 clade	Surface 1	unidentified marine bacterioplankton
OTU1612	0	0	0	Bacteria			Proteobacteria		Alphaproteobacteria		SAR11 clade	Surface 1	unidentified marine bacterioplankton
OTU1613	0	0	0	Bacteria			Proteobacteria		Alphaproteobacteria		SAR11 clade	Surface 1	unidentified marine bacterioplankton
OTU1614	0	0	0	Bacteria			Proteobacteria		Alphaproteobacteria		SAR11 clade	Surface 1	unidentified marine bacterioplankton
OTU1615	0	0	0	Bacteria			Proteobacteria		Alphaproteobacteria		SAR11 clade	Surface 1	unidentified marine bacterioplankton
OTU1616	0	0	0	Bacteria			Proteobacteria		Alphaproteobacteria		SAR11 clade	Surface 1	unidentified marine bacterioplankton
OTU1617	0	0	0	Bacteria			Proteobacteria		Alphaproteobacteria		SAR11 clade	Surface 2	marine metagenome(Surface 2)
OTU1618	0	0	0	Bacteria			Proteobacteria		Alphaproteobacteria		SAR11 clade	Surface 2	marine metagenome(Surface 2)
OTU1619	0	0	0	Bacteria			Proteobacteria		Alphaproteobacteria		SAR11 clade	Surface 2	uncultured alpha proteobacterium MB11B07(Surface 2)
OTU1620	0	0	0	Bacteria			Proteobacteria		Alphaproteobacteria		SAR11 clade	Surface 2	uncultured alpha proteobacterium(Surface 2)
OTU1621	0	0	0	Bacteria			Proteobacteria		Alphaproteobacteria		SAR11 clade	Surface 2	uncultured alpha proteobacterium(Surface 2)
OTU1622	0	0	0	Bacteria			Proteobacteria		Alphaproteobacteria		SAR11 clade	Surface 2	uncultured bacterium(Surface 2)
OTU1623	0	0	0	Bacteria			Proteobacteria		Alphaproteobacteria		SAR11 clade	Surface 2	uncultured bacterium(Surface 2)
OTU1624	0	0	0	Bacteria			Proteobacteria		Alphaproteobacteria		SAR11 clade	Surface 2	uncultured bacterium(Surface 2)
OTU1625	0	0	0	Bacteria			Proteobacteria		Alphaproteobacteria		SAR11 clade	Surface 2	uncultured bacterium(Surface 2)
OTU1626	0	0	0	Bacteria			Proteobacteria		Alphaproteobacteria		SAR11 clade	Surface 2	uncultured bacterium(Surface 2)
OTU1627	0	0	0	Bacteria			Proteobacteria		Alphaproteobacteria		SAR11 clade	Surface 2	uncultured bacterium(Surface 2)
OTU1628	0	0	0	Bacteria			Proteobacteria		Alphaproteobacteria		SAR11 clade	Surface 2	uncultured bacterium(Surface 2)
OTU1629	0	0	0	Bacteria			Proteobacteria		Alphaproteobacteria		SAR11 clade	Surface 2	uncultured bacterium(Surface 2)
OTU1630	0	0	0	Bacteria			Proteobacteria		Alphaproteobacteria		SAR11 clade	Surface 2	uncultured bacterium(Surface 2)
OTU1631	0	0	0	Bacteria			Proteobacteria		Alphaproteobacteria		SAR11 clade	Surface 2	uncultured bacterium(Surface 2)
OTU1632	0	0	0	Bacteria			Proteobacteria		Alphaproteobacteria		SAR11 clade	Surface 2	uncultured bacterium(Surface 2)
OTU1633	0	0	0	Bacteria			Proteobacteria		Alphaproteobacteria		SAR11 clade	Surface 2	uncultured bacterium(Surface 2)
OTU1634	0	0	0	Bacteria			Proteobacteria		Alphaproteobacteria		SAR11 clade	Surface 2	uncultured bacterium(Surface 2)
OTU1635	0	0	0	Bacteria			Proteobacteria		Alphaproteobacteria		SAR11 clade	Surface 2	uncultured bacterium(Surface 2)
OTU1636	0	0	0	Bacteria			Proteobacteria		Alphaproteobacteria		SAR11 clade	Surface 2	uncultured bacterium(Surface 2)
OTU1637	0	0	0	Bacteria			Proteobacteria		Alphaproteobacteria		SAR11 clade	Surface 2	uncultured bacterium(Surface 2)
OTU1638	0	0	0	Bacteria			Proteobacteria		Alphaproteobacteria		SAR11 clade	Surface 2	uncultured bacterium(Surface 2)
OTU1639	0	0	0	Bacteria			Proteobacteria		Alphaproteobacteria		SAR11 clade	Surface 2	uncultured bacterium(Surface 2)
OTU1640	0	0	0	Bacteria			Proteobacteria		Alphaproteobacteria		SAR11 clade	Surface 2	uncultured bacterium(Surface 2)
OTU1641	0	0	0	Bacteria			Proteobacteria		Alphaproteobacteria		SAR11 clade	Surface 2	unidentified marine bacterioplankton
OTU1642	0	0	0	Bacteria			Proteobacteria		Alphaproteobacteria		SAR11 clade	Surface 4	uncultured alpha proteobacterium(Surface 4)
OTU1643	0	0	0	Bacteria			Proteobacteria		Alphaproteobacteria		SAR11 clade	Surface 4	uncultured bacterium(Surface 4)
OTU1644	0	0	0	Bacteria			Proteobacteria		Alphaproteobacteria		Sneathiellales	Sneathiellaceae	Sneathiella
OTU1645	0	0	0	Bacteria			Proteobacteria		Alphaproteobacteria		Sphingomonadales		Sphingomonadaceae
OTU1646	0	0	0	Bacteria			Proteobacteria		Alphaproteobacteria		Sphingomonadales	Erythrobacteraceae	Porphyrobacter
OTU1647	0	0	0	Bacteria			Proteobacteria		Deltaproteobacteria		Bdellovibrionales	Bacteriovoracaceae	uncultured(Bacteriovoracaceae)
OTU1648	0	0	0	Bacteria			Proteobacteria		Deltaproteobacteria		Bdellovibrionales	Bacteriovoracaceae	uncultured(Bacteriovoracaceae)
OTU1649	0	0	0	Bacteria			Proteobacteria		Deltaproteobacteria		Desulfuromonadales	GR-WP33-58	uncultured bacterium(GR-WP33-58)
OTU1650	0	0	0	Bacteria			Proteobacteria		Deltaproteobacteria		Desulfuromonadales	GR-WP33-58	uncultured bacterium(GR-WP33-58)
OTU1651	0	0	0	Bacteria			Proteobacteria		Deltaproteobacteria		Desulfuromonadales	GR-WP33-58	uncultured bacterium(GR-WP33-58)
OTU1652	0	0	0	Bacteria			Proteobacteria		Deltaproteobacteria		GR-WP33-30		uncultured delta proteobacterium(GR-WP33-30)
OTU1653	0	0	0	Bacteria			Proteobacteria		Deltaproteobacteria		GR-WP33-30		uncultured delta proteobacterium(GR-WP33-30)
OTU1654	0	0	0	Bacteria			Proteobacteria		Deltaproteobacteria		Myxococcales		uncultured bacterium(0319-6G20)
OTU1655	0	0	0	Bacteria			Proteobacteria		Deltaproteobacteria		Myxococcales		uncultured bacterium(0319-6G20)
OTU1656	0	0	0	Bacteria			Proteobacteria		Deltaproteobacteria		Myxococcales		uncultured(Myxococcales)
OTU1657	0	0	0	Bacteria			Proteobacteria		Deltaproteobacteria		Myxococcales		uncultured(Myxococcales)
OTU1658	0	0	0	Bacteria			Proteobacteria		Deltaproteobacteria		Myxococcales		uncultured(Myxococcales)
OTU1659	0	0	0	Bacteria			Proteobacteria		Deltaproteobacteria		Myxococcales		uncultured(Myxococcales)
OTU1660	0	0	0	Bacteria			Proteobacteria		Deltaproteobacteria		Myxococcales		uncultured(Myxococcales)
OTU1661	0	0	0	Bacteria			Proteobacteria		Deltaproteobacteria		Myxococcales		uncultured(Myxococcales)
OTU1662	0	0	0	Bacteria			Proteobacteria		Deltaproteobacteria		Myxococcales	Nannocystaceae	Plesiocystis
OTU1663	0	0	0	Bacteria			Proteobacteria		Deltaproteobacteria		SAR324 clade(Marine group B)		marine metagenome(SAR324 clade(Marine group B))
OTU1664	0	0	0	Bacteria			Proteobacteria		Deltaproteobacteria		SAR324 clade(Marine group B)		uncultured SAR324 cluster bacterium(SAR324 clade(Marine group B))
OTU1665	0	0	0	Bacteria			Proteobacteria		Deltaproteobacteria		SAR324 clade(Marine group B)		uncultured bacterium HF0130_20J24(SAR324 clade(Marine group B))
OTU1666	0	0	0	Bacteria			Proteobacteria		Deltaproteobacteria		SAR324 clade(Marine group B)		uncultured bacterium HF0200_14D13(SAR324 clade(Marine group B))
OTU1667	0	0	0	Bacteria			Proteobacteria		Deltaproteobacteria		SAR324 clade(Marine group B)		uncultured bacterium(SAR324 clade(Marine group B))
OTU1668	0	0	0	Bacteria			Proteobacteria		Deltaproteobacteria		SAR324 clade(Marine group B)		uncultured bacterium(SAR324 clade(Marine group B))
OTU1669	0	0	0	Bacteria			Proteobacteria		Deltaproteobacteria		SAR324 clade(Marine group B)		uncultured bacterium(SAR324 clade(Marine group B))
OTU1670	0	0	0	Bacteria			Proteobacteria		Deltaproteobacteria		SAR324 clade(Marine group B)		uncultured bacterium(SAR324 clade(Marine group B))
OTU1671	0	0	0	Bacteria			Proteobacteria		Deltaproteobacteria		SAR324 clade(Marine group B)		uncultured bacterium(SAR324 clade(Marine group B))
OTU1672	0	0	0	Bacteria			Proteobacteria		Deltaproteobacteria		SAR324 clade(Marine group B)		uncultured bacterium(SAR324 clade(Marine group B))
OTU1673	0	0	0	Bacteria			Proteobacteria		Deltaproteobacteria		SAR324 clade(Marine group B)		uncultured bacterium(SAR324 clade(Marine group B))
OTU1674	0	0	0	Bacteria			Proteobacteria		Deltaproteobacteria		SAR324 clade(Marine group B)		uncultured bacterium(SAR324 clade(Marine group B))
OTU1675	0	0	0	Bacteria			Proteobacteria		Deltaproteobacteria		SAR324 clade(Marine group B)		uncultured bacterium(SAR324 clade(Marine group B))
OTU1676	0	0	0	Bacteria			Proteobacteria		Deltaproteobacteria		SAR324 clade(Marine group B)		uncultured delta proteobacterium HF0130_19C20(SAR324 clade(Marine group B))
OTU1677	0	0	0	Bacteria			Proteobacteria		Deltaproteobacteria		Sh765B-TzT-29		uncultured bacterium(Sh765B-TzT-29)
OTU1678	0	0	0	Bacteria			Proteobacteria		Deltaproteobacteria		Sh765B-TzT-29		uncultured bacterium(Sh765B-TzT-29)
OTU1679	0	0	0	Bacteria			Proteobacteria		Deltaproteobacteria		Sh765B-TzT-29		uncultured bacterium(Sh765B-TzT-29)
OTU1680	0	0	0	Bacteria			Proteobacteria		Deltaproteobacteria		Sh765B-TzT-29		uncultured bacterium(Sh765B-TzT-29)
OTU1681	0	0	0	Bacteria			Proteobacteria		Deltaproteobacteria		Sh765B-TzT-29		uncultured bacterium(Sh765B-TzT-29)
OTU1682	0	0	0	Bacteria			Proteobacteria		Deltaproteobacteria		Sh765B-TzT-29		uncultured delta proteobacterium(Sh765B-TzT-29)
OTU1683	0	0	0	Bacteria			Proteobacteria		Epsilonproteobacteria		Campylobacterales	Helicobacteraceae	Sulfurimonas
OTU1684	0	0	0	Bacteria			Proteobacteria		Gammaproteobacteria				Order Incertae Sedis
OTU1685	0	0	0	Bacteria			Proteobacteria		Gammaproteobacteria				Order Incertae Sedis
OTU1686	0	0	0	Bacteria			Proteobacteria		Gammaproteobacteria				Order Incertae Sedis
OTU1687	0	0	0	Bacteria			Proteobacteria		Gammaproteobacteria				Order Incertae Sedis
OTU1688	0	0	0	Bacteria			Proteobacteria		Gammaproteobacteria				Order Incertae Sedis
OTU1689	0	0	0	Bacteria			Proteobacteria		Gammaproteobacteria		Alteromonadales	Alteromonadaceae	Dasania
OTU1690	0	0	0	Bacteria			Proteobacteria		Gammaproteobacteria		Alteromonadales	Alteromonadaceae	Halioglobus
OTU1691	0	0	0	Bacteria			Proteobacteria		Gammaproteobacteria		Alteromonadales	Alteromonadaceae	Marinimicrobium
OTU1692	0	0	0	Bacteria			Proteobacteria		Gammaproteobacteria		Alteromonadales	Alteromonadaceae	uncultured(Alteromonadaceae)
OTU1693	0	0	0	Bacteria			Proteobacteria		Gammaproteobacteria		Alteromonadales	Alteromonadaceae	uncultured(Alteromonadaceae)
OTU1694	0	0	0	Bacteria			Proteobacteria		Gammaproteobacteria		Alteromonadales	Alteromonadaceae	uncultured(Alteromonadaceae)
OTU1695	0	0	0	Bacteria			Proteobacteria		Gammaproteobacteria		Alteromonadales	Alteromonadaceae	uncultured(Alteromonadaceae)
OTU1696	0	0	0	Bacteria			Proteobacteria		Gammaproteobacteria		Alteromonadales	Alteromonadaceae	uncultured(Alteromonadaceae)
OTU1697	0	0	0	Bacteria			Proteobacteria		Gammaproteobacteria		Alteromonadales	Alteromonadaceae	uncultured(Alteromonadaceae)
OTU1698	0	0	0	Bacteria			Proteobacteria		Gammaproteobacteria		Alteromonadales	Alteromonadaceae	uncultured(Alteromonadaceae)
OTU1699	0	0	0	Bacteria			Proteobacteria		Gammaproteobacteria		Alteromonadales	Alteromonadaceae	uncultured(Alteromonadaceae)
OTU1700	0	0	0	Bacteria			Proteobacteria		Gammaproteobacteria		Alteromonadales	Alteromonadaceae	uncultured(Alteromonadaceae)
OTU1701	0	0	0	Bacteria			Proteobacteria		Gammaproteobacteria		Alteromonadales	Alteromonadaceae	uncultured(Alteromonadaceae)
OTU1702	0	0	0	Bacteria			Proteobacteria		Gammaproteobacteria		Alteromonadales	Alteromonadaceae	uncultured(Alteromonadaceae)
OTU1703	0	0	0	Bacteria			Proteobacteria		Gammaproteobacteria		Alteromonadales	Alteromonadaceae	uncultured(Alteromonadaceae)
OTU1704	0	0	0	Bacteria			Proteobacteria		Gammaproteobacteria		Alteromonadales	Alteromonadaceae	uncultured(Alteromonadaceae)
OTU1705	0	0	0	Bacteria			Proteobacteria		Gammaproteobacteria		Alteromonadales	Alteromonadaceae	uncultured(Alteromonadaceae)
OTU1706	0	0	0	Bacteria			Proteobacteria		Gammaproteobacteria		Alteromonadales	Alteromonadaceae	uncultured(Alteromonadaceae)
OTU1707	0	0	0	Bacteria			Proteobacteria		Gammaproteobacteria		Alteromonadales	Alteromonadaceae	uncultured(Alteromonadaceae)
OTU1708	0	0	0	Bacteria			Proteobacteria		Gammaproteobacteria		Alteromonadales	Alteromonadaceae	uncultured(Alteromonadaceae)
OTU1709	0	0	0	Bacteria			Proteobacteria		Gammaproteobacteria		Alteromonadales	Alteromonadaceae	uncultured(Alteromonadaceae)
OTU1710	0	0	0	Bacteria			Proteobacteria		Gammaproteobacteria		Alteromonadales	Alteromonadaceae	unidentified marine bacterioplankton
OTU1711	0	0	0	Bacteria			Proteobacteria		Gammaproteobacteria		Chromatiales	Chromatiaceae	Nitrosococcus
OTU1712	0	0	0	Bacteria			Proteobacteria		Gammaproteobacteria		E01-9C-26 marine group		uncultured bacterium(E01-9C-26 marine group)
OTU1713	0	0	0	Bacteria			Proteobacteria		Gammaproteobacteria		E01-9C-26 marine group		uncultured bacterium(E01-9C-26 marine group)
OTU1714	0	0	0	Bacteria			Proteobacteria		Gammaproteobacteria		E01-9C-26 marine group		uncultured bacterium(E01-9C-26 marine group)
OTU1715	0	0	0	Bacteria			Proteobacteria		Gammaproteobacteria		E01-9C-26 marine group		uncultured bacterium(E01-9C-26 marine group)
OTU1716	0	0	0	Bacteria			Proteobacteria		Gammaproteobacteria		E01-9C-26 marine group		uncultured gamma proteobacterium HF0200_24F15(E01-9C-26 marine group)
OTU1717	0	0	0	Bacteria			Proteobacteria		Gammaproteobacteria		E01-9C-26 marine group		uncultured gamma proteobacterium(E01-9C-26 marine group)
OTU1718	0	0	0	Bacteria			Proteobacteria		Gammaproteobacteria		E01-9C-26 marine group		uncultured gamma proteobacterium(E01-9C-26 marine group)
OTU1719	0	0	0	Bacteria			Proteobacteria		Gammaproteobacteria		E01-9C-26 marine group		uncultured gamma proteobacterium(E01-9C-26 marine group)
OTU1720	0	0	0	Bacteria			Proteobacteria		Gammaproteobacteria		E01-9C-26 marine group		uncultured gamma proteobacterium(E01-9C-26 marine group)
OTU1721	0	0	0	Bacteria			Proteobacteria		Gammaproteobacteria		E01-9C-26 marine group		uncultured gamma proteobacterium(E01-9C-26 marine group)
OTU1722	0	0	0	Bacteria			Proteobacteria		Gammaproteobacteria		E01-9C-26 marine group		uncultured marine microorganism(E01-9C-26 marine group)
OTU1723	0	0	0	Bacteria			Proteobacteria		Gammaproteobacteria		Enterobacteriales	Enterobacteriaceae	Citrobacter
OTU1724	0	0	0	Bacteria			Proteobacteria		Gammaproteobacteria		Enterobacteriales	Enterobacteriaceae	Dickeya
OTU1725	0	0	0	Bacteria			Proteobacteria		Gammaproteobacteria		Enterobacteriales	Enterobacteriaceae	Morganella
OTU1726	0	0	0	Bacteria			Proteobacteria		Gammaproteobacteria		Enterobacteriales	Enterobacteriaceae	Providencia
OTU1727	0	0	0	Bacteria			Proteobacteria		Gammaproteobacteria		Enterobacteriales	Enterobacteriaceae	Sodalis
OTU1728	0	0	0	Bacteria			Proteobacteria		Gammaproteobacteria		KI89A clade		uncultured bacterium(KI89A clade)
OTU1729	0	0	0	Bacteria			Proteobacteria		Gammaproteobacteria		KI89A clade		uncultured deep-sea bacterium(KI89A clade)
OTU1730	0	0	0	Bacteria			Proteobacteria		Gammaproteobacteria		Legionellales	Legionellaceae	Legionella
OTU1731	0	0	0	Bacteria			Proteobacteria		Gammaproteobacteria		Methylococcales	Milano-WF1B-03	uncultured bacterium(Milano-WF1B-03)
OTU1732	0	0	0	Bacteria			Proteobacteria		Gammaproteobacteria		Methylococcales	Milano-WF1B-03	uncultured bacterium(Milano-WF1B-03)
OTU1733	0	0	0	Bacteria			Proteobacteria		Gammaproteobacteria		OXIC-003		uncultured gamma proteobacterium(OXIC-003)
OTU1734	0	0	0	Bacteria			Proteobacteria		Gammaproteobacteria		Oceanospirillales	Alcanivorax	Alcanivorax sp. 2A17
OTU1735	0	0	0	Bacteria			Proteobacteria		Gammaproteobacteria		Oceanospirillales	Alcanivorax	Alcanivorax sp. Tak-1
OTU1736	0	0	0	Bacteria			Proteobacteria		Gammaproteobacteria		Oceanospirillales	Alcanivorax	uncultured Alcanivorax sp.(Alcanivorax)
OTU1737	0	0	0	Bacteria			Proteobacteria		Gammaproteobacteria		Oceanospirillales	Alcanivorax	uncultured bacterium(Alcanivorax)
OTU1738	0	0	0	Bacteria			Proteobacteria		Gammaproteobacteria		Oceanospirillales	Alcanivorax	uncultured bacterium(Alcanivorax)
OTU1739	0	0	0	Bacteria			Proteobacteria		Gammaproteobacteria		Oceanospirillales	Alcanivorax	uncultured bacterium(Alcanivorax)
OTU1740	0	0	0	Bacteria			Proteobacteria		Gammaproteobacteria		Oceanospirillales	Alcanivorax	uncultured gamma proteobacterium(Alcanivorax)
OTU1741	0	0	0	Bacteria			Proteobacteria		Gammaproteobacteria		Oceanospirillales	Alcanivorax	uncultured organism(Alcanivorax)
OTU1742	0	0	0	Bacteria			Proteobacteria		Gammaproteobacteria		Oceanospirillales	E12-CR02-full	endosymbiont of Ridgeia piscesae(E12-CR02-full)
OTU1743	0	0	0	Bacteria			Proteobacteria		Gammaproteobacteria		Oceanospirillales	Hahellaceae	Endozoicomonas
OTU1744	0	0	0	Bacteria			Proteobacteria		Gammaproteobacteria		Oceanospirillales	Hahellaceae	Hahella
OTU1745	0	0	0	Bacteria			Proteobacteria		Gammaproteobacteria		Oceanospirillales	JL-ETNP-Y6	uncultured bacterium(JL-ETNP-Y6)
OTU1746	0	0	0	Bacteria			Proteobacteria		Gammaproteobacteria		Oceanospirillales	JL-ETNP-Y6	uncultured bacterium(JL-ETNP-Y6)
OTU1747	0	0	0	Bacteria			Proteobacteria		Gammaproteobacteria		Oceanospirillales	JL-ETNP-Y6	uncultured bacterium(JL-ETNP-Y6)
OTU1748	0	0	0	Bacteria			Proteobacteria		Gammaproteobacteria		Oceanospirillales	JL-ETNP-Y6	uncultured bacterium(JL-ETNP-Y6)
OTU1749	0	0	0	Bacteria			Proteobacteria		Gammaproteobacteria		Oceanospirillales	JL-ETNP-Y6	uncultured bacterium(JL-ETNP-Y6)
OTU1750	0	0	0	Bacteria			Proteobacteria		Gammaproteobacteria		Oceanospirillales	JL-ETNP-Y6	uncultured gamma proteobacterium(JL-ETNP-Y6)
OTU1751	0	0	0	Bacteria			Proteobacteria		Gammaproteobacteria		Oceanospirillales	JL-ETNP-Y6	uncultured gamma proteobacterium(JL-ETNP-Y6)
OTU1752	0	0	0	Bacteria			Proteobacteria		Gammaproteobacteria		Oceanospirillales	JL-ETNP-Y6	uncultured organism(JL-ETNP-Y6)
OTU1753	0	0	0	Bacteria			Proteobacteria		Gammaproteobacteria		Oceanospirillales	Kangiella	uncultured bacterium(Kangiella)
OTU1754	0	0	0	Bacteria			Proteobacteria		Gammaproteobacteria		Oceanospirillales	Kangiella	uncultured gamma proteobacterium(Kangiella)
OTU1755	0	0	0	Bacteria			Proteobacteria		Gammaproteobacteria		Oceanospirillales	Nit5Au0613-695	uncultured bacterium(Nit5Au0613-695)
OTU1756	0	0	0	Bacteria			Proteobacteria		Gammaproteobacteria		Oceanospirillales	OM182 clade	uncultured Pseudomonas sp.(OM182 clade)
OTU1757	0	0	0	Bacteria			Proteobacteria		Gammaproteobacteria		Oceanospirillales	OM182 clade	uncultured bacterium(OM182 clade)
OTU1758	0	0	0	Bacteria			Proteobacteria		Gammaproteobacteria		Oceanospirillales	OM182 clade	uncultured gamma proteobacterium(OM182 clade)
OTU1759	0	0	0	Bacteria			Proteobacteria		Gammaproteobacteria		Oceanospirillales	Oceanospirillaceae	uncultured(Oceanospirillaceae)
OTU1760	0	0	0	Bacteria			Proteobacteria		Gammaproteobacteria		Oceanospirillales	SAR86 clade	marine metagenome(SAR86 clade)
OTU1761	0	0	0	Bacteria			Proteobacteria		Gammaproteobacteria		Oceanospirillales	SAR86 clade	uncultured bacterium(SAR86 clade)
OTU1762	0	0	0	Bacteria			Proteobacteria		Gammaproteobacteria		Oceanospirillales	SAR86 clade	uncultured bacterium(SAR86 clade)
OTU1763	0	0	0	Bacteria			Proteobacteria		Gammaproteobacteria		Oceanospirillales	SAR86 clade	uncultured bacterium(SAR86 clade)
OTU1764	0	0	0	Bacteria			Proteobacteria		Gammaproteobacteria		Oceanospirillales	SAR86 clade	uncultured bacterium(SAR86 clade)
OTU1765	0	0	0	Bacteria			Proteobacteria		Gammaproteobacteria		Oceanospirillales	SAR86 clade	uncultured bacterium(SAR86 clade)
OTU1766	0	0	0	Bacteria			Proteobacteria		Gammaproteobacteria		Oceanospirillales	SAR86 clade	uncultured bacterium(SAR86 clade)
OTU1767	0	0	0	Bacteria			Proteobacteria		Gammaproteobacteria		Oceanospirillales	SAR86 clade	uncultured gamma proteobacterium MB12D03(SAR86 clade)
OTU1768	0	0	0	Bacteria			Proteobacteria		Gammaproteobacteria		Oceanospirillales	SAR86 clade	uncultured gamma proteobacterium(SAR86 clade)
OTU1769	0	0	0	Bacteria			Proteobacteria		Gammaproteobacteria		Oceanospirillales	SAR86 clade	uncultured marine bacterium(SAR86 clade)
OTU1770	0	0	0	Bacteria			Proteobacteria		Gammaproteobacteria		Oceanospirillales	SAR86 clade	uncultured organism(SAR86 clade)
OTU1771	0	0	0	Bacteria			Proteobacteria		Gammaproteobacteria		Oceanospirillales	ZD0405	uncultured bacterium(ZD0405)
OTU1772	0	0	0	Bacteria			Proteobacteria		Gammaproteobacteria		Oceanospirillales	ZD0405	uncultured bacterium(ZD0405)
OTU1773	0	0	0	Bacteria			Proteobacteria		Gammaproteobacteria		Oceanospirillales	ZD0405	uncultured bacterium(ZD0405)
OTU1774	0	0	0	Bacteria			Proteobacteria		Gammaproteobacteria		Oceanospirillales	ZD0405	uncultured bacterium(ZD0405)
OTU1775	0	0	0	Bacteria			Proteobacteria		Gammaproteobacteria		Oceanospirillales	ZD0405	uncultured gamma proteobacterium(ZD0405)
OTU1776	0	0	0	Bacteria			Proteobacteria		Gammaproteobacteria		Oceanospirillales	ZD0405	uncultured marine bacterium(ZD0405)
OTU1777	0	0	0	Bacteria			Proteobacteria		Gammaproteobacteria		Oceanospirillales	ZD0405	uncultured organism(ZD0405)
OTU1778	0	0	0	Bacteria			Proteobacteria		Gammaproteobacteria		Pasteurellales		Pasteurellaceae
OTU1779	0	0	0	Bacteria			Proteobacteria		Gammaproteobacteria		Thiotrichales		Family Incertae Sedis
OTU1780	0	0	0	Bacteria			Proteobacteria		Gammaproteobacteria		Thiotrichales		Family Incertae Sedis
OTU1781	0	0	0	Bacteria			Proteobacteria		Gammaproteobacteria		Thiotrichales		Family Incertae Sedis
OTU1782	0	0	0	Bacteria			Proteobacteria		Gammaproteobacteria		Thiotrichales		Family Incertae Sedis
OTU1783	0	0	0	Bacteria			Proteobacteria		Gammaproteobacteria		Thiotrichales		Family Incertae Sedis
OTU1784	0	0	0	Bacteria			Proteobacteria		Gammaproteobacteria		Thiotrichales	Piscirickettsiaceae	Marine Methylotrophic Group 3
OTU1785	0	0	0	Bacteria			Proteobacteria		Gammaproteobacteria		Thiotrichales	Thiotrichaceae	Thiomargarita
OTU1786	0	0	0	Bacteria			Proteobacteria		Gammaproteobacteria		Vibrionales	Vibrionaceae	Vibrio harveyi
OTU1787	0	0	0	Bacteria			Proteobacteria		Gammaproteobacteria		Vibrionales	Vibrionaceae	Vibrio sp. PaD1.44
OTU1788	0	0	0	Bacteria			Proteobacteria		Gammaproteobacteria		Vibrionales	Vibrionaceae	uncultured bacterium(Vibrionaceae)
OTU1789	0	0	0	Bacteria			Proteobacteria		Gammaproteobacteria		Xanthomonadales		uncultured(Xanthomonadales)
OTU1790	0	0	0	Bacteria			Proteobacteria		Gammaproteobacteria		Xanthomonadales		uncultured(Xanthomonadales)
OTU1791	0	0	0	Bacteria			Proteobacteria		Gammaproteobacteria		Xanthomonadales		uncultured(Xanthomonadales)
OTU1792	0	0	0	Bacteria			Proteobacteria		Gammaproteobacteria		Xanthomonadales	JTB255 marine benthic group	uncultured bacterium(JTB255 marine benthic group)
OTU1793	0	0	0	Bacteria			Proteobacteria		Gammaproteobacteria		Xanthomonadales	JTB255 marine benthic group	uncultured bacterium(JTB255 marine benthic group)
OTU1794	0	0	0	Bacteria			Proteobacteria		SPOTSOCT00m83				uncultured bacterium(SPOTSOCT00m83)
OTU1795	0	0	0	Bacteria			Proteobacteria		SPOTSOCT00m83				uncultured bacterium(SPOTSOCT00m83)
OTU1796	0	0	0	Bacteria			Proteobacteria		SPOTSOCT00m83				uncultured marine microorganism(SPOTSOCT00m83)
OTU1797	0	0	0	Bacteria			Proteobacteria		Zetaproteobacteria		Mariprofundales	Mariprofundaceae	Mariprofundus
OTU1798	0	0	0	Bacteria			Verrucomicrobia		Arctic97B-4 marine group				marine metagenome(Arctic97B-4 marine group)
OTU1799	0	0	0	Bacteria			Verrucomicrobia		Arctic97B-4 marine group				uncultured bacterium(Arctic97B-4 marine group)
OTU1800	0	0	0	Bacteria			Verrucomicrobia		Arctic97B-4 marine group				uncultured bacterium(Arctic97B-4 marine group)
OTU1801	0	0	0	Bacteria			Verrucomicrobia		Arctic97B-4 marine group				uncultured bacterium(Arctic97B-4 marine group)
OTU1802	0	0	0	Bacteria			Verrucomicrobia		Arctic97B-4 marine group				uncultured bacterium(Arctic97B-4 marine group)
OTU1803	0	0	0	Bacteria			Verrucomicrobia		Arctic97B-4 marine group				uncultured marine microorganism(Arctic97B-4 marine group)
OTU1804	0	0	0	Bacteria			Verrucomicrobia		Arctic97B-4 marine group				uncultured organism(Arctic97B-4 marine group)
OTU1805	0	0	0	Bacteria			Verrucomicrobia		Opitutae		MB11C04 marine group		uncultured Verrucomicrobia bacterium(MB11C04 marine group)
OTU1806	0	0	0	Bacteria			Verrucomicrobia		Opitutae		MB11C04 marine group		uncultured marine bacterium(MB11C04 marine group)
OTU1807	0	0	0	Bacteria			Verrucomicrobia		Opitutae		Puniceicoccales	Puniceicoccaceae	Coraliomargarita
OTU1808	0	0	0	Bacteria			Verrucomicrobia		Opitutae		Puniceicoccales	Puniceicoccaceae	marine group
OTU1809	0	0	0	Bacteria			Verrucomicrobia		Spartobacteria		Chthoniobacterales	FukuN18 freshwater group	uncultured bacterium(FukuN18 freshwater group)
OTU1810	0	0	0	Bacteria			Verrucomicrobia		Verrucomicrobiae		Verrucomicrobiales	Rubritaleaceae	Rubritalea
OTU1811	0	0	0	Bacteria			Verrucomicrobia		Verrucomicrobiae		Verrucomicrobiales	Verrucomicrobiaceae	Roseibacillus
OTU1812	0	0	0	Eukaryota			Incertae Sedis
OTU1813	0	0	0	Eukaryota			Incertae Sedis
OTU1814	0	0	0	Eukaryota			Incertae Sedis
OTU1815	0	0	0	Eukaryota			Incertae Sedis
OTU1816	0	0	0	Eukaryota			Unclassified Eukaryota	DH147-EKD23					uncultured ciliate(DH147-EKD23)
OTU1817	0	0	0	Eukaryota	Alveolata		Unclassified Alveolata						uncultured alveolate(Alveolata)
OTU1818	0	0	0	Eukaryota	Alveolata		Apicomplexa		Conoidasida		Gregarinasina	SCM37C55	uncultured eukaryote(SCM37C55)
OTU1819	0	0	0	Eukaryota	Alveolata		Unclassified Alveolata	BOLA914					uncultured freshwater eukaryote(BOLA914)
OTU1820	0	0	0	Eukaryota	Alveolata		Dinoflagellata						Incertae Sedis
OTU1821	0	0	0	Eukaryota	Alveolata		Dinoflagellata						Incertae Sedis
OTU1822	0	0	0	Eukaryota	Alveolata		Dinoflagellata						Incertae Sedis
OTU1823	0	0	0	Eukaryota	Alveolata		Dinoflagellata						uncultured eukaryote(Dinoflagellata)
OTU1824	0	0	0	Eukaryota	Alveolata		Dinoflagellata		Dinophyceae				Amphisolenia bidentata
OTU1825	0	0	0	Eukaryota	Alveolata		Dinoflagellata		Dinophyceae				Incertae Sedis
OTU1826	0	0	0	Eukaryota	Alveolata		Dinoflagellata		Dinophyceae				uncultured eukaryote(Dinophyceae)
OTU1827	0	0	0	Eukaryota	Alveolata		Dinoflagellata		Dinophyceae				uncultured marine dinoflagellate(Dinophyceae)
OTU1828	0	0	0	Eukaryota	Alveolata		Dinoflagellata		Dinophyceae				unidentified symbiotic dinoflagellate BBSR 153
OTU1829	0	0	0	Eukaryota	Alveolata		Dinoflagellata		Dinophyceae		B7		uncultured marine alveolate(B7)
OTU1830	0	0	0	Eukaryota	Alveolata		Dinoflagellata		Dinophyceae		CCMP1878		uncultured alveolate(CCMP1878)
OTU1831	0	0	0	Eukaryota	Alveolata		Dinoflagellata		Dinophyceae		CCMP1878		uncultured alveolate(CCMP1878)
OTU1832	0	0	0	Eukaryota	Alveolata		Dinoflagellata		Dinophyceae		Dinophysiales		Dinophysis
OTU1833	0	0	0	Eukaryota	Alveolata		Dinoflagellata		Dinophyceae		Gymnodiniphycidae		Incertae Sedis
OTU1834	0	0	0	Eukaryota	Alveolata		Dinoflagellata		Dinophyceae		Gymnodiniphycidae		SCM27C9
OTU1835	0	0	0	Eukaryota	Alveolata		Dinoflagellata		Dinophyceae		Gymnodiniphycidae	Gymnodinium clade	Lepidodinium
OTU1836	0	0	0	Eukaryota	Alveolata		Dinoflagellata		Dinophyceae		Gymnodiniphycidae	Gymnodinium clade	Nematodinium
OTU1837	0	0	0	Eukaryota	Alveolata		Dinoflagellata		Dinophyceae		Gymnodiniphycidae	Gymnodinium clade	Polykrikos
OTU1838	0	0	0	Eukaryota	Alveolata		Dinoflagellata		Dinophyceae		Gymnodiniphycidae	Gymnodinium clade	uncultured eukaryote(Gymnodinium clade)
OTU1839	0	0	0	Eukaryota	Alveolata		Dinoflagellata		Dinophyceae		Gymnodiniphycidae	Gymnodinium clade	uncultured eukaryote(Gymnodinium clade)
OTU1840	0	0	0	Eukaryota	Alveolata		Dinoflagellata		Dinophyceae		Gymnodiniphycidae	Kareniaceae	Brachidinium
OTU1841	0	0	0	Eukaryota	Alveolata		Dinoflagellata		Dinophyceae		Gymnodiniphycidae	Kareniaceae	Takayama
OTU1842	0	0	0	Eukaryota	Alveolata		Dinoflagellata		Dinophyceae		Gymnodiniphycidae	Suessiaceae	Pelagodinium
OTU1843	0	0	0	Eukaryota	Alveolata		Dinoflagellata		Dinophyceae		Gymnodiniphycidae	Suessiaceae	Woloszynskia
OTU1844	0	0	0	Eukaryota	Alveolata		Dinoflagellata		Dinophyceae		Gymnodiniphycidae	Tovelliaceae	Jadwigia
OTU1845	0	0	0	Eukaryota	Alveolata		Dinoflagellata		Dinophyceae		SCM16C67		uncultured marine eukaryote(SCM16C67)
OTU1846	0	0	0	Eukaryota	Alveolata		Dinoflagellata		Dinophyceae		SL163A10		uncultured eukaryote(SL163A10)
OTU1847	0	0	0	Eukaryota	Alveolata		Dinoflagellata		Dinophyceae		SL163A10		uncultured eukaryote(SL163A10)
OTU1848	0	0	0	Eukaryota	Alveolata		Dinoflagellata		Dinophyceae		cLA11E06		uncultured marine eukaryote(cLA11E06)
OTU1849	0	0	0	Eukaryota	Alveolata		Dinoflagellata		Noctilucales				Abedinium
OTU1850	0	0	0	Eukaryota	Alveolata		Dinoflagellata		SCM28C1				uncultured eukaryote(SCM28C1)
OTU1851	0	0	0	Eukaryota	Alveolata		Dinoflagellata		SCM28C5				uncultured eukaryote(SCM28C5)
OTU1852	0	0	0	Eukaryota	Alveolata		Dinoflagellata		SCM28C5				uncultured marine eukaryote(SCM28C5)
OTU1853	0	0	0	Eukaryota	Alveolata		Unclassified Alveolata	H67					uncultured eukaryote(H67)
OTU1854	0	0	0	Eukaryota	Alveolata		Unclassified Alveolata	OLI11255					uncultured eukaryote(OLI11255)
OTU1855	0	0	0	Eukaryota	Alveolata		Unclassified Alveolata	OLI11255					uncultured eukaryote(OLI11255)
OTU1856	0	0	0	Eukaryota	Alveolata		Protalveolata				Syndiniales		uncultured Duboscquella(Syndiniales)
OTU1857	0	0	0	Eukaryota	Alveolata		Protalveolata				Syndiniales		uncultured dinoflagellate(Syndiniales)
OTU1858	0	0	0	Eukaryota	Alveolata		Protalveolata				Syndiniales		uncultured dinoflagellate(Syndiniales)
OTU1859	0	0	0	Eukaryota	Alveolata		Protalveolata				Syndiniales		uncultured eukaryote(Syndiniales)
OTU1860	0	0	0	Eukaryota	Alveolata		Protalveolata				Syndiniales		uncultured eukaryote(Syndiniales)
OTU1861	0	0	0	Eukaryota	Alveolata		Protalveolata				Syndiniales		uncultured marine alveolate(Syndiniales)
OTU1862	0	0	0	Eukaryota	Alveolata		Protalveolata				Syndiniales	Syndiniales Group I	Karlodinium micrum
OTU1863	0	0	0	Eukaryota	Alveolata		Protalveolata				Syndiniales	Syndiniales Group I	uncultured ciliate(Syndiniales Group I)
OTU1864	0	0	0	Eukaryota	Alveolata		Protalveolata				Syndiniales	Syndiniales Group I	uncultured dinoflagellate(Syndiniales Group I)
OTU1865	0	0	0	Eukaryota	Alveolata		Protalveolata				Syndiniales	Syndiniales Group I	uncultured dinoflagellate(Syndiniales Group I)
OTU1866	0	0	0	Eukaryota	Alveolata		Protalveolata				Syndiniales	Syndiniales Group I	uncultured dinoflagellate(Syndiniales Group I)
OTU1867	0	0	0	Eukaryota	Alveolata		Protalveolata				Syndiniales	Syndiniales Group I	uncultured dinoflagellate(Syndiniales Group I)
OTU1868	0	0	0	Eukaryota	Alveolata		Protalveolata				Syndiniales	Syndiniales Group I	uncultured dinoflagellate(Syndiniales Group I)
OTU1869	0	0	0	Eukaryota	Alveolata		Protalveolata				Syndiniales	Syndiniales Group I	uncultured dinoflagellate(Syndiniales Group I)
OTU1870	0	0	0	Eukaryota	Alveolata		Protalveolata				Syndiniales	Syndiniales Group I	uncultured dinoflagellate(Syndiniales Group I)
OTU1871	0	0	0	Eukaryota	Alveolata		Protalveolata				Syndiniales	Syndiniales Group I	uncultured eukaryote(Syndiniales Group I)
OTU1872	0	0	0	Eukaryota	Alveolata		Protalveolata				Syndiniales	Syndiniales Group I	uncultured eukaryote(Syndiniales Group I)
OTU1873	0	0	0	Eukaryota	Alveolata		Protalveolata				Syndiniales	Syndiniales Group I	uncultured eukaryote(Syndiniales Group I)
OTU1874	0	0	0	Eukaryota	Alveolata		Protalveolata				Syndiniales	Syndiniales Group I	uncultured eukaryote(Syndiniales Group I)
OTU1875	0	0	0	Eukaryota	Alveolata		Protalveolata				Syndiniales	Syndiniales Group I	uncultured eukaryote(Syndiniales Group I)
OTU1876	0	0	0	Eukaryota	Alveolata		Protalveolata				Syndiniales	Syndiniales Group I	uncultured eukaryote(Syndiniales Group I)
OTU1877	0	0	0	Eukaryota	Alveolata		Protalveolata				Syndiniales	Syndiniales Group I	uncultured eukaryote(Syndiniales Group I)
OTU1878	0	0	0	Eukaryota	Alveolata		Protalveolata				Syndiniales	Syndiniales Group I	uncultured eukaryote(Syndiniales Group I)
OTU1879	0	0	0	Eukaryota	Alveolata		Protalveolata				Syndiniales	Syndiniales Group I	uncultured eukaryote(Syndiniales Group I)
OTU1880	0	0	0	Eukaryota	Alveolata		Protalveolata				Syndiniales	Syndiniales Group I	uncultured eukaryote(Syndiniales Group I)
OTU1881	0	0	0	Eukaryota	Alveolata		Protalveolata				Syndiniales	Syndiniales Group I	uncultured eukaryote(Syndiniales Group I)
OTU1882	0	0	0	Eukaryota	Alveolata		Protalveolata				Syndiniales	Syndiniales Group I	uncultured eukaryote(Syndiniales Group I)
OTU1883	0	0	0	Eukaryota	Alveolata		Protalveolata				Syndiniales	Syndiniales Group I	uncultured eukaryote(Syndiniales Group I)
OTU1884	0	0	0	Eukaryota	Alveolata		Protalveolata				Syndiniales	Syndiniales Group I	uncultured eukaryote(Syndiniales Group I)
OTU1885	0	0	0	Eukaryota	Alveolata		Protalveolata				Syndiniales	Syndiniales Group I	uncultured eukaryote(Syndiniales Group I)
OTU1886	0	0	0	Eukaryota	Alveolata		Protalveolata				Syndiniales	Syndiniales Group I	uncultured eukaryote(Syndiniales Group I)
OTU1887	0	0	0	Eukaryota	Alveolata		Protalveolata				Syndiniales	Syndiniales Group I	uncultured marine eukaryote(Syndiniales Group I)
OTU1888	0	0	0	Eukaryota	Alveolata		Protalveolata				Syndiniales	Syndiniales Group I	uncultured syndiniales(Syndiniales Group I)
OTU1889	0	0	0	Eukaryota	Alveolata		Protalveolata				Syndiniales	Syndiniales Group II	eukaryote clone OLI11023
OTU1890	0	0	0	Eukaryota	Alveolata		Protalveolata				Syndiniales	Syndiniales Group II	marine metagenome(Syndiniales Group II)
OTU1891	0	0	0	Eukaryota	Alveolata		Protalveolata				Syndiniales	Syndiniales Group II	uncultured alveolate(Syndiniales Group II)
OTU1892	0	0	0	Eukaryota	Alveolata		Protalveolata				Syndiniales	Syndiniales Group II	uncultured dinoflagellate(Syndiniales Group II)
OTU1893	0	0	0	Eukaryota	Alveolata		Protalveolata				Syndiniales	Syndiniales Group II	uncultured dinoflagellate(Syndiniales Group II)
OTU1894	0	0	0	Eukaryota	Alveolata		Protalveolata				Syndiniales	Syndiniales Group II	uncultured dinoflagellate(Syndiniales Group II)
OTU1895	0	0	0	Eukaryota	Alveolata		Protalveolata				Syndiniales	Syndiniales Group II	uncultured dinoflagellate(Syndiniales Group II)
OTU1896	0	0	0	Eukaryota	Alveolata		Protalveolata				Syndiniales	Syndiniales Group II	uncultured dinoflagellate(Syndiniales Group II)
OTU1897	0	0	0	Eukaryota	Alveolata		Protalveolata				Syndiniales	Syndiniales Group II	uncultured eukaryote(Syndiniales Group II)
OTU1898	0	0	0	Eukaryota	Alveolata		Protalveolata				Syndiniales	Syndiniales Group II	uncultured eukaryote(Syndiniales Group II)
OTU1899	0	0	0	Eukaryota	Alveolata		Protalveolata				Syndiniales	Syndiniales Group II	uncultured eukaryote(Syndiniales Group II)
OTU1900	0	0	0	Eukaryota	Alveolata		Protalveolata				Syndiniales	Syndiniales Group II	uncultured eukaryote(Syndiniales Group II)
OTU1901	0	0	0	Eukaryota	Alveolata		Protalveolata				Syndiniales	Syndiniales Group II	uncultured eukaryote(Syndiniales Group II)
OTU1902	0	0	0	Eukaryota	Alveolata		Protalveolata				Syndiniales	Syndiniales Group II	uncultured eukaryote(Syndiniales Group II)
OTU1903	0	0	0	Eukaryota	Alveolata		Protalveolata				Syndiniales	Syndiniales Group II	uncultured eukaryote(Syndiniales Group II)
OTU1904	0	0	0	Eukaryota	Alveolata		Protalveolata				Syndiniales	Syndiniales Group II	uncultured eukaryote(Syndiniales Group II)
OTU1905	0	0	0	Eukaryota	Alveolata		Protalveolata				Syndiniales	Syndiniales Group II	uncultured eukaryote(Syndiniales Group II)
OTU1906	0	0	0	Eukaryota	Alveolata		Protalveolata				Syndiniales	Syndiniales Group II	uncultured eukaryote(Syndiniales Group II)
OTU1907	0	0	0	Eukaryota	Alveolata		Protalveolata				Syndiniales	Syndiniales Group II	uncultured eukaryote(Syndiniales Group II)
OTU1908	0	0	0	Eukaryota	Alveolata		Protalveolata				Syndiniales	Syndiniales Group II	uncultured eukaryote(Syndiniales Group II)
OTU1909	0	0	0	Eukaryota	Alveolata		Protalveolata				Syndiniales	Syndiniales Group II	uncultured eukaryote(Syndiniales Group II)
OTU1910	0	0	0	Eukaryota	Alveolata		Protalveolata				Syndiniales	Syndiniales Group II	uncultured eukaryote(Syndiniales Group II)
OTU1911	0	0	0	Eukaryota	Alveolata		Protalveolata				Syndiniales	Syndiniales Group II	uncultured eukaryote(Syndiniales Group II)
OTU1912	0	0	0	Eukaryota	Alveolata		Protalveolata				Syndiniales	Syndiniales Group II	uncultured eukaryote(Syndiniales Group II)
OTU1913	0	0	0	Eukaryota	Alveolata		Protalveolata				Syndiniales	Syndiniales Group II	uncultured eukaryote(Syndiniales Group II)
OTU1914	0	0	0	Eukaryota	Alveolata		Protalveolata				Syndiniales	Syndiniales Group II	uncultured eukaryote(Syndiniales Group II)
OTU1915	0	0	0	Eukaryota	Alveolata		Protalveolata				Syndiniales	Syndiniales Group II	uncultured eukaryote(Syndiniales Group II)
OTU1916	0	0	0	Eukaryota	Alveolata		Protalveolata				Syndiniales	Syndiniales Group II	uncultured eukaryote(Syndiniales Group II)
OTU1917	0	0	0	Eukaryota	Alveolata		Protalveolata				Syndiniales	Syndiniales Group II	uncultured eukaryote(Syndiniales Group II)
OTU1918	0	0	0	Eukaryota	Alveolata		Protalveolata				Syndiniales	Syndiniales Group II	uncultured marine alveolate(Syndiniales Group II)
OTU1919	0	0	0	Eukaryota	Alveolata		Protalveolata				Syndiniales	Syndiniales Group II	uncultured marine dinoflagellate(Syndiniales Group II)
OTU1920	0	0	0	Eukaryota	Alveolata		Protalveolata				Syndiniales	Syndiniales Group II	uncultured marine eukaryote(Syndiniales Group II)
OTU1921	0	0	0	Eukaryota	Alveolata		Protalveolata				Syndiniales	Syndiniales Group II	uncultured syndiniales(Syndiniales Group II)
OTU1922	0	0	0	Eukaryota	Alveolata		Protalveolata				Syndiniales	Syndiniales Group II	uncultured syndiniales(Syndiniales Group II)
OTU1923	0	0	0	Eukaryota	Alveolata		Protalveolata				Syndiniales	Syndiniales Group II	uncultured syndiniales(Syndiniales Group II)
OTU1924	0	0	0	Eukaryota	Alveolata		Protalveolata				Syndiniales	Syndiniales Group II	uncultured syndiniales(Syndiniales Group II)
OTU1925	0	0	0	Eukaryota	Alveolata		Protalveolata				Syndiniales	Syndiniales Group II	uncultured syndiniales(Syndiniales Group II)
OTU1926	0	0	0	Eukaryota	Alveolata		Protalveolata				Syndiniales	Syndiniales Group III	uncultured eukaryote(Syndiniales Group III)
OTU1927	0	0	0	Eukaryota	Alveolata		Protalveolata				Syndiniales	Syndiniales Group III	uncultured eukaryote(Syndiniales Group III)
OTU1928	0	0	0	Eukaryota	Alveolata		Protalveolata				Syndiniales	Syndiniales Group V	uncultured syndiniales(Syndiniales Group V)
OTU1929	0	0	0	Eukaryota	Alveolata		Unclassified Alveolata	SCM37C52					uncultured marine eukaryote(SCM37C52)
OTU1930	0	0	0	Eukaryota	Chloroplastida		Unclassified Chloroplastida		Clade IX				uncultured Prasinophyceae(Clade IX)
OTU1931	0	0	0	Eukaryota	Chloroplastida		Unclassified Chloroplastida		Clade VII		Subclade A		uncultured eukaryote(Subclade A)
OTU1932	0	0	0	Eukaryota	Chloroplastida		Unclassified Chloroplastida		Clade VII		Subclade B		uncultured Prasinophyceae(Subclade B)
OTU1933	0	0	0	Eukaryota	Chloroplastida		Unclassified Chloroplastida		Mamiellophyceae				Bathycoccus
OTU1934	0	0	0	Eukaryota	Chloroplastida		Unclassified Chloroplastida		Mamiellophyceae				Micromonas
OTU1935	0	0	0	Eukaryota	Chloroplastida		Unclassified Chloroplastida		Mamiellophyceae				Ostreococcus
OTU1936	0	0	0	Eukaryota	Cryptophyceae		Unclassified Cryptophyceae	P1-31					uncultured eukaryote(P1-31)
OTU1937	0	0	0	Eukaryota	Cryptophyceae		Unclassified Cryptophyceae	P1-31					uncultured eukaryote(P1-31)
OTU1938	0	0	0	Eukaryota	Discoba	Discicristata	Euglenozoa		Kinetoplastea		Metakinetoplastina	Neobodonida	Neobodo
OTU1939	0	0	0	Eukaryota	Haptophyta		Unclassified Haptophyta	Pav3					uncultured haptophyte(Pav3)
OTU1940	0	0	0	Eukaryota	Haptophyta		Unclassified Haptophyta					Pavlovophyceae	uncultured eukaryote(Pavlovophyceae)
OTU1941	0	0	0	Eukaryota	Haptophyta		Unclassified Haptophyta		Coccolithales			Prymnesiophyceae	Helicosphaera
OTU1942	0	0	0	Eukaryota	Haptophyta		Unclassified Haptophyta		Coccolithales			Prymnesiophyceae	Syracosphaera
OTU1943	0	0	0	Eukaryota	Haptophyta		Unclassified Haptophyta		F01N5			Prymnesiophyceae	uncultured eukaryote(F01N5)
OTU1944	0	0	0	Eukaryota	Haptophyta		Unclassified Haptophyta		OLI16010			Prymnesiophyceae	uncultured eukaryote(OLI16010)
OTU1945	0	0	0	Eukaryota	Haptophyta		Unclassified Haptophyta		Prymnesiales			Prymnesiophyceae	Braarudosphaera
OTU1946	0	0	0	Eukaryota	Haptophyta		Unclassified Haptophyta		Prymnesiales			Prymnesiophyceae	Prymnesium
OTU1947	0	0	0	Eukaryota	Haptophyta		Unclassified Haptophyta		Prymnesiales		OLI16029	Prymnesiophyceae	unidentified prymnesiophyte clone OLI16029
OTU1948	0	0	0	Eukaryota	Holozoa		Metazoa	Animalia					Annelida
OTU1949	0	0	0	Eukaryota	Holozoa		Metazoa	Animalia					Annelida
OTU1950	0	0	0	Eukaryota	Holozoa		Metazoa	Animalia					Annelida
OTU1951	0	0	0	Eukaryota	Holozoa		Metazoa	Animalia					Annelida
OTU1952	0	0	0	Eukaryota	Holozoa		Metazoa	Animalia					Annelida
OTU1953	0	0	0	Eukaryota	Holozoa		Metazoa	Animalia					Annelida
OTU1954	0	0	0	Eukaryota	Holozoa		Metazoa	Animalia					Ctenophora
OTU1955	0	0	0	Eukaryota	Rhizaria		Cercozoa						Phaeosphaeria
OTU1956	0	0	0	Eukaryota	Rhizaria		Cercozoa		Novel Clade Endo-4				uncultured Rhizaria(Novel Clade Endo-4)
OTU1957	0	0	0	Eukaryota	Rhizaria		Cercozoa		Phaeoconchia				Conchellium
OTU1958	0	0	0	Eukaryota	Rhizaria		Cercozoa		Phaeogromia				Challengeron
OTU1959	0	0	0	Eukaryota	Rhizaria		Cercozoa		Phaeogromia				Protocystis
OTU1960	0	0	0	Eukaryota	Rhizaria		Retaria		Acantharia		Acantharea Group I		uncultured eukaryote(Acantharea Group I)
OTU1961	0	0	0	Eukaryota	Rhizaria		Retaria		Acantharia		Acantharea Group I		uncultured eukaryote(Acantharea Group I)
OTU1962	0	0	0	Eukaryota	Rhizaria		Retaria		Acantharia		Acantharea Group VI		Acanthochiasma sp. JD-2012
OTU1963	0	0	0	Eukaryota	Rhizaria		Retaria		Acantharia		Acantharea Group VI		uncultured marine eukaryote(Acantharea Group VI)
OTU1964	0	0	0	Eukaryota	Rhizaria		Retaria		Acantharia		Chaunocanthida		Chaunacanthid sp. 6200
OTU1965	0	0	0	Eukaryota	Rhizaria		Retaria		Acantharia		Chaunocanthida		uncultured marine eukaryote(Chaunocanthida)
OTU1966	0	0	0	Eukaryota	Rhizaria		Retaria		Acantharia		Holocanthida		Acanthocolla cruciata
OTU1967	0	0	0	Eukaryota	Rhizaria		Retaria		Foraminifera		Globothalamea	Rotaliida	Heterostegina
OTU1968	0	0	0	Eukaryota	Rhizaria		Retaria		Foraminifera		Globothalamea	Rotaliida	Reophax sp. JP-2008
OTU1969	0	0	0	Eukaryota	Rhizaria		Retaria		Polycystinea		Collodaria		Collozoum pelagicum
OTU1970	0	0	0	Eukaryota	Rhizaria		Retaria		Polycystinea		Collodaria		E84
OTU1971	0	0	0	Eukaryota	Rhizaria		Retaria		Polycystinea		Collodaria		Rhaphidozoum
OTU1972	0	0	0	Eukaryota	Rhizaria		Retaria		Polycystinea		Collodaria		Sphaerozoum
OTU1973	0	0	0	Eukaryota	Rhizaria		Retaria		Polycystinea		Nassellaria		Asp-05
OTU1974	0	0	0	Eukaryota	Rhizaria		Retaria		Polycystinea		Nassellaria		Eucyrtidium
OTU1975	0	0	0	Eukaryota	Rhizaria		Retaria		Polycystinea		Nassellaria		Pterocanium
OTU1976	0	0	0	Eukaryota	Rhizaria		Retaria		Polycystinea		Spumellaria		Incertae Sedis
OTU1977	0	0	0	Eukaryota	Rhizaria		Retaria		Polycystinea		Spumellaria		Spongotrochus
OTU1978	0	0	0	Eukaryota	Rhizaria		Retaria		Polycystinea		Spumellaria		T41E10
OTU1979	0	0	0	Eukaryota	Rhizaria		Retaria		Polycystinea		Spumellaria		uncultured Rhizaria(Spumellaria)
OTU1980	0	0	0	Eukaryota	Rhizaria		Retaria		Polycystinea		Spumellaria		uncultured eukaryote(Spumellaria)
OTU1981	0	0	0	Eukaryota	Rhizaria		Retaria		RAD A				uncultured Rhizaria(RAD A)
OTU1982	0	0	0	Eukaryota	Rhizaria		Retaria		RAD A				uncultured eukaryote(RAD A)
OTU1983	0	0	0	Eukaryota	Rhizaria		Retaria		RAD A				uncultured eukaryote(RAD A)
OTU1984	0	0	0	Eukaryota	Rhizaria		Retaria		RAD A				uncultured eukaryote(RAD A)
OTU1985	0	0	0	Eukaryota	Rhizaria		Retaria		RAD A				uncultured marine Polycystinea(RAD A)
OTU1986	0	0	0	Eukaryota	Rhizaria		Retaria		RAD B				Sticholonche sp. JB-2011
OTU1987	0	0	0	Eukaryota	Rhizaria		Retaria		RAD B				Sticholonche sp. JJP-2003
OTU1988	0	0	0	Eukaryota	Rhizaria		Retaria		RAD B				uncultured Rhizaria(RAD B)
OTU1989	0	0	0	Eukaryota	Rhizaria		Retaria		RAD B				uncultured eukaryote(RAD B)
OTU1990	0	0	0	Eukaryota	Rhizaria		Retaria		RAD B				uncultured eukaryote(RAD B)
OTU1991	0	0	0	Eukaryota	Rhizaria		Retaria		RAD C				uncultured eukaryote(RAD C)
OTU1992	0	0	0	Eukaryota	Stramenopiles		Unclassified Stramenopiles						Incertae Sedis
OTU1993	0	0	0	Eukaryota	Stramenopiles		Unclassified Stramenopiles	BW-dinoclone28					uncultured eukaryote(BW-dinoclone28)
OTU1994	0	0	0	Eukaryota	Stramenopiles		Diatomea		Bacillariophytina		Bacillariophyceae		Nitzschia
OTU1995	0	0	0	Eukaryota	Stramenopiles		Diatomea		Coscinodiscophytina		Rhizosolenids		Rhizosolenia
OTU1996	0	0	0	Eukaryota	Stramenopiles		Unclassified Stramenopiles		Dictyochales			Dictyochophyceae	Florenciella
OTU1997	0	0	0	Eukaryota	Stramenopiles		Unclassified Stramenopiles		NIF-1D10			Dictyochophyceae	uncultured stramenopile(NIF-1D10)
[truncated: 22 more rows]
