# Supplementary material for: Microbial community structure and function on sinking particles in the North Pacific Subtropical Gyre
Source: Front Microbiol. 2015 May 19;6:469. doi: 10.3389/fmicb.2015.00469 (PMC4436931; doi:10.3389/fmicb.2015.00469)
Supplement: Supplementary file 5 [file DataSheet5.XLSX]

## Sheet: Sheet1
Notes: Results of DESeq2 significance test for 333 Cazy-classified gene families. Only significant results (false discovery rate (FDR) < 1%) are enumerated. All zero values indicate that the resulting fold change had a FDR > 1% and thus was not considered significant.
	Log2 fold enrichment
Family	Live (+) vs Seawater (-)	Poisoned (+) vs Seawater (-)	Live (+) vs Poisoned (-)
PL7	3.49597	0	3.88663
GH8	3.32944	0	2.27731
CBM41	2.78488	0	2.36077
AA6	2.46643	0	2.03079
GH13	2.38256	0	2.065
GH1	2.32311	0	1.81936
CBM48	2.29418	0	2.04725
GT84	2.27147	0	1.44421
PL6	2.25737	0	3.42192
GH77	2.09216	0	1.95422
PL1	2.08128	0	2.50743
GT56	1.89094	0	0
GH126	1.86079	0	1.45468
GH43	1.84784	0	3.0107
GH97	1.8067	0	2.9473
GH36	1.79532	0	1.47734
CBM13	1.79153	0	0
GT81	1.78833	0	2.23541
GH114	1.72212	0	0
CBM50	1.67289	0	1.56705
AA10	1.66554	1.61819	0
GH15	1.59919	0	1.99487
GT14	1.57612	1.30133	0
PL21	1.53342	1.69805	0
GH23	1.52396	0	1.84205
GH103	1.52368	0	2.09223
GT92	1.44849	1.78885	0
GT51	1.44124	0	1.79341
GH31	1.43666	0	1.8704
CBM14	1.42913	2.9717	-1.54257
GT5	1.38553	0	1.99427
GH37	1.34618	0	0
CBM55	1.33988	1.87255	0
GT35	1.32359	0	1.90072
GH73	1.31223	0	1.65688
GH25	1.30921	1.30554	0
CBM18	1.26528	2.26145	-0.996163
CBM1	1.23723	1.91439	0
CE12	1.21987	0	1.95714
CBM52	1.17853	2.2732	0
GT70	1.16757	0	0
GH68	0	0	0
GT93	0	1.30647	0
AA2	1.11061	-0.915585	2.02619
AA1	1.08938	-1.13267	2.22205
PL5	1.08652	0	1.58791
GH80	0	0	0
GT67	1.0749	1.14282	0
CBM26	0	0	0
GH22	1.01871	0	0
CBM64	1.01231	0	0
GH3	0.996838	-1.24695	2.24379
GH26	0	0	0
CBM19	0	2.39489	-1.4237
GH2	0.967685	0	1.34503
GT24	0.964834	0	0
GT26	0	0	1.31382
CBM24	0.961022	1.4332	0
PL17	0	0	0
CBM46	0	0	1.44584
CBM20	0.908451	0	1.08977
GH16	0.880969	-1.56477	2.44574
CBM12	0	1.84587	0
GH64	0	0	0
GT85	0	1.2358	0
GT30	0.82622	0	1.45675
GT28	0.824178	-0.986052	1.81023
GT43	0	0	0
GT7	0.820521	0	0
PL3	0	0	0
PL15	0	0	0
GT64	0	1.23323	0
GH19	0	2.13726	0
GH86	0	0	0
GH28	0.753055	-1.53427	2.28732
PL22	0	-1.90414	2.65026
GH104	0	0	0
GH132	0	0	0
GH102	0	1.57758	0
GH82	0	1.08232	0
GH9	0	1.83135	-1.15116
GT94	0	0	0
GH20	0	0	0
GT44	0	0	0
CBM22	0	0	0
CE1	0	-1.27622	1.86356
CE11	0.585143	-0.798384	1.38353
GH18	0	0	0
GT91	0	1.12539	0
CE3	0	0	1.27627
GH107	0	0	0
CBM3	0	2.11131	-1.56232
GT3	0	0	0
GH94	0	1.79688	0
CE8	0	-2.48398	3.00229
GH83	0	1.02061	0
CE10	0	-1.57181	2.03147
CBM65	0	0	0
GH115	0	0	1.43492
GH53	0	0	0
GH129	0	1.48935	0
CBM59	0	0	0
GH81	0	1.25674	0
GT78	0	0	0
GT23	0	0	0
GH63	0	0	0
GT55	0	0	0
GH11	0	0	0
GT31	0	1.38393	0
GH84	0	0	0
CBM42	0	0	0
GH57	0	-1.32883	1.66044
GH17	0	0	0
CBM39	0	0	0
AA7	0	0	0.858495
CBM10	0	2.17831	-1.86552
CBM45	0	0	0
GH108	0	0	0
CBM21	0	1.34364	0
GH117	0	-1.40642	1.69183
CBM5	0	1.49981	0
GT19	0	-0.994488	1.27669
GH34	0	0	0
GT4	0	-1.57261	1.83342
CBM15	0	0	0
GT87	0	0	0
GH85	0	0	0
GH49	0	0	0
GH105	0	-2.02059	2.21876
GT18	0	1.27602	0
GH113	0	0	0
GT61	0	1.08894	0
GH131	0	0	0
CE4	0	-1.52926	1.6999
CBM63	0	1.33991	0
PL18	0	0	0
AA9	0	0	0
SLH	0	0	0
GT59	0	1.23236	0
CBM34	0	0	0
GH72	0	0	0
GT21	0	-1.97951	2.1254
AA3	0	-1.49728	1.63553
GT79	0	0	0
GH24	0	0	0
CBM16	0	-0.966972	1.09778
GT52	0	1.07367	0
CE2	0	0	0
GH46	0	0	0
GT83	0	-0.725744	0.846393
CBM25	0	0	0
CBM47	0	0	0
AA4	0	-1.68824	1.77732
GH75	0	0	0
GT12	0	-1.2287	1.31225
GH45	0	1.26388	0
GH14	0	0	0
GT68	0	0	0
GT74	0	0	0
PL8	0	1.32296	0
GH100	0	0	0
CBM43	0	1.29165	-1.24698
GT82	0	0	0
PL12	0	0	0
GT53	0	0	0
GT2	0	-1.53067	1.52402
GH6	0	0	0
CBM56	0	0	0
CE9	0	-1.74159	1.71973
GH90	0	0	0
GT34	0	0	0
dockerin	0	0	0
GT25	0	0	0
GT46	0	0	0
GT54	0	1.51055	-1.55873
CBM4	0	0	0
GH42	0	0	0
CE16	0	1.33455	-1.39235
CBM11	0	0	0
GH96	0	0	0
GH70	0	0	0
GT20	0	0	0
AA8	0	-1.31084	1.20621
CBM31	0	0	0
CBM29	0	0	0
GT9	0	-1.16342	1.03973
GT50	0	1.14121	-1.26651
GH111	0	0	0
GH98	0	0	0
CBM49	0	1.9201	-2.05552
GH122	0	0	0
GT1	0	0	0
GH91	0	0	0
GT63	0	0	0
CBM36	0	0	0
PL4	0	-1.64442	1.47099
GT88	0	0	0
GH121	0	0	0
GT8	0	0	0
GT27	0	-1.50851	1.2993
GH67	0	0	0
GT73	0	0	0
GH92	0	0	0
GT42	0	0	0
GH71	0	0	0
GT10	0	1.15443	-1.37986
CBM17	0	0	0
CBM9	0	-2.68232	2.44335
CE13	0	0	0
CE7	0	-1.86171	1.61005
PL20	0	0	0
CBM53	0	0	0
GH65	0	0	0
GT48	0	0	0
GT71	0	0	0
GT13	0	-1.21301	0
GT6	0	0	0
PL13	0	0	0
GT57	0	1.00541	-1.28954
GH30	0	0	0
GH128	0	0	0
CBM2	0	0	0
CBM28	0	0	0
CBM30	0	0	0
GT58	0	0	-0.990036
GT80	0	0	0
AA5	0	0	0
GH52	0	0	0
GT60	0	0	0
GH62	0	0	0
CBM62	0	0	0
GH44	0	0	0
GT65	0	0.977768	-1.37855
PL14	0	0	0
GT49	0	1.19996	-1.61599
GT40	0	0	0
GT75	0	0	0
CBM37	0	0	0
GH10	0	0	0
GH112	0	1.82207	-2.26858
CBM44	0	0	0
GH7	0	1.91526	-2.3991
CBM61	0	0	0
GT72	0	0	0
GH4	0	-0.935326	0
CBM60	0	0	0
GH127	0	-1.21154	0
CBM23	0	0	0
GH87	0	0	0
GT90	0	0	0
GH101	0	0	0
GT33	0	-0.875801	0
GH99	0	0	0
GH125	0	0	0
GH66	0	0	0
GT22	0	0	0
GT41	-0.618927	-2.34069	1.72177
PL2	0	0	0
GT16	0	0.984781	-1.60929
GT15	0	0	-1.27155
GH74	0	-2.36101	1.72712
PL16	0	0	0
GT45	0	0	0
CBM27	0	0	0
GT32	0	0	-1.52304
GH88	0	0	0
GT38	0	0	0
GH29	0	0	0
GH47	0	0	-1.14687
CBM8	0	0	0
GT29	0	0	0
CBM58	0	1.77048	-2.52914
GH106	0	0	0
GT37	0	0	0
GH118	0	0	0
CBM38	0	-1.31835	0
GH51	0	0	0
GT11	0	0	0
CE5	0	-1.03889	0
GH27	0	0	0
GT76	-0.877084	0	-1.45768
GT39	-0.887169	-1.77309	0.885925
GH39	-0.888476	-1.29216	0
CBM35	-0.891862	-1.20796	0
GT69	0	0	0
PL11	0	-2.04531	0
GH116	-0.903676	0	0
GH130	0	-1.34462	0
GH58	0	0	0
GH55	0	0	0
GH38	-0.982377	0	0
GH50	0	0	0
GH48	0	0	-1.90385
GH5	-1.01869	-1.60112	0
GH120	-1.02834	-1.6432	0
CBM57	-1.04736	-1.21989	0
GH76	-1.05984	-1.39002	0
CBM54	0	0	0
PL9	-1.10425	-1.07605	0
GT17	0	0	0
GH59	-1.13174	-1.30052	0
CBM32	-1.14296	-1.06501	0
GH93	-1.1506	-1.50612	0
CE6	-1.17469	0	0
GH89	-1.20193	0	-1.31444
GH12	0	0	0
GH119	-1.21641	-2.27248	1.05608
GT47	-1.23478	0	0
CBM6	-1.25748	-1.36486	0
GT77	-1.27618	0	0
GT62	-1.28724	0	-1.62263
CBM66	-1.31138	-2.01537	0
GH32	-1.32924	-1.7034	0
GT66	-1.33089	-1.87637	0
GT89	-1.33838	0	0
CBM67	-1.34307	-1.28319	0
GH54	-1.37679	0	0
GH110	-1.39703	0	0
GH56	-1.42438	0	0
GH109	-1.4704	-2.13789	0.667487
PL10	-1.51909	-1.16011	0
GH79	-1.53909	0	0
GH95	-1.56207	-1.0437	0
GH123	-1.59342	0	-1.15782
CBM51	-1.64188	0	-1.44116
GH78	-1.69813	-1.31228	0
CBM40	-1.9117	-2.26158	0
GH35	-1.92738	0	-1.7267
GH33	-2.0978	-2.78762	0
GH124	-2.20397	-2.10192	0
CE14	-2.46681	-2.76134	0
CE15	-2.61635	-2.52965	0
cohesin	-3.09496	-3.08044	0
